# Supplementary material for: A prolific catalyst for dehydrogenation of neat formic acid
Source: Nat Commun. 2016 Apr 14;7:11308. doi: 10.1038/ncomms11308 (PMC4834634; doi:10.1038/ncomms11308)
Supplement: Supplementary Data 1 — Crystallographic information for 1 [file ncomms11308-s2.cif]

ï»¿data_global
_audit_creation_method                  'APEX2 v2014.5-0'

_publ_requested_journal                 ?

_publ_contact_author_name		'Travis J. Williams'

_publ_contact_author_email		'travisw@usc.edu'
loop_
_publ_author_name
					'Celaje, Jeff Joseph A.'
					'Lu, Zhiyao'
					'Kedzie, Elyse A.'
					'Terrile, Nicholas J.'
					'Williams, Travis J.'
loop_
_publ_contact_author_address
	'Loker Hydrocarbon Research Institute and Department of Chemistry'
	'University of Southern California, Los Angeles, CA 90089-1661'
loop_
_publ_author_address
	'Loker Hydrocarbon Research Institute and Department of Chemistry'
	'University of Southern California, Los Angeles, CA 90089-1661'

_publ_section_title                     
;
;
_publ_section_abstract                  
;
;
_publ_section_references                
;
;
_publ_section_comment                   
;
;

data_I
_chemical_name_systematic               ?
_chemical_name_common                   ?
_chemical_formula_moiety                ?
_chemical_formula_sum                   'C23 H36 F3 Ir N O3 P S'
_chemical_formula_iupac                 ?
_chemical_formula_weight                686.76

_chemical_melting_point                 ?

_space_group_crystal_system             triclinic
_space_group_name_H-M_alt               'P -1'
_space_group_name_Hall                  '-P 1'
loop_
    _space_group_symop_operation_xyz
    'x, y, z'
    '-x, -y, -z'

_cell_length_a                          8.8948(7)
_cell_length_b                          10.3179(8)
_cell_length_c                          14.8607(11)
_cell_angle_alpha                       109.6520(11)
_cell_angle_beta                        100.0160(10)
_cell_angle_gamma                       94.9770(12)
_cell_volume                            1249.23(17)
_cell_formula_units_Z                   2
_cell_measurement_reflns_used           9959
_cell_measurement_theta_min             2.3547
_cell_measurement_theta_max             30.5326
_cell_measurement_temperature           100.(2)

_exptl_crystal_description              prism
_exptl_crystal_colour                   'clear orange-red'
_exptl_crystal_size_max                 0.681
_exptl_crystal_size_mid                 0.340
_exptl_crystal_size_min                 0.332
_exptl_crystal_density_diffrn           1.826
_exptl_crystal_density_meas             ?
_exptl_crystal_density_method           'not measured'
_exptl_crystal_F_000                    680

_exptl_absorpt_coefficient_mu           5.540
_exptl_absorpt_correction_type          multi-scan
_exptl_absorpt_process_details          'Bruker SADABS V2014/2'
_exptl_absorpt_correction_T_min         0.19
_exptl_absorpt_correction_T_max         0.26

_exptl_special_details                  
;
; 

_diffrn_ambient_temperature             100.(2)

_diffrn_source                          'fine-focus tube'
_diffrn_source_type                     ?

_diffrn_radiation_type                  'MoK\a '
_diffrn_radiation_wavelength            0.71073
_diffrn_radiation_monochromator         'TRIUMPH curved-crystal'

_diffrn_measurement_device_type         'Bruker APEX II CCD'
_diffrn_measurement_method              'omega- and phi-scans'

_diffrn_detector_area_resol_mean        8.3333

_diffrn_reflns_number                   30852
_diffrn_reflns_av_R_equivalents         0.0295
_diffrn_reflns_av_unetI/netI            0.0236
_diffrn_reflns_theta_min                1.49
_diffrn_reflns_theta_max                30.54
_diffrn_reflns_theta_full               30.54
_diffrn_measured_fraction_theta_max     0.984
_diffrn_measured_fraction_theta_full    0.984
_diffrn_reflns_limit_h_min              -12
_diffrn_reflns_limit_h_max              12
_diffrn_reflns_limit_k_min              -14
_diffrn_reflns_limit_k_max              14
_diffrn_reflns_limit_l_min              -20
_diffrn_reflns_limit_l_max              21

_refine_special_details                 
;
;

_reflns_number_total                    7537
_reflns_number_gt                       7343
_reflns_threshold_expression            'I > 2\s(I)'

_refine_ls_structure_factor_coef        Fsqd
_refine_ls_matrix_type                  full
_refine_ls_R_factor_all                 0.0185
_refine_ls_R_factor_gt                  0.0176
_refine_ls_wR_factor_gt                 0.0423
_refine_ls_wR_factor_ref                0.0425
_refine_ls_goodness_of_fit_ref          1.151
_refine_ls_restrained_S_all             1.151
_refine_ls_number_reflns                7537
_refine_ls_number_parameters            305
_refine_ls_number_restraints            0
_refine_ls_number_constraints           ?
_refine_ls_hydrogen_treatment           constr
_refine_ls_weighting_scheme             calc
_refine_ls_weighting_details            
    'w=1/[\s^2^(Fo^2^)+(0.0151P)^2^+1.0680P] where P=(Fo^2^+2Fc^2^)/3'

_atom_sites_solution_hydrogens          geom
_atom_sites_solution_primary            ?
_atom_sites_solution_secondary          ?

_refine_ls_shift/su_max                 0.005
_refine_ls_shift/su_mean                0.000
_refine_diff_density_max                1.620
_refine_diff_density_min                -0.996
_refine_ls_extinction_method            SHELXL
_refine_ls_extinction_coef              0.00113(14)

loop_
    _atom_type_symbol
    _atom_type_description
    _atom_type_scat_dispersion_real
    _atom_type_scat_dispersion_imag
    _atom_type_scat_source
    C C 0.0033 0.0016 'International Tables Vol C Tables 4.2.6.8 and 6.1.1.4'
    H H 0.0000 0.0000 'International Tables Vol C Tables 4.2.6.8 and 6.1.1.4'
    N N 0.0061 0.0033 'International Tables Vol C Tables 4.2.6.8 and 6.1.1.4'
    O O 0.0106 0.0060 'International Tables Vol C Tables 4.2.6.8 and 6.1.1.4'
    F F 0.0171 0.0103 'International Tables Vol C Tables 4.2.6.8 and 6.1.1.4'
    P P 0.1023 0.0942 'International Tables Vol C Tables 4.2.6.8 and 6.1.1.4'
    S S 0.1246 0.1234 'International Tables Vol C Tables 4.2.6.8 and 6.1.1.4'
    Ir Ir -1.4442 7.9887
     'International Tables Vol C Tables 4.2.6.8 and 6.1.1.4'

_computing_data_collection              
    'Bruker Instrument Service v2012.12.0.3'
_computing_cell_refinement              'APEX2 v2014.5-0 (Bruker AXS)'
_computing_data_reduction               'SAINT V8.34A (Bruker AXS, 2013)'
_computing_structure_solution           'SHELXTL XT 2014/3 (Bruker AXS)'
_computing_structure_refinement         'SHELXTL XL 2014/3 (Bruker AXS)'
_computing_molecular_graphics           ?
_computing_publication_material         ?

loop_
    _atom_site_type_symbol
    _atom_site_label
    _atom_site_fract_x
    _atom_site_fract_y
    _atom_site_fract_z
    _atom_site_U_iso_or_equiv
    _atom_site_adp_type
    _atom_site_calc_flag
    _atom_site_refinement_flags_adp
    _atom_site_refinement_flags_occupancy
    _atom_site_refinement_flags_posn
    _atom_site_occupancy
    _atom_site_disorder_assembly
    _atom_site_disorder_group
    C C1 0.7345(2) 0.1000(2) 0.26172(14) 0.0127(3) Uani d . . . 1 . .
    H H1 0.7761 0.1634 0.2306 0.015 Uiso calc U . R 1 . .
    C C2 0.6063(2) 0.0003(2) 0.20010(14) 0.0122(3) Uani d . . . 1 . .
    H H2 0.5755 0.0065 0.1338 0.015 Uiso calc U . R 1 . .
    C C3 0.5668(3) -0.1443(2) 0.20181(15) 0.0164(4) Uani d . . . 1 . .
    H H3A 0.6346 -0.2054 0.1674 0.02 Uiso calc U . R 1 . .
    H H3B 0.4586 -0.1828 0.1661 0.02 Uiso calc U . R 1 . .
    C C4 0.5859(3) -0.1449(2) 0.30681(16) 0.0160(4) Uani d . . . 1 . .
    H H4A 0.5191 -0.2274 0.306 0.019 Uiso calc U . R 1 . .
    H H4B 0.6945 -0.1522 0.3315 0.019 Uiso calc U . R 1 . .
    C C5 0.5433(2) -0.0133(2) 0.37515(14) 0.0120(3) Uani d . . . 1 . .
    H H5 0.4522 -0.0309 0.4029 0.014 Uiso calc U . R 1 . .
    C C6 0.6497(2) 0.1040(2) 0.43659(14) 0.0117(3) Uani d . . . 1 . .
    H H6 0.6221 0.1539 0.5004 0.014 Uiso calc U . R 1 . .
    C C7 0.8213(2) 0.1204(2) 0.43920(15) 0.0152(4) Uani d . . . 1 . .
    H H7A 0.8703 0.0649 0.4756 0.018 Uiso calc U . R 1 . .
    H H7B 0.8673 0.2194 0.4751 0.018 Uiso calc U . R 1 . .
    C C8 0.8574(2) 0.0738(2) 0.33654(15) 0.0164(4) Uani d . . . 1 . .
    H H8A 0.959 0.1248 0.3399 0.02 Uiso calc U . R 1 . .
    H H8B 0.8646 -0.0268 0.3146 0.02 Uiso calc U . R 1 . .
    C C9 0.3230(2) 0.2209(2) 0.46277(14) 0.0126(3) Uani d . . . 1 . .
    H H9 0.3503 0.1379 0.4709 0.015 Uiso calc U . R 1 . .
    C C10 0.2185(2) 0.2878(2) 0.51403(14) 0.0152(4) Uani d . . . 1 . .
    H H10 0.1739 0.2504 0.5554 0.018 Uiso calc U . R 1 . .
    C C11 0.1805(2) 0.4102(2) 0.50368(15) 0.0176(4) Uani d . . . 1 . .
    H H11 0.1107 0.4589 0.5389 0.021 Uiso calc U . R 1 . .
    C C12 0.2456(2) 0.4609(2) 0.44137(15) 0.0160(4) Uani d . . . 1 . .
    H H12 0.2204 0.5445 0.4333 0.019 Uiso calc U . R 1 . .
    C C13 0.3479(2) 0.3882(2) 0.39095(14) 0.0110(3) Uani d . . . 1 . .
    C C14 0.4175(2) 0.4370(2) 0.32092(14) 0.0125(3) Uani d . . . 1 . .
    H H14A 0.5188 0.4963 0.3549 0.015 Uiso calc U . R 1 . .
    H H14B 0.3489 0.493 0.2952 0.015 Uiso calc U . R 1 . .
    C C15 0.2413(2) 0.2076(2) 0.14116(15) 0.0137(4) Uani d . . . 1 . .
    C C16 0.1580(3) 0.1247(3) 0.19219(18) 0.0255(5) Uani d . . . 1 . .
    H H16A 0.058 0.0752 0.1497 0.038 Uiso calc U . R 1 . .
    H H16B 0.1417 0.189 0.2541 0.038 Uiso calc U . R 1 . .
    H H16C 0.2215 0.0573 0.2052 0.038 Uiso calc U . R 1 . .
    C C17 0.2518(3) 0.1057(3) 0.04094(17) 0.0239(5) Uani d . . . 1 . .
    H H17A 0.1488 0.0541 0.0053 0.036 Uiso calc U . R 1 . .
    H H17B 0.3213 0.0402 0.0498 0.036 Uiso calc U . R 1 . .
    H H17C 0.2921 0.1576 0.0035 0.036 Uiso calc U . R 1 . .
    C C18 0.1425(3) 0.3179(3) 0.12830(19) 0.0270(5) Uani d . . . 1 . .
    H H18A 0.1919 0.3717 0.0951 0.041 Uiso calc U . R 1 . .
    H H18B 0.1333 0.3806 0.1926 0.041 Uiso calc U . R 1 . .
    H H18C 0.0395 0.2717 0.0889 0.041 Uiso calc U . R 1 . .
    C C19 0.5692(3) 0.3617(2) 0.15616(14) 0.0150(4) Uani d . . . 1 . .
    C C20 0.6234(3) 0.2494(2) 0.07547(15) 0.0189(4) Uani d . . . 1 . .
    H H20A 0.5334 0.1922 0.0252 0.028 Uiso calc U . R 1 . .
    H H20B 0.6798 0.1902 0.1041 0.028 Uiso calc U . R 1 . .
    H H20C 0.6915 0.2945 0.0457 0.028 Uiso calc U . R 1 . .
    C C21 0.4893(3) 0.4584(2) 0.11100(18) 0.0260(5) Uani d . . . 1 . .
    H H21A 0.5657 0.5114 0.0912 0.039 Uiso calc U . R 1 . .
    H H21B 0.4429 0.5229 0.1594 0.039 Uiso calc U . R 1 . .
    H H21C 0.4085 0.4026 0.0536 0.039 Uiso calc U . R 1 . .
    C C22 0.7128(3) 0.4479(2) 0.23442(17) 0.0228(5) Uani d . . . 1 . .
    H H22A 0.7942 0.4693 0.2024 0.034 Uiso calc U . R 1 . .
    H H22B 0.7501 0.3944 0.2748 0.034 Uiso calc U . R 1 . .
    H H22C 0.6857 0.5349 0.2758 0.034 Uiso calc U . R 1 . .
    C C23 0.0409(3) 0.7131(2) 0.15747(16) 0.0191(4) Uani d . . . 1 . .
    F F1 -0.0274(2) 0.58058(16) 0.11303(11) 0.0314(3) Uani d . . . 1 . .
    F F2 -0.0603(2) 0.79271(18) 0.13588(12) 0.0367(4) Uani d . . . 1 . .
    F F3 0.1592(2) 0.7310(2) 0.11655(12) 0.0462(5) Uani d . . . 1 . .
    Ir Ir1 0.52875(2) 0.15302(2) 0.31220(2) 0.00756(3) Uani d . . . 1 . .
    N N1 0.38758(19) 0.26850(17) 0.40182(12) 0.0102(3) Uani d . . . 1 . .
    O O1 -0.0409(2) 0.7328(2) 0.31780(13) 0.0290(4) Uani d . . . 1 . .
    O O2 0.2129(3) 0.6689(2) 0.29940(15) 0.0360(5) Uani d . . . 1 . .
    O O3 0.16769(19) 0.90552(17) 0.32356(13) 0.0213(3) Uani d . . . 1 . .
    P P1 0.44236(6) 0.28344(5) 0.21929(3) 0.00917(9) Uani d . . . 1 . .
    S S1 0.10260(6) 0.76044(5) 0.29002(4) 0.01373(9) Uani d . . . 1 . .

loop_
    _atom_site_aniso_label
    _atom_site_aniso_U_11
    _atom_site_aniso_U_22
    _atom_site_aniso_U_33
    _atom_site_aniso_U_12
    _atom_site_aniso_U_13
    _atom_site_aniso_U_23
    C1 0.0119(9) 0.0155(9) 0.0116(8) 0.0035(7) 0.0056(7) 0.0039(7)
    C2 0.0144(9) 0.0128(8) 0.0094(8) 0.0046(7) 0.0040(7) 0.0027(7)
    C3 0.0204(10) 0.0118(8) 0.0152(9) 0.0040(7) 0.0028(8) 0.0026(7)
    C4 0.0186(10) 0.0121(9) 0.0190(10) 0.0046(7) 0.0042(8) 0.0071(7)
    C5 0.0122(9) 0.0129(8) 0.0140(9) 0.0043(7) 0.0034(7) 0.0081(7)
    C6 0.0112(8) 0.0162(9) 0.0101(8) 0.0036(7) 0.0019(7) 0.0078(7)
    C7 0.0096(8) 0.0207(10) 0.0145(9) 0.0023(7) 0.0005(7) 0.0063(7)
    C8 0.0096(9) 0.0237(10) 0.0160(9) 0.0048(7) 0.0033(7) 0.0064(8)
    C9 0.0133(9) 0.0139(8) 0.0110(8) 0.0033(7) 0.0013(7) 0.0055(7)
    C10 0.0124(9) 0.0233(10) 0.0103(8) 0.0028(7) 0.0031(7) 0.0064(7)
    C11 0.0141(9) 0.0260(11) 0.0118(9) 0.0074(8) 0.0042(7) 0.0041(8)
    C12 0.0179(10) 0.0161(9) 0.0139(9) 0.0081(7) 0.0031(7) 0.0042(7)
    C13 0.0120(8) 0.0107(8) 0.0090(8) 0.0025(6) 0.0002(6) 0.0026(6)
    C14 0.0170(9) 0.0102(8) 0.0108(8) 0.0034(7) 0.0028(7) 0.0040(7)
    C15 0.0137(9) 0.0137(9) 0.0123(9) 0.0019(7) -0.0007(7) 0.0046(7)
    C16 0.0170(10) 0.0345(13) 0.0219(11) -0.0100(9) -0.0038(8) 0.0134(10)
    C17 0.0209(11) 0.0252(11) 0.0155(10) 0.0021(9) -0.0022(8) -0.0022(8)
    C18 0.0241(12) 0.0237(11) 0.0296(13) 0.0083(9) -0.0040(10) 0.0085(10)
    C19 0.0234(10) 0.0113(8) 0.0104(8) -0.0020(7) 0.0051(7) 0.0045(7)
    C20 0.0264(11) 0.0171(9) 0.0131(9) -0.0017(8) 0.0083(8) 0.0046(7)
    C21 0.0446(15) 0.0180(10) 0.0234(11) 0.0054(10) 0.0113(10) 0.0154(9)
    C22 0.0260(12) 0.0191(10) 0.0182(10) -0.0096(8) 0.0080(9) 0.0019(8)
    C23 0.0168(10) 0.0245(11) 0.0173(10) 0.0013(8) 0.0049(8) 0.0088(8)
    F1 0.0446(10) 0.0235(7) 0.0183(7) -0.0008(6) 0.0037(6) 0.0005(6)
    F2 0.0413(10) 0.0375(9) 0.0295(8) 0.0116(7) -0.0083(7) 0.0161(7)
    F3 0.0328(9) 0.0796(14) 0.0256(8) -0.0073(9) 0.0163(7) 0.0169(9)
    Ir1 0.00791(4) 0.00827(4) 0.00737(4) 0.00190(2) 0.00197(2) 0.00361(3)
    N1 0.0095(7) 0.0111(7) 0.0092(7) 0.0033(6) 0.0012(6) 0.0026(6)
    O1 0.0276(9) 0.0323(10) 0.0206(8) -0.0124(7) 0.0116(7) 0.0021(7)
    O2 0.0455(12) 0.0263(9) 0.0336(10) 0.0226(9) -0.0037(9) 0.0091(8)
    O3 0.0178(8) 0.0159(7) 0.0276(8) -0.0019(6) -0.0004(6) 0.0083(6)
    P1 0.0121(2) 0.00777(19) 0.0075(2) 0.00075(16) 0.00154(16) 0.00311(16)
    S1 0.0148(2) 0.0129(2) 0.0147(2) 0.00272(17) 0.00336(17) 0.00625(17)

_geom_special_details                   
;
All esds (except the esd in the dihedral angle between two l.s. planes)
are estimated using the full covariance matrix.  The cell esds are taken
into account individually in the estimation of esds in distances, angles
and torsion angles; correlations between esds in cell parameters are only
used when they are defined by crystal symmetry.  An approximate (isotropic)
treatment of cell esds is used for estimating esds involving l.s. planes.
;

loop_
    _geom_bond_atom_site_label_1
    _geom_bond_atom_site_label_2
    _geom_bond_site_symmetry_2
    _geom_bond_distance
    _geom_bond_publ_flag
    C1 C2 . 1.413(3) ?
    C1 C8 . 1.528(3) ?
    C1 Ir1 . 2.1416(19) ?
    C1 H1 . 1.0 ?
    C2 C3 . 1.513(3) ?
    C2 Ir1 . 2.1343(19) ?
    C2 H2 . 1.0 ?
    C3 C4 . 1.542(3) ?
    C3 H3A . 0.99 ?
    C3 H3B . 0.99 ?
    C4 C5 . 1.522(3) ?
    C4 H4A . 0.99 ?
    C4 H4B . 0.99 ?
    C5 C6 . 1.397(3) ?
    C5 Ir1 . 2.2161(19) ?
    C5 H5 . 1.0 ?
    C6 C7 . 1.514(3) ?
    C6 Ir1 . 2.2048(18) ?
    C6 H6 . 1.0 ?
    C7 C8 . 1.538(3) ?
    C7 H7A . 0.99 ?
    C7 H7B . 0.99 ?
    C8 H8A . 0.99 ?
    C8 H8B . 0.99 ?
    C9 N1 . 1.350(3) ?
    C9 C10 . 1.387(3) ?
    C9 H9 . 0.95 ?
    C10 C11 . 1.385(3) ?
    C10 H10 . 0.95 ?
    C11 C12 . 1.388(3) ?
    C11 H11 . 0.95 ?
    C12 C13 . 1.389(3) ?
    C12 H12 . 0.95 ?
    C13 N1 . 1.366(2) ?
    C13 C14 . 1.497(3) ?
    C14 P1 . 1.846(2) ?
    C14 H14A . 0.99 ?
    C14 H14B . 0.99 ?
    C15 C17 . 1.531(3) ?
    C15 C18 . 1.538(3) ?
    C15 C16 . 1.542(3) ?
    C15 P1 . 1.893(2) ?
    C16 H16A . 0.98 ?
    C16 H16B . 0.98 ?
    C16 H16C . 0.98 ?
    C17 H17A . 0.98 ?
    C17 H17B . 0.98 ?
    C17 H17C . 0.98 ?
    C18 H18A . 0.98 ?
    C18 H18B . 0.98 ?
    C18 H18C . 0.98 ?
    C19 C21 . 1.536(3) ?
    C19 C22 . 1.538(3) ?
    C19 C20 . 1.541(3) ?
    C19 P1 . 1.877(2) ?
    C20 H20A . 0.98 ?
    C20 H20B . 0.98 ?
    C20 H20C . 0.98 ?
    C21 H21A . 0.98 ?
    C21 H21B . 0.98 ?
    C21 H21C . 0.98 ?
    C22 H22A . 0.98 ?
    C22 H22B . 0.98 ?
    C22 H22C . 0.98 ?
    C23 F3 . 1.332(3) ?
    C23 F1 . 1.336(3) ?
    C23 F2 . 1.339(3) ?
    C23 S1 . 1.830(2) ?
    Ir1 N1 . 2.1318(16) ?
    Ir1 P1 . 2.3167(5) ?
    O1 S1 . 1.4424(17) ?
    O2 S1 . 1.4413(18) ?
    O3 S1 . 1.4394(16) ?

loop_
    _geom_angle_atom_site_label_1
    _geom_angle_atom_site_label_2
    _geom_angle_atom_site_label_3
    _geom_angle_site_symmetry_1
    _geom_angle_site_symmetry_3
    _geom_angle
    _geom_angle_publ_flag
    C2 C1 C8 . . 124.43(18) ?
    C2 C1 Ir1 . . 70.43(11) ?
    C8 C1 Ir1 . . 114.06(13) ?
    C2 C1 H1 . . 113.5 ?
    C8 C1 H1 . . 113.5 ?
    Ir1 C1 H1 . . 113.5 ?
    C1 C2 C3 . . 125.17(18) ?
    C1 C2 Ir1 . . 70.99(11) ?
    C3 C2 Ir1 . . 111.43(13) ?
    C1 C2 H2 . . 113.8 ?
    C3 C2 H2 . . 113.8 ?
    Ir1 C2 H2 . . 113.8 ?
    C2 C3 C4 . . 112.42(16) ?
    C2 C3 H3A . . 109.1 ?
    C4 C3 H3A . . 109.1 ?
    C2 C3 H3B . . 109.1 ?
    C4 C3 H3B . . 109.1 ?
    H3A C3 H3B . . 107.9 ?
    C5 C4 C3 . . 111.30(16) ?
    C5 C4 H4A . . 109.4 ?
    C3 C4 H4A . . 109.4 ?
    C5 C4 H4B . . 109.4 ?
    C3 C4 H4B . . 109.4 ?
    H4A C4 H4B . . 108.0 ?
    C6 C5 C4 . . 124.46(18) ?
    C6 C5 Ir1 . . 71.14(11) ?
    C4 C5 Ir1 . . 112.74(13) ?
    C6 C5 H5 . . 113.7 ?
    C4 C5 H5 . . 113.7 ?
    Ir1 C5 H5 . . 113.7 ?
    C5 C6 C7 . . 124.39(18) ?
    C5 C6 Ir1 . . 72.02(11) ?
    C7 C6 Ir1 . . 108.93(13) ?
    C5 C6 H6 . . 114.5 ?
    C7 C6 H6 . . 114.5 ?
    Ir1 C6 H6 . . 114.5 ?
    C6 C7 C8 . . 112.86(16) ?
    C6 C7 H7A . . 109.0 ?
    C8 C7 H7A . . 109.0 ?
    C6 C7 H7B . . 109.0 ?
    C8 C7 H7B . . 109.0 ?
    H7A C7 H7B . . 107.8 ?
    C1 C8 C7 . . 112.35(16) ?
    C1 C8 H8A . . 109.1 ?
    C7 C8 H8A . . 109.1 ?
    C1 C8 H8B . . 109.1 ?
    C7 C8 H8B . . 109.1 ?
    H8A C8 H8B . . 107.9 ?
    N1 C9 C10 . . 122.91(18) ?
    N1 C9 H9 . . 118.5 ?
    C10 C9 H9 . . 118.5 ?
    C11 C10 C9 . . 118.69(19) ?
    C11 C10 H10 . . 120.7 ?
    C9 C10 H10 . . 120.7 ?
    C10 C11 C12 . . 119.32(19) ?
    C10 C11 H11 . . 120.3 ?
    C12 C11 H11 . . 120.3 ?
    C11 C12 C13 . . 119.31(19) ?
    C11 C12 H12 . . 120.3 ?
    C13 C12 H12 . . 120.3 ?
    N1 C13 C12 . . 121.71(18) ?
    N1 C13 C14 . . 117.16(17) ?
    C12 C13 C14 . . 121.12(18) ?
    C13 C14 P1 . . 108.80(13) ?
    C13 C14 H14A . . 109.9 ?
    P1 C14 H14A . . 109.9 ?
    C13 C14 H14B . . 109.9 ?
    P1 C14 H14B . . 109.9 ?
    H14A C14 H14B . . 108.3 ?
    C17 C15 C18 . . 110.00(18) ?
    C17 C15 C16 . . 107.87(19) ?
    C18 C15 C16 . . 107.5(2) ?
    C17 C15 P1 . . 109.78(15) ?
    C18 C15 P1 . . 113.86(15) ?
    C16 C15 P1 . . 107.59(14) ?
    C15 C16 H16A . . 109.5 ?
    C15 C16 H16B . . 109.5 ?
    H16A C16 H16B . . 109.5 ?
    C15 C16 H16C . . 109.5 ?
    H16A C16 H16C . . 109.5 ?
    H16B C16 H16C . . 109.5 ?
    C15 C17 H17A . . 109.5 ?
    C15 C17 H17B . . 109.5 ?
    H17A C17 H17B . . 109.5 ?
    C15 C17 H17C . . 109.5 ?
    H17A C17 H17C . . 109.5 ?
    H17B C17 H17C . . 109.5 ?
    C15 C18 H18A . . 109.5 ?
    C15 C18 H18B . . 109.5 ?
    H18A C18 H18B . . 109.5 ?
    C15 C18 H18C . . 109.5 ?
    H18A C18 H18C . . 109.5 ?
    H18B C18 H18C . . 109.5 ?
    C21 C19 C22 . . 108.58(18) ?
    C21 C19 C20 . . 108.66(17) ?
    C22 C19 C20 . . 108.12(19) ?
    C21 C19 P1 . . 112.40(16) ?
    C22 C19 P1 . . 106.85(14) ?
    C20 C19 P1 . . 112.09(14) ?
    C19 C20 H20A . . 109.5 ?
    C19 C20 H20B . . 109.5 ?
    H20A C20 H20B . . 109.5 ?
    C19 C20 H20C . . 109.5 ?
    H20A C20 H20C . . 109.5 ?
    H20B C20 H20C . . 109.5 ?
    C19 C21 H21A . . 109.5 ?
    C19 C21 H21B . . 109.5 ?
    H21A C21 H21B . . 109.5 ?
    C19 C21 H21C . . 109.5 ?
    H21A C21 H21C . . 109.5 ?
    H21B C21 H21C . . 109.5 ?
    C19 C22 H22A . . 109.5 ?
    C19 C22 H22B . . 109.5 ?
    H22A C22 H22B . . 109.5 ?
    C19 C22 H22C . . 109.5 ?
    H22A C22 H22C . . 109.5 ?
    H22B C22 H22C . . 109.5 ?
    F3 C23 F1 . . 107.5(2) ?
    F3 C23 F2 . . 106.6(2) ?
    F1 C23 F2 . . 107.26(19) ?
    F3 C23 S1 . . 111.87(16) ?
    F1 C23 S1 . . 112.25(16) ?
    F2 C23 S1 . . 111.01(16) ?
    N1 Ir1 C2 . . 163.18(7) ?
    N1 Ir1 C1 . . 158.24(7) ?
    C2 Ir1 C1 . . 38.59(7) ?
    N1 Ir1 C6 . . 90.20(7) ?
    C2 Ir1 C6 . . 97.06(7) ?
    C1 Ir1 C6 . . 80.81(7) ?
    N1 Ir1 C5 . . 97.20(7) ?
    C2 Ir1 C5 . . 80.10(7) ?
    C1 Ir1 C5 . . 87.46(7) ?
    C6 Ir1 C5 . . 36.84(7) ?
    N1 Ir1 P1 . . 80.88(5) ?
    C2 Ir1 P1 . . 96.62(5) ?
    C1 Ir1 P1 . . 100.84(6) ?
    C6 Ir1 P1 . . 159.49(5) ?
    C5 Ir1 P1 . . 162.36(5) ?
    C9 N1 C13 . . 118.05(17) ?
    C9 N1 Ir1 . . 122.26(13) ?
    C13 N1 Ir1 . . 119.38(13) ?
    C14 P1 C19 . . 102.85(9) ?
    C14 P1 C15 . . 105.35(9) ?
    C19 P1 C15 . . 112.39(9) ?
    C14 P1 Ir1 . . 97.38(6) ?
    C19 P1 Ir1 . . 123.20(7) ?
    C15 P1 Ir1 . . 112.23(7) ?
    O3 S1 O2 . . 114.72(12) ?
    O3 S1 O1 . . 114.80(11) ?
    O2 S1 O1 . . 115.69(14) ?
    O3 S1 C23 . . 103.50(10) ?
    O2 S1 C23 . . 103.35(11) ?
    O1 S1 C23 . . 102.25(10) ?

_shelx_res_file                         
;
TITL first in P-1
CELL  0.71073   8.8948  10.3179  14.8607  109.652  100.016   94.977
ZERR    2.00   0.00070   0.00080   0.00110   0.0011   0.0010   0.0012
LATT 1
SFAC C  H  N  O  F  P  S  Ir
UNIT 46  72  2  6  6  2  2  2
L.S. 10
ACTA 55
BOND $H
FMAP 2
PLAN 4
SIZE 0.332 0.34 0.681
TEMP -173.150
WGHT    0.015100    1.068000
EXTI    0.001132
FVAR       0.12354
C1    1    0.734494    0.099976    0.261716    11.00000    0.01188    0.01547 =
         0.01161    0.00394    0.00563    0.00350
AFIX  13
H1    2    0.776089    0.163368    0.230576    11.00000   -1.20000
AFIX   0
C2    1    0.606292    0.000341    0.200098    11.00000    0.01442    0.01276 =
         0.00940    0.00270    0.00397    0.00458
AFIX  13
H2    2    0.575480    0.006525    0.133844    11.00000   -1.20000
AFIX   0
C3    1    0.566777   -0.144264    0.201812    11.00000    0.02037    0.01181 =
         0.01515    0.00258    0.00284    0.00404
AFIX  23
H3A   2    0.634575   -0.205446    0.167381    11.00000   -1.20000
H3B   2    0.458587   -0.182829    0.166075    11.00000   -1.20000
AFIX   0
C4    1    0.585924   -0.144934    0.306807    11.00000    0.01858    0.01212 =
         0.01897    0.00711    0.00423    0.00462
AFIX  23
H4A   2    0.519084   -0.227368    0.306013    11.00000   -1.20000
H4B   2    0.694467   -0.152172    0.331503    11.00000   -1.20000
AFIX   0
C5    1    0.543272   -0.013258    0.375149    11.00000    0.01219    0.01295 =
         0.01398    0.00809    0.00341    0.00428
AFIX  13
H5    2    0.452179   -0.030887    0.402857    11.00000   -1.20000
AFIX   0
C6    1    0.649695    0.104043    0.436594    11.00000    0.01124    0.01615 =
         0.01011    0.00779    0.00187    0.00359
AFIX  13
H6    2    0.622059    0.153927    0.500433    11.00000   -1.20000
AFIX   0
C7    1    0.821333    0.120444    0.439200    11.00000    0.00963    0.02066 =
         0.01451    0.00631    0.00052    0.00228
AFIX  23
H7A   2    0.870267    0.064866    0.475557    11.00000   -1.20000
H7B   2    0.867287    0.219439    0.475079    11.00000   -1.20000
AFIX   0
C8    1    0.857387    0.073815    0.336544    11.00000    0.00965    0.02368 =
         0.01604    0.00644    0.00334    0.00483
AFIX  23
H8A   2    0.958976    0.124800    0.339883    11.00000   -1.20000
H8B   2    0.864563   -0.026848    0.314587    11.00000   -1.20000
AFIX   0
C9    1    0.323006    0.220882    0.462771    11.00000    0.01328    0.01393 =
         0.01103    0.00549    0.00129    0.00326
AFIX  43
H9    2    0.350333    0.137892    0.470912    11.00000   -1.20000
AFIX   0
C10   1    0.218521    0.287784    0.514032    11.00000    0.01243    0.02333 =
         0.01032    0.00643    0.00311    0.00281
AFIX  43
H10   2    0.173890    0.250405    0.555419    11.00000   -1.20000
AFIX   0
C11   1    0.180542    0.410190    0.503678    11.00000    0.01415    0.02604 =
         0.01183    0.00407    0.00418    0.00742
AFIX  43
H11   2    0.110693    0.458893    0.538874    11.00000   -1.20000
AFIX   0
C12   1    0.245576    0.460927    0.441369    11.00000    0.01792    0.01607 =
         0.01390    0.00422    0.00310    0.00807
AFIX  43
H12   2    0.220401    0.544524    0.433276    11.00000   -1.20000
AFIX   0
C13   1    0.347887    0.388188    0.390946    11.00000    0.01202    0.01071 =
         0.00896    0.00261    0.00022    0.00249
C14   1    0.417456    0.436977    0.320923    11.00000    0.01698    0.01023 =
         0.01080    0.00402    0.00281    0.00339
AFIX  23
H14A  2    0.518809    0.496254    0.354916    11.00000   -1.20000
H14B  2    0.348939    0.492961    0.295177    11.00000   -1.20000
AFIX   0
C15   1    0.241316    0.207633    0.141160    11.00000    0.01366    0.01375 =
         0.01231    0.00460   -0.00068    0.00190
C16   1    0.158028    0.124725    0.192194    11.00000    0.01696    0.03451 =
         0.02191    0.01344   -0.00385   -0.00997
AFIX 137
H16A  2    0.057979    0.075179    0.149712    11.00000   -1.50000
H16B  2    0.141660    0.188981    0.254110    11.00000   -1.50000
H16C  2    0.221510    0.057322    0.205194    11.00000   -1.50000
AFIX   0
C17   1    0.251837    0.105718    0.040937    11.00000    0.02090    0.02519 =
         0.01549   -0.00223   -0.00216    0.00210
AFIX 137
H17A  2    0.148817    0.054088    0.005348    11.00000   -1.50000
H17B  2    0.321349    0.040222    0.049805    11.00000   -1.50000
H17C  2    0.292078    0.157621    0.003518    11.00000   -1.50000
AFIX   0
C18   1    0.142531    0.317896    0.128296    11.00000    0.02407    0.02367 =
         0.02963    0.00854   -0.00404    0.00828
AFIX 137
H18A  2    0.191877    0.371669    0.095127    11.00000   -1.50000
H18B  2    0.133305    0.380630    0.192647    11.00000   -1.50000
H18C  2    0.039451    0.271664    0.088915    11.00000   -1.50000
AFIX   0
C19   1    0.569205    0.361661    0.156156    11.00000    0.02343    0.01135 =
         0.01040    0.00448    0.00515   -0.00200
C20   1    0.623397    0.249424    0.075465    11.00000    0.02644    0.01708 =
         0.01312    0.00463    0.00830   -0.00173
AFIX 137
H20A  2    0.533367    0.192235    0.025242    11.00000   -1.50000
H20B  2    0.679804    0.190187    0.104109    11.00000   -1.50000
H20C  2    0.691479    0.294481    0.045736    11.00000   -1.50000
AFIX   0
C21   1    0.489339    0.458405    0.111001    11.00000    0.04460    0.01805 =
         0.02335    0.01545    0.01132    0.00543
AFIX 137
H21A  2    0.565650    0.511431    0.091177    11.00000   -1.50000
H21B  2    0.442888    0.522937    0.159404    11.00000   -1.50000
H21C  2    0.408519    0.402575    0.053612    11.00000   -1.50000
AFIX   0
C22   1    0.712838    0.447885    0.234423    11.00000    0.02595    0.01912 =
         0.01824    0.00189    0.00798   -0.00960
AFIX 137
H22A  2    0.794167    0.469265    0.202435    11.00000   -1.50000
H22B  2    0.750103    0.394424    0.274849    11.00000   -1.50000
H22C  2    0.685748    0.534896    0.275845    11.00000   -1.50000
AFIX   0
C23   1    0.040888    0.713130    0.157469    11.00000    0.01683    0.02447 =
         0.01729    0.00880    0.00492    0.00133
F1    5   -0.027382    0.580584    0.113026    11.00000    0.04462    0.02345 =
         0.01834    0.00051    0.00365   -0.00075
F2    5   -0.060304    0.792706    0.135878    11.00000    0.04127    0.03746 =
         0.02950    0.01606   -0.00831    0.01155
F3    5    0.159187    0.730957    0.116548    11.00000    0.03281    0.07961 =
         0.02556    0.01692    0.01631   -0.00732
IR1   8    0.528752    0.153016    0.312196    11.00000    0.00791    0.00827 =
         0.00737    0.00361    0.00197    0.00190
N1    3    0.387578    0.268496    0.401825    11.00000    0.00946    0.01113 =
         0.00919    0.00259    0.00124    0.00334
O1    4   -0.040910    0.732827    0.317803    11.00000    0.02756    0.03230 =
         0.02059    0.00215    0.01157   -0.01236
O2    4    0.212925    0.668855    0.299396    11.00000    0.04546    0.02626 =
         0.03364    0.00914   -0.00373    0.02261
O3    4    0.167695    0.905521    0.323558    11.00000    0.01782    0.01594 =
         0.02761    0.00831   -0.00042   -0.00189
P1    6    0.442356    0.283437    0.219295    11.00000    0.01213    0.00777 =
         0.00752    0.00311    0.00154    0.00075
S1    7    0.102596    0.760444    0.290016    11.00000    0.01476    0.01289 =
         0.01474    0.00625    0.00336    0.00272
HKLF 4

REM  first in P-1
REM R1 =  0.0176 for    7343 Fo > 4sig(Fo)  and  0.0185 for all    7537 data
REM    305 parameters refined using      0 restraints

END

WGHT      0.0151      1.0680

REM Highest difference peak  1.620,  deepest hole -0.996,  1-sigma level  0.104
Q1    1   0.5438  0.1813  0.3730  11.00000  0.05    1.62
Q2    1   0.5004  0.1230  0.2481  11.00000  0.05    1.55
Q3    1   0.6211  0.1451  0.3189  11.00000  0.05    1.39
Q4    1   0.4319  0.1637  0.2972  11.00000  0.05    1.15
;
_shelx_res_checksum                     55084

_shelx_hkl_file                         
;
  -1   0   0  325.83   11.77
  -1   0   0  348.19   11.79
  -1   0   0  327.01   11.80
  -1   0   0  364.91   11.91
  -1   0   0  329.56   11.76
   1   0   0  324.50   11.77
   1   0   0  302.12   11.78
   1   0   0  321.12   11.73
   1   0   0  326.23   11.81
  -2   0   0  247.63    8.70
  -2   0   0  248.30    8.69
  -2   0   0  251.07    8.71
   2   0   0  240.05    8.67
   2   0   0  247.85    8.71
   2   0   0  227.23    8.70
   2   0   0  247.52    8.70
  -3   0   0  332.97   11.94
  -3   0   0  341.74   11.96
  -3   0   0  344.82   11.93
   3   0   0  321.42   11.94
   3   0   0  328.95   11.89
   3   0   0  337.07   11.95
   3   0   0  338.16   11.94
  -4   0   0   65.93    2.47
  -4   0   0   66.33    2.45
  -4   0   0   66.19    2.44
   4   0   0   65.66    2.46
   4   0   0   63.89    2.46
   4   0   0   62.31    2.36
   4   0   0   65.28    2.47
  -5   0   0   22.10    0.99
  -5   0   0   23.61    0.98
  -5   0   0   21.56    1.02
   5   0   0   21.88    1.01
   5   0   0   22.56    1.01
   5   0   0   22.73    1.01
  -6   0   0   16.29    0.84
  -6   0   0   16.02    0.86
  -6   0   0   17.45    0.82
   6   0   0   16.02    0.85
   6   0   0   15.37    0.84
   6   0   0   17.18    0.87
  -7   0   0    2.80    0.45
  -7   0   0    2.26    0.37
  -7   0   0    2.67    0.46
   7   0   0    2.59    0.50
   7   0   0    2.72    0.50
  -8   0   0    0.38    0.30
  -8   0   0    0.66    0.31
  -8   0   0    0.33    0.29
   8   0   0    1.31    0.40
   8   0   0    0.36    0.36
  -9   0   0    1.88    0.38
  -9   0   0    1.43    0.39
  -9   0   0    1.09    0.39
   9   0   0    2.12    0.50
   9   0   0    2.02    0.49
 -10   0   0   16.92    1.01
 -10   0   0   14.31    1.07
 -10   0   0   14.92    1.04
  10   0   0   16.72    1.15
  10   0   0   15.28    1.11
 -11   0   0   13.77    1.01
 -11   0   0   14.44    1.08
  11   0   0   15.83    1.18
  11   0   0   13.91    1.16
 -12   0   0   11.00    0.95
 -12   0   0   11.14    1.03
  12   0   0   11.51    1.13
  12  -1   0    4.46    0.76
 -12   1   0    3.48    0.61
  11  -1   0   25.79    1.72
  11  -1   0   26.23    1.50
 -11   1   0   25.29    1.43
 -11   1   0   27.54    1.42
  10  -1   0   43.66    1.99
  10  -1   0   43.38    1.99
 -10   1   0   40.45    2.35
 -10   1   0   41.83    1.93
 -10   1   0   41.99    1.90
   9  -1   0   60.03    2.56
   9  -1   0   62.99    2.57
  -9   1   0   60.83    2.51
  -9   1   0   58.95    2.57
  -9   1   0   62.23    2.52
   8  -1   0   98.36    3.85
   8  -1   0  101.36    3.86
  -8   1   0   99.04    3.87
  -8   1   0   98.62    3.81
  -8   1   0   99.32    3.80
   7  -1   0   63.23    2.53
   7  -1   0   65.03    2.53
   7  -1   0   62.48    2.53
  -7   1   0   64.46    2.49
  -7   1   0   63.60    2.55
  -7   1   0   60.65    2.48
   6  -1   0  189.20    6.51
   6  -1   0  172.05    6.49
   6  -1   0  171.73    6.49
  -6   1   0  177.03    6.37
  -6   1   0  171.48    6.46
  -6   1   0  179.85    6.47
  -6   1   0  179.47    6.52
   5  -1   0   78.94    2.99
   5  -1   0   77.51    2.99
   5  -1   0   77.12    2.98
  -5   1   0   82.08    3.02
  -5   1   0   79.56    2.97
  -5   1   0   78.39    2.96
   4  -1   0   95.61    3.58
   4  -1   0   91.88    3.52
   4  -1   0   96.91    3.59
   4  -1   0   99.28    3.58
  -4   1   0   98.53    3.57
  -4   1   0   99.62    3.61
  -4   1   0   96.20    3.55
   3  -1   0  181.63    6.59
   3  -1   0  183.67    6.63
   3  -1   0  176.95    6.62
   3  -1   0  188.63    6.62
  -3   1   0  187.01    6.62
  -3   1   0  183.45    6.60
  -3   1   0  188.36    6.64
   2  -1   0   33.00    1.25
   2  -1   0   33.64    1.24
   2  -1   0   34.05    1.24
   2  -1   0   32.86    1.25
  -2   1   0   31.75    1.22
  -2   1   0   32.58    1.26
   1  -1   0  114.89    4.08
   1  -1   0  121.43    4.10
   1  -1   0  111.79    4.10
   1  -1   0  116.82    4.11
   1  -1   0  113.20    4.10
   1  -1   0  117.83    4.11
  -1   1   0  112.60    4.07
  -1   1   0  118.81    4.11
  -1   1   0  106.39    4.10
   0  -1   0  147.89    4.67
   0  -1   0  129.22    4.66
   0  -1   0  132.80    4.68
   0  -1   0  126.55    4.67
   0  -1   0  137.92    4.67
   0   1   0  124.44    4.68
   0   1   0  120.05    4.66
   0   1   0  129.47    4.66
  -1  -1   0   84.47    3.01
  -1  -1   0   82.44    3.03
  -1  -1   0   87.93    3.00
  -1  -1   0   88.34    3.01
  -1  -1   0   87.77    3.03
   1   1   0   82.22    3.01
   1   1   0   80.24    3.00
   1   1   0   78.46    3.02
  -2  -1   0   71.40    2.64
  -2  -1   0   69.15    2.62
  -2  -1   0   69.81    2.64
  -2  -1   0   74.39    2.60
  -2  -1   0   77.21    2.62
   2   1   0   72.16    2.62
   2   1   0   68.83    2.63
  -3  -1   0   28.15    1.14
  -3  -1   0   28.52    1.15
  -3  -1   0   29.86    1.11
   3   1   0   28.00    1.14
   3   1   0   28.04    1.13
  -4  -1   0   16.83    0.80
  -4  -1   0   17.18    0.75
  -4  -1   0   16.48    0.80
   4   1   0   15.10    0.78
   4   1   0   18.09    0.81
   4   1   0   16.66    0.79
  -5  -1   0    2.47    0.37
  -5  -1   0    2.48    0.32
  -5  -1   0    3.30    0.38
   5   1   0    2.41    0.37
   5   1   0    2.91    0.38
   5   1   0    2.98    0.37
  -6  -1   0   41.63    1.66
  -6  -1   0   41.21    1.72
  -6  -1   0   41.56    1.72
   6   1   0   40.17    1.72
   6   1   0   41.50    1.97
   6   1   0   41.92    1.74
  -7  -1   0   27.33    1.31
  -7  -1   0   27.11    1.31
  -7  -1   0   28.06    1.24
   7   1   0   28.53    1.33
   7   1   0   28.89    1.34
  -8  -1   0   59.81    2.45
  -8  -1   0   62.01    2.46
  -8  -1   0   57.03    2.36
   8   1   0   57.91    2.48
   8   1   0   60.18    2.48
  -9  -1   0   43.90    1.93
  -9  -1   0   43.38    1.84
  -9  -1   0   40.63    1.91
   9   1   0   41.60    1.95
   9   1   0   43.85    1.97
 -10  -1   0   90.93    3.64
 -10  -1   0   92.47    3.74
 -10  -1   0   93.98    3.75
  10   1   0   92.57    3.77
  10   1   0   95.89    3.81
 -11  -1   0   81.60    3.34
 -11  -1   0   83.88    3.47
 -11  -1   0   82.85    3.47
  11   1   0   82.55    3.51
  11   1   0   86.75    3.55
 -12  -1   0   28.39    1.63
  12   1   0   28.24    1.71
  12  -2   0   38.87    2.02
 -12   2   0   40.85    1.95
  11  -2   0   57.20    2.53
 -11   2   0   54.72    2.43
  10  -2   0   81.79    3.37
  10  -2   0   84.53    3.40
 -10   2   0   82.49    3.33
 -10   2   0   83.59    3.32
   9  -2   0  146.30    5.58
   9  -2   0  147.72    5.57
  -9   2   0  146.35    5.52
  -9   2   0  148.26    5.54
   8  -2   0  106.24    4.06
   8  -2   0  106.55    4.08
  -8   2   0  106.45    4.02
  -8   2   0  102.70    4.10
  -8   2   0  107.17    4.05
   7  -2   0   89.46    3.33
   7  -2   0   84.62    3.33
   7  -2   0   84.74    3.33
  -7   2   0   87.63    3.22
  -7   2   0   87.11    3.28
  -7   2   0   85.14    3.37
  -7   2   0   85.35    3.31
   6  -2   0  106.27    3.84
   6  -2   0   99.33    3.83
   6  -2   0   98.19    3.84
  -6   2   0  106.28    3.84
  -6   2   0   97.92    3.86
  -6   2   0  105.47    3.76
  -6   2   0  100.48    3.79
   5  -2   0   14.33    0.76
   5  -2   0   14.75    0.75
   5  -2   0   16.50    0.75
  -5   2   0   15.89    0.75
  -5   2   0   14.59    0.78
  -5   2   0   14.69    0.70
  -5   2   0   14.21    0.69
   4  -2   0   83.77    3.06
   4  -2   0   81.99    3.08
   4  -2   0   77.71    3.06
  -4   2   0   85.89    3.11
  -4   2   0   81.91    3.03
  -4   2   0   83.86    3.07
   3  -2   0   23.91    0.95
   3  -2   0   23.80    0.93
   3  -2   0   22.42    0.95
  -3   2   0   22.77    0.90
  -3   2   0   21.88    0.94
  -3   2   0   22.69    0.97
   2  -2   0   22.53    0.85
   2  -2   0   22.59    0.85
   2  -2   0   21.69    0.84
  -2   2   0   19.61    0.84
  -2   2   0   20.33    0.86
  -2   2   0   20.53    0.79
   1  -2   0   33.22    1.18
   1  -2   0   29.01    1.16
   1  -2   0   31.85    1.18
   1  -2   0   34.00    1.18
  -1   2   0   32.48    1.21
  -1   2   0   32.26    1.18
  -1   2   0   27.94    1.17
   0  -2   0  258.01    9.04
   0  -2   0  249.05    9.01
   0  -2   0  271.24    9.00
   0  -2   0  266.66    9.01
   0  -2   0  264.56    8.98
   0   2   0  228.41    8.96
   0   2   0  232.77    9.00
  -1  -2   0   36.32    1.42
  -1  -2   0   38.95    1.44
  -1  -2   0   38.75    1.39
  -1  -2   0   40.59    1.37
  -1  -2   0   40.43    1.39
   1   2   0   36.55    1.41
   1   2   0   34.95    1.41
  -2  -2   0  123.04    4.41
  -2  -2   0  121.69    4.42
  -2  -2   0  123.68    4.47
  -2  -2   0  123.70    4.46
  -2  -2   0  133.76    4.40
   2   2   0  117.25    4.43
   2   2   0  117.24    4.39
  -3  -2   0  166.99    6.25
  -3  -2   0  177.07    6.23
  -3  -2   0  177.59    6.30
  -3  -2   0  166.26    6.30
  -3  -2   0  186.92    6.25
   3   2   0  168.79    6.28
   3   2   0  173.53    6.25
  -4  -2   0   91.88    3.61
  -4  -2   0  104.15    3.58
  -4  -2   0   98.47    3.58
  -4  -2   0   95.73    3.61
  -4  -2   0   97.16    3.54
   4   2   0   91.71    3.59
   4   2   0   98.51    3.57
  -5  -2   0   92.66    3.55
  -5  -2   0   95.09    3.53
  -5  -2   0   94.87    3.48
   5   2   0  100.05    3.58
   5   2   0   91.72    3.54
   5   2   0   90.47    3.51
  -6  -2   0   79.48    3.12
  -6  -2   0   81.63    3.06
  -6  -2   0   80.38    3.15
   6   2   0   81.10    3.15
   6   2   0   84.33    3.17
  -7  -2   0  140.62    5.42
  -7  -2   0  146.22    5.53
  -7  -2   0  148.62    5.51
   7   2   0  150.65    5.54
   7   2   0  152.01    5.56
  -8  -2   0   71.85    2.84
  -8  -2   0   71.52    2.95
  -8  -2   0   73.53    2.93
   8   2   0   73.70    2.97
   8   2   0   74.96    3.00
  -9  -2   0   47.05    2.13
  -9  -2   0   48.88    2.12
  -9  -2   0   46.14    2.00
   9   2   0   49.15    2.18
   9   2   0   49.00    2.16
 -10  -2   0   44.71    2.44
 -10  -2   0   50.51    2.24
 -10  -2   0   49.97    2.25
  10   2   0   50.40    2.29
  10   2   0   52.65    2.34
 -11  -2   0   22.84    1.39
 -11  -2   0   22.70    1.43
  11   2   0   23.94    1.52
  11   2   0   24.92    1.51
  12  -3   0   20.12    1.38
 -12   3   0   20.45    1.32
  11  -3   0   12.76    1.09
 -11   3   0   13.91    1.02
  10  -3   0   12.15    0.96
  10  -3   0   13.71    1.03
 -10   3   0   12.64    0.95
   9  -3   0    6.68    0.71
   9  -3   0    6.39    0.75
  -9   3   0    6.10    0.69
   8  -3   0    0.69    0.36
  -8   3   0    0.62    0.27
  -8   3   0    1.09    0.35
   7  -3   0    1.79    0.38
  -7   3   0    2.30    0.39
  -7   3   0    3.20    0.49
  -7   3   0    1.70    0.37
  -7   3   0    1.43    0.29
   6  -3   0    9.56    0.56
   6  -3   0    7.64    0.57
   6  -3   0    6.40    0.59
  -6   3   0    5.85    0.56
  -6   3   0    5.73    0.49
  -6   3   0    7.27    0.47
  -6   3   0    7.99    0.56
   5  -3   0   40.69    1.70
   5  -3   0   40.83    1.68
   5  -3   0   44.16    1.66
  -5   3   0   42.20    1.72
  -5   3   0   41.56    1.60
  -5   3   0   39.78    1.67
  -5   3   0   42.22    1.67
   4  -3   0   57.74    2.17
   4  -3   0   57.08    2.17
   4  -3   0   58.46    2.14
  -4   3   0   55.61    2.16
  -4   3   0   57.17    2.17
  -4   3   0   53.42    2.19
  -4   3   0   55.77    2.08
   3  -3   0  115.67    4.19
   3  -3   0  120.43    4.18
   3  -3   0  116.64    4.20
  -3   3   0  118.06    4.23
  -3   3   0  110.67    4.21
  -3   3   0  109.50    4.19
   2  -3   0   68.04    2.58
   2  -3   0   75.78    2.58
   2  -3   0   71.53    2.56
   2  -3   0   74.29    2.57
  -2   3   0   64.60    2.61
  -2   3   0   64.73    2.57
  -2   3   0   71.04    2.58
   1  -3   0  190.07    6.67
   1  -3   0  183.71    6.70
   1  -3   0  196.51    6.69
   1  -3   0  197.78    6.71
  -1   3   0  168.67    6.68
  -1   3   0  187.14    6.74
   0  -3   0  308.12   10.83
   0  -3   0  302.80   10.85
   0  -3   0  322.09   10.82
   0  -3   0  315.49   10.80
   0  -3   0  307.38   10.79
   0   3   0  285.97   10.79
   0   3   0  288.05   10.85
  -1  -3   0  286.82   10.26
  -1  -3   0  294.21   10.24
  -1  -3   0  297.89   10.19
  -1  -3   0  290.27   10.19
  -1  -3   0  288.95   10.17
   1   3   0  262.65   10.23
  -2  -3   0  272.06    9.12
  -2  -3   0  254.86    9.23
  -2  -3   0  242.94    9.15
  -2  -3   0  260.44    9.21
  -2  -3   0  276.67    9.16
   2   3   0  240.94    9.18
   2   3   0  249.38    9.16
  -3  -3   0  105.90    3.99
  -3  -3   0  107.18    4.06
  -3  -3   0  114.93    3.99
  -3  -3   0  118.85    3.95
  -3  -3   0  113.19    4.05
   3   3   0  103.08    4.02
   3   3   0  104.16    3.95
  -4  -3   0  191.37    6.89
  -4  -3   0  196.62    6.79
  -4  -3   0  188.52    6.90
  -4  -3   0  183.78    6.83
  -4  -3   0  193.62    6.82
   4   3   0  180.25    6.86
  -5  -3   0  160.84    6.17
  -5  -3   0  170.59    6.12
  -5  -3   0  168.70    6.16
  -5  -3   0  171.59    6.05
   5   3   0  165.06    6.14
  -6  -3   0   55.28    2.13
  -6  -3   0   54.78    2.21
  -6  -3   0   54.32    2.25
   6   3   0   55.10    2.24
   6   3   0   56.28    2.28
  -7  -3   0   61.50    2.51
  -7  -3   0   63.04    2.42
  -7  -3   0   62.69    2.55
   7   3   0   62.47    2.58
   7   3   0   61.76    2.54
  -8  -3   0   13.17    0.85
  -8  -3   0   11.29    0.73
  -8  -3   0   12.12    0.89
   8   3   0   12.28    0.93
   8   3   0   11.83    0.89
  -9  -3   0    6.73    0.79
  -9  -3   0    7.42    0.76
   9   3   0    7.69    0.83
   9   3   0    8.10    0.88
 -10  -3   0    0.53    0.40
 -10  -3   0    0.25    0.43
  10   3   0    1.56    0.57
  10   3   0    1.08    0.54
 -11  -3   0    4.71    0.79
 -11  -3   0    3.49    0.65
  11   3   0    3.45    0.73
  11   3   0    4.21    0.77
  12  -4   0    3.33    0.71
 -12   4   0    2.97    0.60
  11  -4   0   10.66    1.01
 -11   4   0    8.43    0.94
  10  -4   0    9.27    0.90
 -10   4   0    8.13    0.82
   9  -4   0   46.14    1.95
   9  -4   0   43.12    1.97
  -9   4   0   42.07    1.94
   8  -4   0   67.23    2.67
   8  -4   0   66.61    2.71
   8  -4   0   65.45    2.71
  -8   4   0   67.89    2.72
  -8   4   0   66.11    2.70
   7  -4   0   56.05    2.29
   7  -4   0   53.25    2.27
   7  -4   0   56.26    2.24
  -7   4   0   55.69    2.25
  -7   4   0   55.85    2.28
  -7   4   0   57.35    2.24
   6  -4   0  275.37    9.69
   6  -4   0  264.96    9.71
   6  -4   0  269.97    9.72
  -6   4   0  279.97    9.71
  -6   4   0  262.66    9.70
  -6   4   0  262.15    9.75
  -6   4   0  260.87    9.60
   5  -4   0  103.60    3.86
   5  -4   0  100.57    3.85
   5  -4   0  107.20    3.83
  -5   4   0  105.68    3.88
  -5   4   0  102.37    3.75
  -5   4   0   99.73    3.89
  -5   4   0  103.65    3.86
   4  -4   0  235.90    8.46
   4  -4   0  231.76    8.47
   4  -4   0  238.55    8.48
  -4   4   0  245.56    8.52
  -4   4   0  223.76    8.48
   3  -4   0  223.52    8.31
   3  -4   0  221.92    8.28
   3  -4   0  257.30    8.39
   3  -4   0  234.78    8.30
  -3   4   0  226.49    8.31
  -3   4   0  236.67    8.36
  -3   4   0  218.03    8.30
   2  -4   0  118.89    4.35
   2  -4   0  125.63    4.34
   2  -4   0  124.23    4.36
   2  -4   0  110.38    4.31
  -2   4   0  113.58    4.34
  -2   4   0  123.80    4.41
  -2   4   0  121.88    4.34
   1  -4   0   90.90    2.98
   1  -4   0   85.24    2.99
   1  -4   0   77.60    3.03
   1  -4   0   81.64    3.05
   1  -4   0   88.58    3.01
  -1   4   0   78.92    3.09
  -1   4   0   76.23    3.00
   0  -4   0   57.76    2.09
   0  -4   0   53.92    2.01
   0  -4   0   55.22    2.00
   0  -4   0   61.63    2.04
   0  -4   0   55.78    2.06
   0   4   0   52.84    2.10
   0   4   0   48.70    2.00
  -1  -4   0  185.16    6.45
  -1  -4   0  180.13    6.54
  -1  -4   0  187.00    6.45
  -1  -4   0  180.63    6.50
  -1  -4   0  180.06    6.50
   1   4   0  171.42    6.52
  -2  -4   0    1.42    0.21
  -2  -4   0    1.54    0.17
  -2  -4   0    1.13    0.25
  -2  -4   0    1.07    0.17
  -2  -4   0    0.90    0.21
   2   4   0    1.41    0.27
   2   4   0    1.76    0.27
  -3  -4   0   21.70    0.86
  -3  -4   0   19.64    0.86
  -3  -4   0   20.75    0.94
  -3  -4   0   18.23    0.95
  -3  -4   0   22.42    0.81
   3   4   0   19.45    0.85
   3   4   0   21.25    0.92
  -4  -4   0    4.79    0.32
  -4  -4   0    4.61    0.46
  -4  -4   0    4.15    0.45
  -4  -4   0    4.44    0.38
  -4  -4   0    4.63    0.35
   4   4   0    4.16    0.32
   4   4   0    4.87    0.43
  -5  -4   0   10.56    0.53
  -5  -4   0    8.64    0.67
  -5  -4   0   10.16    0.70
  -5  -4   0   10.67    0.62
   5   4   0   10.06    0.66
  -6  -4   0    3.75    0.40
  -6  -4   0    3.37    0.58
  -6  -4   0    5.10    0.52
   6   4   0    4.08    0.54
  -7  -4   0   14.54    0.87
  -7  -4   0   14.70    0.94
   7   4   0   14.98    0.99
   7   4   0   14.37    0.93
  -8  -4   0   41.49    1.94
  -8  -4   0   42.52    1.87
   8   4   0   42.28    1.94
   8   4   0   44.13    2.01
  -9  -4   0   12.08    1.04
  -9  -4   0   14.98    0.98
   9   4   0   14.69    1.06
   9   4   0   15.99    1.14
 -10  -4   0   50.18    2.22
 -10  -4   0   45.75    2.28
  10   4   0   51.53    2.34
  10   4   0   51.41    2.41
 -11  -4   0   46.65    2.64
 -11  -4   0   46.66    2.21
  11   4   0   48.47    2.34
  11   4   0   49.30    2.42
  12  -5   0   33.41    1.83
  11  -5   0   40.19    1.99
 -11   5   0   41.05    1.97
  10  -5   0   33.04    1.69
 -10   5   0   34.85    1.70
   9  -5   0   85.05    3.47
   9  -5   0   86.12    3.42
  -9   5   0   89.23    3.47
   8  -5   0   83.44    3.38
   8  -5   0   80.98    3.37
   8  -5   0   85.18    3.34
  -8   5   0   91.04    3.41
  -8   5   0   88.42    3.35
   7  -5   0   99.98    3.90
   7  -5   0  103.25    3.86
   7  -5   0  100.78    3.90
  -7   5   0  103.36    3.90
  -7   5   0  101.41    3.90
   6  -5   0   59.12    2.33
   6  -5   0   58.24    2.37
   6  -5   0   59.15    2.38
  -6   5   0   62.36    2.41
  -6   5   0   59.35    2.38
   5  -5   0  119.94    4.38
   5  -5   0  115.33    4.40
   5  -5   0  122.81    4.40
  -5   5   0  120.45    4.45
  -5   5   0  113.54    4.40
   4  -5   0   99.23    3.58
   4  -5   0   97.10    3.60
   4  -5   0   95.61    3.57
  -4   5   0   92.83    3.59
  -4   5   0   95.26    3.61
  -4   5   0   99.18    3.67
   3  -5   0   75.14    2.62
   3  -5   0   69.45    2.61
   3  -5   0   68.87    2.62
   3  -5   0   72.12    2.58
  -3   5   0   63.81    2.60
  -3   5   0   66.25    2.60
  -3   5   0   69.31    2.69
   2  -5   0   17.56    0.78
   2  -5   0   17.20    0.78
   2  -5   0   16.78    0.71
   2  -5   0   18.66    0.75
  -2   5   0   16.47    0.86
  -2   5   0   15.74    0.74
   1  -5   0    2.51    0.23
   1  -5   0    2.11    0.29
   1  -5   0    2.18    0.31
   1  -5   0    2.34    0.22
   1  -5   0    2.08    0.21
  -1   5   0    2.65    0.25
  -1   5   0    1.90    0.38
   0  -5   0    3.80    0.25
   0  -5   0    3.88    0.34
   0  -5   0    3.59    0.25
   0  -5   0    3.37    0.39
   0  -5   0    3.97    0.30
   0   5   0    3.16    0.39
   0   5   0    4.07    0.26
  -1  -5   0   11.00    0.48
  -1  -5   0   10.80    0.48
  -1  -5   0   10.52    0.56
  -1  -5   0   11.22    0.62
  -1  -5   0   11.11    0.56
   1   5   0   10.28    0.59
   1   5   0   10.58    0.45
  -2  -5   0  129.20    4.47
  -2  -5   0  126.61    4.42
  -2  -5   0  128.03    4.55
  -2  -5   0  126.04    4.59
  -2  -5   0  126.91    4.47
   2   5   0  112.58    4.52
   2   5   0  116.24    4.52
  -3  -5   0   12.05    0.54
  -3  -5   0   10.88    0.67
  -3  -5   0   10.28    0.64
  -3  -5   0   10.46    0.55
  -3  -5   0   12.20    0.48
   3   5   0   10.77    0.61
   3   5   0   11.41    0.58
  -4  -5   0   93.15    3.22
  -4  -5   0   89.47    3.43
  -4  -5   0   90.70    3.30
  -4  -5   0   89.12    3.39
   4   5   0   85.82    3.36
   4   5   0   83.61    3.27
  -5  -5   0  186.41    6.70
  -5  -5   0  181.30    6.82
  -5  -5   0  186.08    6.79
   5   5   0  181.39    6.77
  -6  -5   0   45.40    1.98
  -6  -5   0   47.57    1.90
  -6  -5   0   46.27    2.02
   6   5   0   45.08    1.96
  -7  -5   0  144.48    5.56
  -7  -5   0  148.87    5.47
   7   5   0  146.26    5.55
  -8  -5   0   82.80    3.33
  -8  -5   0   78.85    3.22
   8   5   0   82.62    3.32
   8   5   0   81.76    3.40
  -9  -5   0   51.12    2.38
  -9  -5   0   50.94    2.27
   9   5   0   54.20    2.39
   9   5   0   54.86    2.46
 -10  -5   0   60.35    2.59
 -10  -5   0   57.96    2.70
  10   5   0   62.40    2.73
  10   5   0   60.26    2.79
  11  -6   0   23.35    1.45
 -11   6   0   24.18    1.44
  10  -6   0   47.14    2.20
 -10   6   0   49.35    2.20
   9  -6   0   29.08    1.50
   9  -6   0   28.35    1.49
   9  -6   0   28.95    1.48
  -9   6   0   29.87    1.50
   8  -6   0   18.66    1.09
   8  -6   0   20.23    1.04
   8  -6   0   18.24    1.09
  -8   6   0   18.40    1.09
  -8   6   0   17.42    1.05
   7  -6   0   15.47    0.93
   7  -6   0   15.28    0.86
   7  -6   0   15.05    0.92
  -7   6   0   14.49    0.91
  -7   6   0   14.89    0.94
   6  -6   0    3.47    0.51
   6  -6   0    3.31    0.52
   6  -6   0    3.32    0.45
  -6   6   0    2.99    0.50
  -6   6   0    2.99    0.56
   5  -6   0   11.79    0.70
   5  -6   0   12.93    0.70
   5  -6   0   12.00    0.72
  -5   6   0   11.69    0.72
  -5   6   0   12.88    0.82
   4  -6   0   98.59    3.75
   4  -6   0  101.17    3.74
   4  -6   0  102.38    3.71
  -4   6   0  104.06    3.85
  -4   6   0   94.80    3.74
   3  -6   0  109.50    4.00
   3  -6   0  109.51    4.00
   3  -6   0  109.28    3.93
   3  -6   0  115.28    4.04
  -3   6   0  101.96    4.08
  -3   6   0  100.78    3.97
   2  -6   0  100.60    3.82
   2  -6   0  115.04    3.79
   2  -6   0  102.08    3.81
   2  -6   0  102.40    3.73
  -2   6   0   95.05    3.77
  -2   6   0  102.18    3.90
   1  -6   0  215.60    7.18
   1  -6   0  226.14    7.15
   1  -6   0  189.60    7.14
   1  -6   0  205.82    7.25
   1  -6   0  194.76    7.22
  -1   6   0  189.42    7.29
  -1   6   0  176.95    7.16
   0  -6   0   28.26    1.10
   0  -6   0   29.57    1.20
   0  -6   0   29.05    1.07
   0  -6   0   28.00    1.05
   0  -6   0   26.18    1.14
   0   6   0   23.68    1.04
   0   6   0   26.66    1.21
  -1  -6   0  269.33    9.22
  -1  -6   0  286.60    9.16
  -1  -6   0  253.41    9.08
  -1  -6   0  254.15    9.16
  -1  -6   0  258.20    9.07
   1   6   0  225.37    9.04
   1   6   0  234.26    9.19
  -2  -6   0  107.96    4.07
  -2  -6   0  104.83    3.97
  -2  -6   0  111.14    4.13
  -2  -6   0  115.68    3.98
   2   6   0  105.55    4.06
   2   6   0  111.32    4.08
  -3  -6   0   80.23    3.03
  -3  -6   0   79.59    3.08
  -3  -6   0   76.16    2.92
   3   6   0   78.05    3.01
   3   6   0   79.64    2.98
  -4  -6   0   71.78    2.91
  -4  -6   0   79.91    2.98
  -4  -6   0   72.51    2.80
   4   6   0   73.36    2.82
   4   6   0   75.31    2.90
  -5  -6   0   37.89    1.71
  -5  -6   0   38.98    1.59
  -5  -6   0   37.85    1.74
   5   6   0   38.71    1.68
  -6  -6   0   33.36    1.61
  -6  -6   0   33.60    1.46
  -6  -6   0   32.05    1.58
   6   6   0   34.50    1.57
  -7  -6   0   52.72    2.38
  -7  -6   0   58.86    2.29
   7   6   0   54.73    2.37
  -8  -6   0   17.79    1.20
  -8  -6   0   17.11    1.04
   8   6   0   18.22    1.17
   8   6   0   18.82    1.27
  -9  -6   0   12.96    0.93
  -9  -6   0   12.25    1.07
   9   6   0   11.59    1.04
   9   6   0   12.02    1.16
 -10  -6   0    9.41    0.97
  10   6   0   10.53    1.08
  10   6   0    8.22    1.13
  11  -7   0    2.53    0.61
 -11   7   0    0.75    0.51
  10  -7   0    2.75    0.59
 -10   7   0    1.24    0.48
   9  -7   0   11.60    0.93
   9  -7   0   10.76    0.92
  -9   7   0   10.25    0.90
  -9   7   0    9.58    0.89
   8  -7   0    8.19    0.71
   8  -7   0    8.19    0.76
   8  -7   0    8.44    0.78
  -8   7   0    6.02    0.74
  -8   7   0    6.15    0.73
   7  -7   0   39.02    1.71
   7  -7   0   37.67    1.72
   7  -7   0   38.26    1.67
  -7   7   0   38.48    1.78
  -7   7   0   38.17    1.73
   6  -7   0   32.16    1.42
   6  -7   0   30.58    1.45
   6  -7   0   33.70    1.43
  -6   7   0   33.31    1.56
  -6   7   0   29.66    1.44
   5  -7   0   50.33    2.00
   5  -7   0   49.14    2.02
   5  -7   0   49.26    2.05
  -5   7   0   50.05    2.05
  -5   7   0   51.72    2.16
   4  -7   0  139.65    5.14
   4  -7   0  140.99    5.13
   4  -7   0  138.34    5.06
  -4   7   0  142.12    5.25
  -4   7   0  131.51    5.11
   3  -7   0  105.61    3.78
   3  -7   0  105.54    3.87
   3  -7   0  105.95    3.86
  -3   7   0   97.56    3.82
  -3   7   0   99.82    3.96
   2  -7   0  308.56   10.82
   2  -7   0  317.16   10.85
   2  -7   0  304.59   10.73
  -2   7   0  292.24   10.77
  -2   7   0  279.98   10.91
   1  -7   0  187.86    6.30
   1  -7   0  171.13    6.29
   1  -7   0  166.48    6.38
   1  -7   0  176.83    6.43
   1  -7   0  188.12    6.33
  -1   7   0  168.70    6.32
  -1   7   0  168.07    6.48
   0  -7   0  218.58    7.78
   0  -7   0  213.91    7.88
   0  -7   0  222.34    7.80
   0  -7   0  216.64    7.93
   0  -7   0  249.71    7.84
   0   7   0  205.30    7.95
   0   7   0  195.98    7.77
  -1  -7   0  202.65    6.89
  -1  -7   0  198.36    6.97
  -1  -7   0  183.53    6.87
  -1  -7   0  191.23    7.04
   1   7   0  183.34    7.03
  -2  -7   0   67.22    2.57
  -2  -7   0   71.14    2.76
  -2  -7   0   74.16    2.69
   2   7   0   64.92    2.70
   2   7   0   69.97    2.69
  -3  -7   0   55.90    2.23
  -3  -7   0   52.39    2.28
  -3  -7   0   56.17    2.10
   3   7   0   57.06    2.20
   3   7   0   53.82    2.21
  -4  -7   0   23.87    1.07
  -4  -7   0   24.73    1.22
  -4  -7   0   26.30    1.28
   4   7   0   23.71    1.19
  -5  -7   0    3.75    0.45
  -5  -7   0    3.41    0.61
  -5  -7   0    2.03    0.43
   5   7   0    2.93    0.55
  -6  -7   0    1.19    0.32
  -6  -7   0    1.53    0.47
  -6  -7   0    0.79    0.38
   6   7   0    0.45    0.39
  -7  -7   0   15.01    0.91
  -7  -7   0   16.47    1.14
  -7  -7   0   15.42    1.07
   7   7   0   16.17    1.06
  -8  -7   0    9.52    0.94
  -8  -7   0    8.98    0.78
   8   7   0   10.77    1.08
   8   7   0    9.84    0.92
  -9  -7   0    7.32    0.96
  -9  -7   0    8.53    0.80
   9   7   0    8.91    1.12
   9   7   0    8.51    0.98
  11  -8   0   17.35    1.28
  10  -8   0   58.12    2.72
  10  -8   0   56.10    2.57
 -10   8   0   59.16    2.59
   9  -8   0   72.51    2.99
   9  -8   0   67.59    3.02
  -9   8   0   75.67    3.08
  -9   8   0   73.29    3.04
   8  -8   0   67.60    3.00
   8  -8   0   70.68    3.01
   8  -8   0   69.94    2.96
  -8   8   0   83.03    3.12
  -8   8   0   76.13    3.04
   7  -8   0   74.50    3.09
   7  -8   0   76.02    3.15
   7  -8   0   81.76    3.11
  -7   8   0   79.98    3.16
  -7   8   0   80.59    3.25
   6  -8   0   55.52    2.32
   6  -8   0   57.15    2.29
   6  -8   0   55.67    2.35
  -6   8   0   59.56    2.48
  -6   8   0   56.98    2.35
   5  -8   0   69.92    2.82
   5  -8   0   70.00    2.80
   5  -8   0   72.18    2.74
  -5   8   0   73.53    2.96
  -5   8   0   71.01    2.81
   4  -8   0    4.72    0.53
   4  -8   0    5.33    0.44
   4  -8   0    5.62    0.54
  -4   8   0    5.41    0.67
  -4   8   0    6.31    0.52
   3  -8   0   13.48    0.78
   3  -8   0   13.52    0.65
   3  -8   0   12.92    0.76
  -3   8   0   12.16    0.71
  -3   8   0   13.86    0.91
   2  -8   0   27.95    1.12
   2  -8   0   30.50    1.25
   2  -8   0   28.00    1.27
  -2   8   0   26.29    1.36
  -2   8   0   26.04    1.17
   1  -8   0    2.58    0.46
   1  -8   0    2.77    0.42
   1  -8   0    2.55    0.27
  -1   8   0    3.02    0.54
  -1   8   0    2.30    0.31
   0  -8   0   17.83    0.80
   0  -8   0   18.06    0.88
   0  -8   0   15.71    0.91
   0  -8   0   16.78    0.73
   0   8   0   15.73    0.96
  -1  -8   0    9.60    0.73
  -1  -8   0   10.58    0.54
  -1  -8   0   12.79    0.66
   1   8   0   10.11    0.75
  -2  -8   0    0.31    0.26
  -2  -8   0    0.25    0.33
  -2  -8   0    0.52    0.18
   2   8   0    0.33    0.28
   2   8   0    0.51    0.29
  -3  -8   0    0.75    0.31
  -3  -8   0    0.78    0.23
  -3  -8   0    0.84    0.38
   3   8   0    1.22    0.35
   3   8   0    0.77    0.30
  -4  -8   0   23.86    1.06
  -4  -8   0   23.81    1.29
  -4  -8   0   23.76    1.22
   4   8   0   23.98    1.21
  -5  -8   0   24.79    1.12
  -5  -8   0   23.71    1.34
  -5  -8   0   23.67    1.29
   5   8   0   25.02    1.28
  -6  -8   0   36.91    1.77
  -6  -8   0   36.40    1.57
  -6  -8   0   34.93    1.79
   6   8   0   36.96    1.75
  -7  -8   0   30.54    1.66
  -7  -8   0   30.56    1.61
  -7  -8   0   29.53    1.39
   7   8   0   29.80    1.57
  -8  -8   0   39.34    1.73
  -8  -8   0   35.85    1.92
   8   8   0   39.39    1.93
  10  -9   0   41.61    2.03
  10  -9   0   39.92    2.08
 -10   9   0   47.41    2.15
   9  -9   0   27.77    1.47
   9  -9   0   25.83    1.52
  -9   9   0   27.52    1.54
  -9   9   0   30.58    1.61
   8  -9   0   55.83    2.35
   8  -9   0   53.43    2.42
  -8   9   0   56.79    2.53
  -8   9   0   55.29    2.43
   7  -9   0   18.52    1.01
   7  -9   0   15.97    1.05
   7  -9   0   16.05    1.01
  -7   9   0   19.24    1.22
  -7   9   0   16.75    1.07
   6  -9   0    5.72    0.65
   6  -9   0    7.00    0.70
   6  -9   0    6.67    0.60
  -6   9   0    6.49    0.67
  -6   9   0    6.59    0.83
   5  -9   0    6.66    0.65
   5  -9   0    7.55    0.57
   5  -9   0    7.53    0.66
  -5   9   0    6.89    0.63
  -5   9   0    7.40    0.81
   4  -9   0    1.47    0.36
   4  -9   0    1.94    0.28
   4  -9   0    1.67    0.37
  -4   9   0    1.69    0.45
  -4   9   0    1.34    0.33
   3  -9   0    1.04    0.35
   3  -9   0    0.82    0.32
   3  -9   0    0.84    0.21
  -3   9   0    1.02    0.39
  -3   9   0    0.93    0.27
   2  -9   0   63.37    2.38
   2  -9   0   61.12    2.55
   2  -9   0   65.40    2.52
  -2   9   0   63.08    2.68
   1  -9   0   41.59    1.62
   1  -9   0   41.10    1.77
   1  -9   0   45.17    1.83
  -1   9   0   40.12    1.90
   0  -9   0   28.71    1.41
   0  -9   0   30.63    1.20
   0  -9   0   31.24    1.37
   0   9   0   29.48    1.47
  -1  -9   0  112.34    3.93
  -1  -9   0  100.53    3.99
  -1  -9   0  101.52    3.76
   1   9   0   97.04    3.99
  -2  -9   0   95.93    3.56
  -2  -9   0   88.60    3.41
  -2  -9   0   94.10    3.66
   2   9   0   93.03    3.59
   2   9   0   90.99    3.62
  -3  -9   0   95.71    3.65
  -3  -9   0   92.57    3.49
  -3  -9   0   99.53    3.76
   3   9   0   89.29    3.65
   3   9   0   93.30    3.67
  -4  -9   0   64.46    2.64
  -4  -9   0   63.88    2.72
  -4  -9   0   62.38    2.46
   4   9   0   64.97    2.65
  -5  -9   0   49.38    2.22
  -5  -9   0   49.21    2.15
  -5  -9   0   46.75    1.94
   5   9   0   46.86    2.12
  -6  -9   0   54.90    2.18
  -6  -9   0   51.23    2.38
  -6  -9   0   52.40    2.45
   6   9   0   55.96    2.41
  -7  -9   0   27.35    1.28
  -7  -9   0   25.06    1.56
  -7  -9   0   26.39    1.52
   7   9   0   25.43    1.49
   9 -10   0    2.88    0.63
   9 -10   0    3.07    0.54
  -9  10   0    2.41    0.57
  -9  10   0    1.75    0.56
   8 -10   0    2.04    0.54
   8 -10   0    2.10    0.45
  -8  10   0    1.60    0.52
  -8  10   0    0.93    0.46
   7 -10   0   22.76    1.18
   7 -10   0   20.99    1.31
   7 -10   0   22.24    1.28
  -7  10   0   23.67    1.31
  -7  10   0   22.27    1.44
   6 -10   0   17.08    1.04
   6 -10   0   16.28    1.04
   6 -10   0   17.28    0.94
  -6  10   0   18.63    1.26
  -6  10   0   17.15    1.05
   5 -10   0   44.34    1.84
   5 -10   0   46.95    1.99
   5 -10   0   45.35    1.98
  -5  10   0   43.31    1.94
  -5  10   0   45.82    2.17
   4 -10   0   37.60    1.72
   4 -10   0   37.37    1.73
   4 -10   0   39.98    1.58
  -4  10   0   39.64    1.94
   3 -10   0   66.98    2.58
   3 -10   0   68.06    2.74
   3 -10   0   68.50    2.77
  -3  10   0   69.14    2.93
   2 -10   0   81.15    3.39
   2 -10   0   91.68    3.48
   2 -10   0   88.69    3.25
  -2  10   0   88.76    3.60
   1 -10   0   78.20    3.02
   1 -10   0   73.66    2.77
   1 -10   0   73.15    2.94
  -1  10   0   72.73    3.10
   0 -10   0   72.63    2.89
   0 -10   0   68.58    2.81
   0 -10   0   72.36    2.63
   0  10   0   67.76    2.93
  -1 -10   0   74.29    2.74
  -1 -10   0   74.20    3.01
   1  10   0   71.16    3.02
   1  10   0   73.11    2.95
  -2 -10   0   70.60    3.03
  -2 -10   0   73.25    2.74
   2  10   0   72.24    3.01
   2  10   0   76.20    2.97
  -3 -10   0   44.77    1.97
  -3 -10   0   45.62    2.09
  -3 -10   0   45.17    1.79
   3  10   0   45.42    2.02
  -4 -10   0   14.26    0.99
  -4 -10   0   13.73    1.07
  -4 -10   0   15.38    0.78
   4  10   0   14.44    1.00
  -5 -10   0   24.32    1.41
  -5 -10   0   21.46    1.32
  -5 -10   0   23.53    1.10
   5  10   0   22.94    1.33
  -6 -10   0    0.74    0.46
  -6 -10   0    1.64    0.58
  -6 -10   0    1.08    0.35
   6  10   0    1.53    0.55
  -7 -10   0    0.14    0.48
   9 -11   0   32.25    1.66
  -9  11   0   33.90    1.81
  -9  11   0   33.45    1.91
   8 -11   0   70.66    3.09
   8 -11   0   71.08    2.97
  -8  11   0   77.52    3.31
  -8  11   0   73.03    3.11
   7 -11   0   51.14    2.39
   7 -11   0   50.96    2.24
  -7  11   0   56.78    2.42
  -7  11   0   58.45    2.63
   6 -11   0   86.00    3.53
   6 -11   0   87.87    3.39
   6 -11   0   86.56    3.55
  -6  11   0   92.30    3.78
   5 -11   0   83.43    3.46
   5 -11   0   87.42    3.48
   5 -11   0   86.70    3.30
  -5  11   0   89.44    3.71
   4 -11   0   41.56    1.71
   4 -11   0   42.95    1.93
   4 -11   0   40.65    1.89
  -4  11   0   44.83    2.14
   3 -11   0   54.28    2.29
   3 -11   0   55.63    2.34
   3 -11   0   52.60    2.09
  -3  11   0   53.11    2.49
   2 -11   0   21.78    1.19
   2 -11   0   21.80    1.25
   2 -11   0   23.09    0.99
  -2  11   0   23.86    1.41
   1 -11   0   18.08    0.83
   1 -11   0   18.76    1.05
   1 -11   0   17.12    1.10
  -1  11   0   17.50    1.21
   0 -11   0    4.48    0.40
   0 -11   0    3.77    0.69
   0  11   0    4.10    0.75
  -1 -11   0    4.55    0.41
  -1 -11   0    3.66    0.69
   1  11   0    4.93    0.67
   1  11   0    3.86    0.74
  -2 -11   0    0.67    0.48
  -2 -11   0    0.42    0.23
   2  11   0    0.11    0.38
   2  11   0    0.26    0.41
  -3 -11   0    2.17    0.56
  -3 -11   0    2.00    0.30
   3  11   0    1.87    0.52
  -4 -11   0   10.77    1.04
  -4 -11   0   12.37    0.68
   4  11   0    8.44    0.93
  -5 -11   0    8.51    0.62
  -5 -11   0    7.03    0.98
  -5 -11   0    6.55    0.94
   5  11   0    6.26    0.87
   7 -12   0   10.41    0.80
   7 -12   0   11.42    1.00
  -7  12   0   12.12    1.22
   6 -12   0   13.04    0.84
   6 -12   0   15.57    1.08
  -6  12   0   15.49    1.30
   5 -12   0   12.69    0.76
   5 -12   0   12.29    0.97
   5 -12   0   13.10    1.01
  -5  12   0   15.00    1.25
   4 -12   0   12.63    0.98
   4 -12   0   12.17    0.70
   4 -12   0   11.07    0.91
  -4  12   0   13.03    1.18
   3 -12   0    2.15    0.49
   3 -12   0    1.87    0.30
   3 -12   0    1.58    0.48
  -3  12   0    2.02    0.60
   2 -12   0    3.70    0.41
   2 -12   0    4.12    0.65
   2 -12   0    4.65    0.73
  -2  12   0    3.75    0.68
   1 -12   0    2.74    0.51
   1 -12   0    2.58    0.56
   1 -12   0    2.18    0.30
  -1  12   0    2.71    0.60
   0 -12   0   11.27    0.63
   0 -12   0   11.54    1.00
   0  12   0   12.87    1.10
  -1 -12   0    9.39    0.58
  -1 -12   0    9.93    0.95
   1  12   0   10.39    1.00
   1  12   0   10.47    0.91
  -2 -12   0   25.93    1.13
  -2 -12   0   24.77    1.51
   2  12   0   28.21    1.48
  -3 -12   0   43.57    2.29
  -3 -12   0   51.84    1.94
   3  12   0   51.01    2.29
  -4 -12   0   25.84    1.16
   5 -13   0   33.80    1.56
   5 -13   0   34.41    1.80
   5 -13   0   31.69    1.73
  -5  13   0   37.84    2.53
   4 -13   0   20.88    1.28
   4 -13   0   21.48    1.33
   4 -13   0   20.53    1.00
  -4  13   0   21.80    1.57
   3 -13   0   47.63    2.25
   3 -13   0   46.40    2.18
   3 -13   0   48.43    1.92
  -3  13   0   51.76    2.51
   2 -13   0   44.51    1.76
   2 -13   0   45.44    2.12
   2 -13   0   42.75    2.04
  -2  13   0   43.38    2.31
   1 -13   0   67.87    2.60
   1 -13   0   67.25    2.96
  -1  13   0   70.73    3.15
   0 -13   0   49.86    2.00
   0 -13   0   51.64    2.41
   0  13   0   56.01    2.39
   0  13   0   50.23    2.51
  -1 -13   0   26.26    1.55
  -1 -13   0   25.81    1.10
   1  13   0   24.41    1.59
   1  13   0   26.30    1.50
  -2 -13   0   33.16    1.37
  -1  14  -1    1.88    0.68
   1 -14   1    3.98    0.72
   2 -14   1    4.11    0.70
   3 -14   1    4.76    0.85
   2  13  -1    0.39    0.49
  -2 -13   1    0.14    0.49
   1  13  -1    2.72    0.61
   1  13  -1    1.91    0.58
  -1 -13   1    2.94    0.65
   0  13  -1   33.44    1.63
   0  13  -1   29.10    1.75
   0 -13   1   29.36    1.65
   0 -13   1   29.32    1.22
  -1  13  -1   21.07    1.47
   1 -13   1   21.95    1.36
   1 -13   1   21.57    0.94
   1 -13   1   21.01    1.26
  -2  13  -1   47.31    2.42
   2 -13   1   46.95    1.86
   2 -13   1   49.49    2.16
   2 -13   1   47.50    2.22
  -3  13  -1   52.30    2.54
   3 -13   1   48.69    1.95
   3 -13   1   50.78    2.29
   3 -13   1   48.99    2.23
  -4  13  -1   64.73    2.98
   4 -13   1   59.67    2.64
   4 -13   1   61.67    2.69
   4 -13   1   60.21    2.38
  -5  13  -1   60.13    2.85
   5 -13   1   57.48    2.53
   5 -13   1   55.26    2.26
   4  12  -1   19.24    1.27
  -4 -12   1   18.75    1.35
   3  12  -1   37.75    1.91
  -3 -12   1   39.33    1.54
  -3 -12   1   39.78    1.99
   2  12  -1   20.98    1.25
  -2 -12   1   21.35    1.35
  -2 -12   1   20.19    0.89
   1  12  -1   31.22    1.52
   1  12  -1   28.17    1.60
  -1 -12   1   28.74    1.17
  -1 -12   1   26.88    1.55
   0  12  -1   34.32    1.80
   0 -12   1   32.80    1.33
   0 -12   1   33.92    1.71
  -1  12  -1   47.19    2.25
   1 -12   1   43.03    2.07
   1 -12   1   46.20    1.77
   1 -12   1   45.98    2.04
  -2  12  -1   97.47    4.02
   2 -12   1   94.29    3.82
   2 -12   1   93.01    3.53
   2 -12   1   97.61    3.77
  -3  12  -1   53.32    2.60
   3 -12   1   53.33    2.12
   3 -12   1   59.46    2.39
   3 -12   1   54.61    2.41
  -4  12  -1   61.19    2.69
   4 -12   1   51.32    2.15
   4 -12   1   56.90    2.40
   4 -12   1   54.57    2.42
  -5  12  -1   49.65    2.32
   5 -12   1   42.42    2.08
   5 -12   1   42.87    2.01
   5 -12   1   42.73    1.79
  -6  12  -1   45.16    2.19
   6 -12   1   36.97    1.67
   6 -12   1   37.57    1.88
  -7  12  -1   27.00    1.67
   7 -12   1   22.12    1.21
   7 -12   1   25.26    1.44
  -8  12  -1    1.95    0.71
   6  11  -1   51.73    2.49
  -6 -11   1   49.02    2.06
  -6 -11   1   46.40    2.28
   5  11  -1   43.84    2.10
  -5 -11   1   42.97    2.19
  -5 -11   1   46.50    1.78
  -5 -11   1   42.45    2.06
   4  11  -1   71.90    3.04
  -4 -11   1   73.37    2.74
  -4 -11   1   72.53    3.13
   3  11  -1   50.91    2.17
  -3 -11   1   44.75    2.20
  -3 -11   1   48.62    1.87
   2  11  -1   57.12    2.45
   2  11  -1   55.96    2.49
  -2 -11   1   58.84    2.54
  -2 -11   1   57.57    2.17
   1  11  -1   27.51    1.43
   1  11  -1   29.19    1.53
  -1 -11   1   29.36    1.15
  -1 -11   1   27.23    1.48
   0  11  -1   13.99    1.04
   0 -11   1   13.53    0.65
   0 -11   1   14.14    0.91
   0 -11   1   13.27    0.98
  -1  11  -1   26.33    1.48
   1 -11   1   25.57    1.06
   1 -11   1   25.04    1.35
   1 -11   1   25.51    1.28
  -2  11  -1    7.26    0.85
   2 -11   1    5.56    0.64
   2 -11   1    4.62    0.41
   2 -11   1    5.75    0.70
  -3  11  -1    0.59    0.44
   3 -11   1    0.53    0.35
   3 -11   1    0.33    0.21
   3 -11   1    0.35    0.38
  -4  11  -1    0.87    0.47
   4 -11   1    0.60    0.38
   4 -11   1    0.55    0.37
   4 -11   1    1.18    0.25
  -5  11  -1    7.86    0.97
   5 -11   1    8.81    0.60
   5 -11   1    8.88    0.79
   5 -11   1    8.15    0.78
  -6  11  -1    4.45    0.88
  -6  11  -1    4.17    0.68
   6 -11   1    4.84    0.71
   6 -11   1    4.05    0.53
  -7  11  -1   26.10    1.42
  -7  11  -1   26.82    1.61
   7 -11   1   24.74    1.26
   7 -11   1   24.11    1.39
  -8  11  -1   16.32    1.30
  -8  11  -1   14.00    1.12
   8 -11   1   14.87    0.98
   8 -11   1   13.72    1.11
  -9  11  -1   12.68    1.21
  -9  11  -1   12.42    1.12
   9 -11   1   12.12    0.97
   7  10  -1   52.52    2.43
  -7 -10   1   51.08    2.16
  -7 -10   1   52.85    2.89
  -7 -10   1   51.89    2.41
   6  10  -1   43.85    2.04
  -6 -10   1   41.48    2.02
  -6 -10   1   39.39    2.08
  -6 -10   1   44.52    1.77
   5  10  -1   30.76    1.56
  -5 -10   1   30.33    1.64
  -5 -10   1   30.04    1.55
  -5 -10   1   29.12    1.29
   4  10  -1   20.89    1.22
  -4 -10   1   22.30    1.31
  -4 -10   1   22.66    0.99
  -4 -10   1   21.44    1.21
   3  10  -1   13.07    0.89
  -3 -10   1   12.69    0.96
  -3 -10   1   12.98    0.65
  -3 -10   1   11.99    0.86
   2  10  -1   19.99    1.13
   2  10  -1   20.37    1.18
  -2 -10   1   21.77    0.91
  -2 -10   1   21.74    1.23
   1  10  -1    1.17    0.38
  -1 -10   1    1.91    0.29
  -1 -10   1    1.51    0.43
   0  10  -1    0.40    0.36
   0 -10   1    0.40    0.18
   0 -10   1    0.88    0.35
   0 -10   1    0.22    0.34
  -1  10  -1    0.63    0.38
   1 -10   1    0.80    0.34
   1 -10   1    0.27    0.34
   1 -10   1    1.08    0.20
  -2  10  -1   38.60    1.79
   2 -10   1   35.37    1.40
   2 -10   1   33.40    1.57
   2 -10   1   35.59    1.62
  -3  10  -1   25.22    1.41
   3 -10   1   23.72    1.21
   3 -10   1   26.03    1.05
   3 -10   1   23.53    1.23
  -4  10  -1   94.74    3.84
  -4  10  -1   93.87    3.62
   4 -10   1   91.84    3.64
   4 -10   1   95.75    3.49
   4 -10   1   91.16    3.63
  -5  10  -1   63.19    2.59
  -5  10  -1   67.73    2.82
   5 -10   1   62.69    2.45
   5 -10   1   61.10    2.57
   5 -10   1   60.68    2.58
  -6  10  -1   82.78    3.37
  -6  10  -1   89.36    3.58
   6 -10   1   83.00    3.33
   6 -10   1   85.22    3.25
   6 -10   1   81.26    3.37
  -7  10  -1  109.51    4.30
  -7  10  -1  104.77    4.13
   7 -10   1  100.04    4.12
   7 -10   1  103.82    4.01
  -8  10  -1   62.04    2.66
  -8  10  -1   62.27    2.77
   8 -10   1   60.68    2.52
   8 -10   1   57.21    2.61
  -9  10  -1   73.98    3.20
  -9  10  -1   77.07    3.13
   9 -10   1   64.05    3.06
   9 -10   1   74.06    2.99
  10 -10   1   28.36    1.54
   8   9  -1    1.27    0.58
   8   9  -1    0.91    0.67
  -8  -9   1    1.02    0.46
  -8  -9   1    0.91    0.52
   7   9  -1    2.17    0.58
  -7  -9   1    2.49    0.40
  -7  -9   1    2.07    0.59
  -7  -9   1    1.95    0.54
   6   9  -1    7.33    0.79
  -6  -9   1    5.47    0.85
  -6  -9   1    6.16    0.82
  -6  -9   1    6.36    0.57
   5   9  -1    2.88    0.52
  -5  -9   1    2.52    0.34
  -5  -9   1    1.68    0.44
  -5  -9   1    2.20    0.55
   4   9  -1   28.97    1.40
  -4  -9   1   29.08    1.41
  -4  -9   1   28.92    1.21
  -4  -9   1   26.95    1.47
   3   9  -1   19.78    1.07
   3   9  -1   18.70    1.06
  -3  -9   1   20.79    1.07
  -3  -9   1   19.06    1.15
  -3  -9   1   20.71    0.88
   2   9  -1   71.79    2.76
   2   9  -1   66.15    2.78
  -2  -9   1   67.29    2.56
  -2  -9   1   67.26    2.71
  -2  -9   1   73.45    2.84
   1   9  -1   49.19    2.15
  -1  -9   1   55.01    2.02
  -1  -9   1   47.26    1.88
  -1  -9   1   49.62    2.13
   0   9  -1   57.64    2.43
   0  -9   1   58.81    2.31
   0  -9   1   55.12    2.13
   0  -9   1   58.79    2.37
  -1   9  -1  108.27    4.33
   1  -9   1  116.97    4.26
   1  -9   1  109.59    4.20
   1  -9   1  110.64    4.04
  -2   9  -1   59.41    2.30
  -2   9  -1   59.64    2.53
   2  -9   1   58.64    2.39
   2  -9   1   57.46    2.36
   2  -9   1   59.94    2.21
  -3   9  -1   67.54    2.79
  -3   9  -1   74.90    3.02
   3  -9   1   72.81    2.84
   3  -9   1   72.86    2.85
   3  -9   1   73.59    2.71
  -4   9  -1  104.12    4.17
  -4   9  -1  105.71    3.99
   4  -9   1  105.57    4.01
   4  -9   1  104.66    3.88
   4  -9   1  104.17    3.99
  -5   9  -1   38.17    1.89
  -5   9  -1   39.49    1.74
   5  -9   1   40.58    1.73
   5  -9   1   36.99    1.63
   5  -9   1   43.95    1.78
  -6   9  -1   68.06    2.71
  -6   9  -1   67.61    2.85
   6  -9   1   63.94    2.59
   6  -9   1   65.61    2.70
   6  -9   1   64.50    2.65
  -7   9  -1   30.49    1.64
  -7   9  -1   29.81    1.51
   7  -9   1   31.22    1.54
   7  -9   1   31.85    1.46
  -8   9  -1   26.31    1.47
  -8   9  -1   26.99    1.55
   8  -9   1   27.93    1.49
   8  -9   1   29.07    1.42
  -9   9  -1   31.19    1.69
  -9   9  -1   35.09    1.76
   9  -9   1   33.56    1.70
   9  -9   1   29.66    1.60
 -10   9  -1    0.61    0.50
  10  -9   1    1.30    0.48
  10  -9   1    1.56    0.59
   9   8  -1    3.52    0.72
   8   8  -1   11.05    0.99
   8   8  -1   11.28    1.11
  -8  -8   1   11.01    0.80
  -8  -8   1    9.38    1.01
   7   8  -1   35.44    1.72
  -7  -8   1   36.38    1.55
  -7  -8   1   34.69    1.80
  -7  -8   1   32.07    1.73
   6   8  -1   38.92    1.83
  -6  -8   1   41.62    1.67
  -6  -8   1   37.24    1.85
  -6  -8   1   40.37    1.93
   5   8  -1   95.34    3.78
  -5  -8   1   99.16    3.82
  -5  -8   1   95.61    3.63
  -5  -8   1   98.00    3.87
   4   8  -1   87.75    3.39
  -4  -8   1   88.67    3.42
  -4  -8   1   88.86    3.48
  -4  -8   1   83.11    3.24
   3   8  -1  133.12    5.05
   3   8  -1  134.70    5.04
  -3  -8   1  134.55    4.90
  -3  -8   1  134.91    5.13
  -3  -8   1  138.07    5.07
   2   8  -1  191.20    6.85
   2   8  -1  180.47    6.87
  -2  -8   1  200.98    6.85
  -2  -8   1  188.96    6.70
  -2  -8   1  170.34    6.89
   1   8  -1   85.98    3.46
  -1  -8   1   86.82    3.26
  -1  -8   1   90.79    3.37
  -1  -8   1   86.51    3.46
  -1  -8   1   93.72    3.41
  -1  -8   1   93.12    3.27
   0   8  -1   67.86    2.81
   0   8  -1   71.52    3.01
   0  -8   1   83.22    2.81
   0  -8   1   75.39    2.78
   0  -8   1   74.10    2.91
   0  -8   1   75.34    2.97
   0  -8   1   84.98    2.86
  -1   8  -1  125.84    4.91
  -1   8  -1  136.15    5.11
   1  -8   1  135.07    4.99
   1  -8   1  135.87    4.86
   1  -8   1  141.22    5.03
  -2   8  -1    7.47    0.69
  -2   8  -1    7.20    0.51
   2  -8   1    7.42    0.42
   2  -8   1    8.37    0.57
   2  -8   1    8.27    0.60
  -3   8  -1   52.57    2.24
  -3   8  -1   47.43    2.03
   3  -8   1   53.08    2.08
   3  -8   1   52.22    1.97
   3  -8   1   52.56    2.08
  -4   8  -1    0.92    0.29
  -4   8  -1    0.09    0.32
   4  -8   1    0.88    0.28
   4  -8   1    0.40    0.21
   4  -8   1    1.31    0.32
  -5   8  -1    3.55    0.66
  -5   8  -1    3.47    0.51
   5  -8   1    3.81    0.49
   5  -8   1    4.25    0.53
   5  -8   1    4.06    0.46
  -6   8  -1    4.55    0.72
  -6   8  -1    4.88    0.61
   6  -8   1    6.45    0.57
   6  -8   1    4.85    0.60
   6  -8   1    5.01    0.56
  -7   8  -1   11.25    0.92
  -7   8  -1    9.81    0.81
   7  -8   1    9.16    0.80
   7  -8   1    9.99    0.79
   7  -8   1   10.77    0.75
  -8   8  -1   12.02    0.99
  -8   8  -1   13.35    0.94
   8  -8   1   11.98    0.94
   8  -8   1   12.96    0.94
  -9   8  -1   30.02    1.57
  -9   8  -1   31.58    1.59
   9  -8   1   27.79    1.50
   9  -8   1   26.90    1.53
 -10   8  -1   14.86    1.10
  10  -8   1   11.62    1.06
  10  -8   1   13.40    1.09
  11  -8   1   26.29    1.58
   9   7  -1   38.44    1.92
   9   7  -1   40.91    2.07
  -9  -7   1   36.91    1.93
  -9  -7   1   35.74    1.72
   8   7  -1   61.00    2.62
   8   7  -1   60.95    2.74
  -8  -7   1   59.98    2.64
  -8  -7   1   58.72    2.46
   7   7  -1   40.46    1.86
  -7  -7   1   40.90    1.73
  -7  -7   1   38.88    1.89
   6   7  -1   51.45    2.20
  -6  -7   1   49.90    2.27
  -6  -7   1   50.53    2.06
  -6  -7   1   53.29    2.23
   5   7  -1   80.32    3.15
  -5  -7   1   79.86    3.02
  -5  -7   1   77.26    3.17
  -5  -7   1   81.98    3.24
   4   7  -1   19.37    0.99
  -4  -7   1   19.85    1.04
  -4  -7   1   19.93    1.09
  -4  -7   1   18.65    0.87
   3   7  -1   36.39    1.53
   3   7  -1   35.83    1.54
  -3  -7   1   37.12    1.43
  -3  -7   1   35.50    1.62
  -3  -7   1   36.78    1.56
   2   7  -1   37.24    1.63
   2   7  -1   36.95    1.60
  -2  -7   1   39.74    1.61
  -2  -7   1   37.24    1.68
  -2  -7   1   41.25    1.49
  -2  -7   1   40.92    1.48
   1   7  -1    0.76    0.15
   1   7  -1    0.41    0.24
  -1  -7   1    0.71    0.21
  -1  -7   1    0.34    0.13
  -1  -7   1    0.47    0.13
  -1  -7   1    0.85    0.25
  -1  -7   1    0.53    0.27
   0   7  -1    2.45    0.27
   0   7  -1    2.53    0.44
   0  -7   1    3.48    0.25
   0  -7   1    3.07    0.37
   0  -7   1    2.97    0.31
   0  -7   1    2.68    0.24
   0  -7   1    2.66    0.43
  -1   7  -1   27.21    1.31
  -1   7  -1   24.48    1.13
   1  -7   1   29.28    1.10
   1  -7   1   29.20    1.24
   1  -7   1   31.59    1.14
   1  -7   1   27.86    1.21
   1  -7   1   28.22    1.09
  -2   7  -1    3.69    0.36
  -2   7  -1    3.17    0.51
   2  -7   1    3.88    0.41
   2  -7   1    4.67    0.43
   2  -7   1    3.73    0.29
   2  -7   1    4.40    0.35
  -3   7  -1   17.08    0.86
  -3   7  -1   18.48    1.01
   3  -7   1   18.32    0.88
   3  -7   1   19.31    0.90
   3  -7   1   18.23    0.79
  -4   7  -1   52.40    2.24
  -4   7  -1   52.50    2.12
   4  -7   1   53.44    2.11
   4  -7   1   53.18    2.13
   4  -7   1   54.97    2.07
  -5   7  -1   12.00    0.84
  -5   7  -1   10.38    0.70
   5  -7   1   11.02    0.68
   5  -7   1   11.85    0.73
   5  -7   1   11.82    0.68
  -6   7  -1   39.62    1.72
  -6   7  -1   40.18    1.80
   6  -7   1   38.89    1.67
   6  -7   1   39.50    1.65
   6  -7   1   38.23    1.71
  -7   7  -1   92.78    3.60
  -7   7  -1   87.21    3.54
   7  -7   1   95.75    3.53
   7  -7   1   87.15    3.47
   7  -7   1   89.06    3.54
  -8   7  -1   76.62    3.04
  -8   7  -1   72.62    3.00
   8  -7   1   72.53    2.97
   8  -7   1   72.29    3.00
  -9   7  -1   74.32    3.10
  -9   7  -1   72.90    3.02
   9  -7   1   67.86    2.99
   9  -7   1   73.86    2.99
 -10   7  -1   50.32    2.25
  10  -7   1   47.35    2.25
 -11   7  -1   65.76    2.79
  11  -7   1   58.74    2.75
  10   6  -1   24.98    1.64
  10   6  -1   26.36    1.56
 -10  -6   1   25.13    1.37
 -10  -6   1   25.34    1.54
   9   6  -1   16.57    1.18
   9   6  -1   20.18    1.37
  -9  -6   1   15.61    1.03
  -9  -6   1   16.88    1.21
   8   6  -1   24.23    1.43
   8   6  -1   24.07    1.33
  -8  -6   1   23.27    1.20
  -8  -6   1   22.44    1.33
   7   6  -1    3.69    0.62
  -7  -6   1    2.49    0.49
  -7  -6   1    3.08    0.52
   6   6  -1   12.46    0.82
  -6  -6   1   11.62    0.86
  -6  -6   1   10.99    0.71
  -6  -6   1   12.10    0.89
   5   6  -1    0.61    0.32
  -5  -6   1    0.07    0.28
  -5  -6   1    0.00    0.31
  -5  -6   1    0.15    0.22
   4   6  -1    6.59    0.45
   4   6  -1    7.28    0.56
  -4  -6   1    6.80    0.62
  -4  -6   1    6.16    0.56
  -4  -6   1    7.51    0.47
   3   6  -1    1.83    0.33
   3   6  -1    2.47    0.36
  -3  -6   1    2.22    0.23
  -3  -6   1    1.67    0.27
  -3  -6   1    2.03    0.25
  -3  -6   1    2.72    0.44
  -3  -6   1    2.33    0.39
   2   6  -1   79.33    3.18
   2   6  -1   79.50    3.19
  -2  -6   1   85.77    3.20
  -2  -6   1   86.19    3.09
  -2  -6   1   89.84    3.09
  -2  -6   1   88.82    3.08
   1   6  -1   68.39    2.88
   1   6  -1   67.31    2.76
  -1  -6   1   77.16    2.75
  -1  -6   1   79.44    2.86
  -1  -6   1   80.07    2.91
  -1  -6   1   78.02    2.76
  -1  -6   1   81.79    2.85
   0   6  -1  122.17    5.02
   0   6  -1  128.37    5.15
   0  -6   1  155.75    5.11
   0  -6   1  154.79    5.07
   0  -6   1  138.46    5.13
   0  -6   1  137.45    5.00
   0  -6   1  141.73    5.02
  -1   6  -1  201.63    7.82
  -1   6  -1  198.40    7.69
   1  -6   1  231.26    7.69
   1  -6   1  231.52    7.66
   1  -6   1  216.09    7.76
   1  -6   1  209.40    7.74
   1  -6   1  213.85    7.66
  -2   6  -1  193.93    7.49
  -2   6  -1  203.68    7.61
   2  -6   1  204.95    7.52
   2  -6   1  206.52    7.45
   2  -6   1  226.95    7.50
   2  -6   1  212.93    7.53
  -3   6  -1  302.19   11.55
  -3   6  -1  331.68   11.66
   3  -6   1  322.80   11.55
   3  -6   1  311.71   11.50
   3  -6   1  322.80   11.57
   3  -6   1  341.17   11.56
  -4   6  -1  218.29    8.38
  -4   6  -1  237.99    8.48
   4  -6   1  235.36    8.36
   4  -6   1  229.49    8.34
   4  -6   1  235.88    8.39
  -5   6  -1  192.06    7.23
  -5   6  -1  202.93    7.32
   5  -6   1  197.38    7.24
   5  -6   1  195.30    7.20
   5  -6   1  202.48    7.20
  -6   6  -1   80.19    3.03
  -6   6  -1   70.22    2.95
   6  -6   1   72.06    2.96
   6  -6   1   80.72    2.96
   6  -6   1   75.75    2.91
  -7   6  -1   23.17    1.21
  -7   6  -1   23.92    1.20
   7  -6   1   22.66    1.11
   7  -6   1   23.81    1.20
   7  -6   1   24.19    1.20
  -8   6  -1   49.45    2.09
  -8   6  -1   48.65    2.10
   8  -6   1   44.81    2.07
   8  -6   1   49.03    2.03
   8  -6   1   49.02    2.11
  -9   6  -1    9.14    0.86
   9  -6   1   11.44    0.92
   9  -6   1   11.24    0.91
 -10   6  -1    7.52    0.83
  10  -6   1    8.11    0.91
 -11   6  -1    1.84    0.55
  11  -6   1    3.83    0.70
  11   5  -1    1.96    0.82
  11   5  -1    1.94    0.67
  10   5  -1    0.64    0.60
  10   5  -1    0.45    0.53
 -10  -5   1    0.49    0.39
 -10  -5   1    0.99    0.53
   9   5  -1    1.99    0.55
   9   5  -1    2.59    0.63
  -9  -5   1    2.04    0.44
  -9  -5   1    2.41    0.54
   8   5  -1   17.40    1.15
   8   5  -1   17.31    1.06
  -8  -5   1   14.81    1.05
  -8  -5   1   15.60    0.96
   7   5  -1   14.60    0.93
   7   5  -1   14.07    1.02
  -7  -5   1   14.65    0.85
  -7  -5   1   12.90    0.95
   6   5  -1   50.10    2.16
  -6  -5   1   52.15    2.20
  -6  -5   1   53.21    2.23
  -6  -5   1   53.96    2.10
   5   5  -1  104.49    4.08
  -5  -5   1  111.58    4.02
  -5  -5   1  107.14    4.11
  -5  -5   1  105.79    4.15
  -5  -5   1  111.75    3.96
   4   5  -1   46.72    1.90
   4   5  -1   49.29    2.00
  -4  -5   1   52.49    1.89
  -4  -5   1   49.63    2.03
  -4  -5   1   54.12    1.92
  -4  -5   1   49.31    2.06
  -4  -5   1   51.07    1.94
   3   5  -1   91.43    3.68
   3   5  -1   96.59    3.73
  -3  -5   1  106.35    3.66
  -3  -5   1  101.40    3.77
  -3  -5   1  102.72    3.81
  -3  -5   1  104.63    3.64
  -3  -5   1  101.03    3.67
   2   5  -1  218.54    8.44
   2   5  -1  226.03    8.44
  -2  -5   1  239.78    8.51
  -2  -5   1  230.62    8.38
  -2  -5   1  243.95    8.47
  -2  -5   1  240.40    8.37
  -2  -5   1  244.72    8.37
   1   5  -1   98.66    3.95
  -1  -5   1  110.47    3.97
  -1  -5   1  113.36    3.85
  -1  -5   1  111.39    3.93
  -1  -5   1  106.18    3.84
  -1  -5   1  102.29    3.92
   0   5  -1  154.36    6.08
   0   5  -1  148.88    5.98
   0  -5   1  166.54    6.06
   0  -5   1  184.47    6.01
   0  -5   1  168.58    6.03
   0  -5   1  168.53    5.95
   0  -5   1  176.90    5.97
  -1   5  -1   44.05    1.88
  -1   5  -1   42.34    1.77
   1  -5   1   48.13    1.76
   1  -5   1   50.62    1.83
   1  -5   1   48.61    1.73
   1  -5   1   46.77    1.81
   1  -5   1   49.81    1.74
  -2   5  -1  144.76    5.26
  -2   5  -1  132.68    5.15
   2  -5   1  151.90    5.18
   2  -5   1  132.00    5.12
   2  -5   1  145.28    5.18
   2  -5   1  148.55    5.16
  -3   5  -1  218.25    7.63
  -3   5  -1  207.12    7.60
  -3   5  -1  196.35    7.53
   3  -5   1  215.94    7.52
   3  -5   1  226.16    7.55
   3  -5   1  184.97    7.49
   3  -5   1  214.40    7.55
  -4   5  -1   42.87    1.72
  -4   5  -1   38.21    1.63
   4  -5   1   40.53    1.65
   4  -5   1   42.63    1.61
   4  -5   1   40.19    1.63
  -5   5  -1  122.76    4.43
  -5   5  -1  113.44    4.37
   5  -5   1  122.81    4.33
   5  -5   1  111.70    4.37
   5  -5   1  115.86    4.36
  -6   5  -1   22.43    1.08
  -6   5  -1   22.30    1.11
   6  -5   1   21.13    1.07
   6  -5   1   23.40    1.02
   6  -5   1   20.39    1.07
  -7   5  -1    4.45    0.58
  -7   5  -1    4.60    0.58
   7  -5   1    5.99    0.62
   7  -5   1    5.66    0.64
   7  -5   1    6.56    0.54
  -8   5  -1    3.32    0.49
  -8   5  -1    3.43    0.55
   8  -5   1    4.32    0.63
   8  -5   1    4.87    0.68
   8  -5   1    4.47    0.54
  -9   5  -1   16.31    1.05
   9  -5   1   17.44    1.09
   9  -5   1   16.17    1.27
 -10   5  -1   18.59    1.15
  10  -5   1   17.75    1.19
 -11   5  -1   38.76    1.90
  11  -5   1   36.86    1.90
  12  -5   1   27.14    1.63
  11   4  -1   49.34    2.39
  11   4  -1   48.00    2.28
 -11  -4   1   44.48    2.26
 -11  -4   1   44.85    2.14
  10   4  -1   36.51    1.90
  10   4  -1   39.48    2.00
 -10  -4   1   39.16    1.82
 -10  -4   1   38.41    1.93
   9   4  -1   49.57    2.33
   9   4  -1   50.30    2.26
  -9  -4   1   52.55    2.29
  -9  -4   1   49.47    2.17
   8   4  -1  113.93    4.43
   8   4  -1  119.68    4.52
  -8  -4   1  108.83    4.43
  -8  -4   1  114.87    4.37
   7   4  -1   82.42    3.27
   7   4  -1   82.70    3.33
  -7  -4   1   80.00    3.28
  -7  -4   1   83.92    3.21
  -7  -4   1   84.66    3.14
   6   4  -1  125.63    4.79
   6   4  -1  120.83    4.72
  -6  -4   1  126.37    4.75
  -6  -4   1  131.56    4.62
  -6  -4   1  124.50    4.68
   5   4  -1  221.20    8.27
  -5  -4   1  246.79    8.19
  -5  -4   1  221.94    8.32
  -5  -4   1  222.17    8.22
  -5  -4   1  224.91    8.30
   4   4  -1  178.34    6.74
   4   4  -1  186.24    6.84
  -4  -4   1  197.37    6.79
  -4  -4   1  191.77    6.88
  -4  -4   1  195.99    6.76
  -4  -4   1  186.24    6.80
  -4  -4   1  182.69    6.90
   3   4  -1  185.59    7.17
   3   4  -1  182.98    7.12
  -3  -4   1  204.09    7.12
  -3  -4   1  215.90    7.12
  -3  -4   1  203.62    7.14
  -3  -4   1  194.48    7.24
  -3  -4   1  206.09    7.22
   2   4  -1   35.29    1.47
   2   4  -1   35.51    1.46
  -2  -4   1   38.48    1.51
  -2  -4   1   37.70    1.43
  -2  -4   1   39.42    1.41
  -2  -4   1   39.42    1.42
  -2  -4   1   40.65    1.56
   1   4  -1   40.33    1.65
  -1  -4   1   42.88    1.57
  -1  -4   1   44.73    1.65
  -1  -4   1   45.36    1.59
  -1  -4   1   42.75    1.64
  -1  -4   1   41.53    1.57
  -1  -4   1   43.46    1.68
   0   4  -1    8.43    0.50
   0   4  -1    8.59    0.40
   0  -4   1    8.69    0.37
   0  -4   1    9.25    0.42
   0  -4   1    9.10    0.47
   0  -4   1    8.74    0.44
   0  -4   1    8.80    0.37
  -1   4  -1    2.61    0.24
  -1   4  -1    3.44    0.35
   1  -4   1    3.71    0.20
   1  -4   1    3.43    0.28
   1  -4   1    3.47    0.24
   1  -4   1    3.51    0.29
   1  -4   1    3.18    0.21
  -2   4  -1   16.83    0.78
   2  -4   1   18.73    0.76
   2  -4   1   18.32    0.79
   2  -4   1   18.43    0.77
   2  -4   1   18.77    0.78
  -3   4  -1   55.38    2.29
  -3   4  -1   57.03    2.29
   3  -4   1   65.91    2.32
   3  -4   1   61.64    2.26
   3  -4   1   61.46    2.28
   3  -4   1   62.50    2.30
  -4   4  -1    1.11    0.25
  -4   4  -1    1.00    0.23
  -4   4  -1    1.75    0.19
   4  -4   1    2.32    0.28
   4  -4   1    1.58    0.28
   4  -4   1    2.09    0.32
  -5   4  -1  119.32    4.33
  -5   4  -1  117.94    4.43
  -5   4  -1  121.66    4.48
   5  -4   1  125.67    4.39
   5  -4   1  117.78    4.44
   5  -4   1  115.16    4.44
  -6   4  -1  102.80    3.84
  -6   4  -1   99.90    3.93
  -6   4  -1  109.20    3.94
  -6   4  -1  102.22    3.98
   6  -4   1  107.85    3.90
   6  -4   1  101.74    3.94
   6  -4   1  107.29    3.96
  -7   4  -1   37.58    1.58
  -7   4  -1   41.21    1.67
  -7   4  -1   38.60    1.69
   7  -4   1   38.01    1.70
   7  -4   1   38.35    1.72
   7  -4   1   40.56    1.65
  -8   4  -1   80.89    3.33
  -8   4  -1   80.47    3.12
   8  -4   1   75.32    3.13
   8  -4   1   78.96    3.07
   8  -4   1   77.30    3.14
  -9   4  -1   64.40    2.65
   9  -4   1   62.82    2.67
   9  -4   1   63.61    2.62
 -10   4  -1   37.37    1.79
  10  -4   1   38.04    1.84
 -11   4  -1   47.36    2.18
  11  -4   1   46.56    2.23
 -12   4  -1   27.84    1.58
  12  -4   1   26.89    1.64
  11   3  -1   35.83    1.94
  11   3  -1   38.13    1.90
 -11  -3   1   34.06    1.85
 -11  -3   1   33.80    1.78
  10   3  -1   33.36    1.75
  10   3  -1   35.20    1.84
 -10  -3   1   33.71    1.75
 -10  -3   1   34.87    1.68
   9   3  -1   26.89    1.47
   9   3  -1   25.97    1.40
  -9  -3   1   26.49    1.34
  -9  -3   1   25.35    1.25
  -9  -3   1   26.06    1.42
   8   3  -1   46.53    2.05
   8   3  -1   46.45    1.98
  -8  -3   1   40.79    1.83
  -8  -3   1   45.03    1.93
  -8  -3   1   45.80    1.99
   7   3  -1   38.46    1.73
   7   3  -1   38.28    1.67
  -7  -3   1   36.84    1.62
  -7  -3   1   36.48    1.55
  -7  -3   1   36.80    1.67
   6   3  -1   42.14    1.79
   6   3  -1   40.49    1.73
  -6  -3   1   40.80    1.75
  -6  -3   1   40.46    1.64
  -6  -3   1   41.58    1.70
   5   3  -1    8.16    0.55
  -5  -3   1    8.94    0.60
  -5  -3   1    8.39    0.49
  -5  -3   1    7.94    0.53
   4   3  -1   18.96    0.90
  -4  -3   1   18.16    0.94
  -4  -3   1   20.12    0.94
  -4  -3   1   19.66    0.88
  -4  -3   1   20.56    0.84
  -4  -3   1   22.32    0.87
   3   3  -1    1.23    0.19
   3   3  -1    1.56    0.28
  -3  -3   1    1.64    0.27
  -3  -3   1    2.28    0.36
  -3  -3   1    1.82    0.25
  -3  -3   1    1.57    0.24
  -3  -3   1    1.68    0.26
   2   3  -1    3.82    0.26
   2   3  -1    3.02    0.24
  -2  -3   1    3.60    0.22
  -2  -3   1    3.55    0.31
  -2  -3   1    3.33    0.33
  -2  -3   1    2.86    0.23
  -2  -3   1    3.62    0.22
   1   3  -1    7.65    0.42
  -1  -3   1    9.60    0.46
  -1  -3   1    9.41    0.42
  -1  -3   1    9.31    0.44
  -1  -3   1    9.17    0.38
  -1  -3   1    9.19    0.37
  -1  -3   1    9.41    0.36
   0   3  -1  291.73   11.38
   0  -3   1  329.07   11.36
   0  -3   1  311.56   11.40
   0  -3   1  349.69   11.39
   0  -3   1  308.51   11.38
   0  -3   1  333.36   11.42
  -1   3  -1   16.62    0.70
   1  -3   1   17.80    0.72
   1  -3   1   18.13    0.70
   1  -3   1   18.19    0.68
   1  -3   1   17.87    0.77
   1  -3   1   18.14    0.71
  -2   3  -1  120.75    4.86
  -2   3  -1  125.73    4.85
   2  -3   1  137.61    4.85
   2  -3   1  138.49    4.87
   2  -3   1  141.29    4.92
   2  -3   1  140.70    4.84
   2  -3   1  139.01    4.87
  -3   3  -1  196.46    6.90
  -3   3  -1  187.12    6.97
  -3   3  -1  192.31    6.99
   3  -3   1  197.30    6.97
   3  -3   1  190.67    7.00
   3  -3   1  198.49    6.94
   3  -3   1  192.83    6.97
  -4   3  -1  109.36    4.24
  -4   3  -1  113.01    4.22
  -4   3  -1  120.49    4.16
   4  -3   1  108.73    4.24
   4  -3   1  118.87    4.18
   4  -3   1  116.17    4.23
   4  -3   1  115.73    4.23
  -5   3  -1  382.21   13.20
  -5   3  -1  376.26   13.24
  -5   3  -1  358.65   13.12
   5  -3   1  364.96   13.20
   5  -3   1  374.79   13.16
   5  -3   1  363.85   13.20
   5  -3   1  354.47   13.18
  -6   3  -1  156.19    6.12
  -6   3  -1  166.79    6.03
  -6   3  -1  170.80    6.09
   6  -3   1  164.96    6.10
   6  -3   1  172.27    6.07
   6  -3   1  163.47    6.10
  -7   3  -1  116.24    4.19
  -7   3  -1  108.37    4.29
  -7   3  -1  114.64    4.20
  -7   3  -1  115.34    4.25
   7  -3   1  110.92    4.27
   7  -3   1  113.44    4.23
   7  -3   1  108.67    4.27
  -8   3  -1  121.10    4.42
  -8   3  -1  117.02    4.36
   8  -3   1  113.20    4.43
   8  -3   1  115.85    4.39
   8  -3   1  112.17    4.43
  -9   3  -1   40.20    1.86
  -9   3  -1   40.31    1.81
   9  -3   1   41.39    1.82
   9  -3   1   40.24    1.87
 -10   3  -1   31.31    1.56
  10  -3   1   31.83    1.63
 -11   3  -1    6.78    0.87
  11  -3   1   10.38    1.02
 -12   3  -1    3.19    0.61
  12  -3   1    4.38    0.77
  12   2  -1   25.94    1.64
  12   2  -1   29.52    1.76
 -12  -2   1   26.89    1.57
 -12  -2   1   25.89    1.61
  11   2  -1    5.79    0.89
  11   2  -1    6.36    0.99
 -11  -2   1    5.63    0.84
 -11  -2   1    6.32    0.89
  10   2  -1    0.18    0.49
  10   2  -1    0.61    0.48
 -10  -2   1    0.24    0.34
 -10  -2   1    0.62    0.39
 -10  -2   1    0.23    0.40
   9   2  -1    1.71    0.51
   9   2  -1    1.60    0.47
  -9  -2   1    0.77    0.34
  -9  -2   1    0.36    0.37
  -9  -2   1    0.75    0.36
   8   2  -1   19.10    1.10
   8   2  -1   21.40    1.17
  -8  -2   1   20.74    1.01
  -8  -2   1   19.65    1.08
  -8  -2   1   17.99    1.09
   7   2  -1   23.94    1.23
   7   2  -1   23.37    1.19
  -7  -2   1   24.80    1.19
  -7  -2   1   25.11    1.22
  -7  -2   1   24.87    1.12
   6   2  -1   93.16    3.63
   6   2  -1   96.49    3.68
  -6  -2   1   95.64    3.62
  -6  -2   1   95.92    3.65
  -6  -2   1   98.05    3.58
   5   2  -1   63.14    2.49
   5   2  -1   62.75    2.51
   5   2  -1   64.92    2.56
  -5  -2   1   63.68    2.53
  -5  -2   1   66.76    2.47
  -5  -2   1   64.45    2.51
  -5  -2   1   72.76    2.51
   4   2  -1  295.88   10.64
   4   2  -1  307.62   10.71
   4   2  -1  280.42   10.66
  -4  -2   1  294.75   10.62
  -4  -2   1  294.50   10.65
  -4  -2   1  323.58   10.65
  -4  -2   1  284.93   10.68
   3   2  -1  146.78    5.40
  -3  -2   1  148.36    5.39
  -3  -2   1  158.50    5.38
  -3  -2   1  141.60    5.43
  -3  -2   1  148.14    5.43
  -3  -2   1  153.68    5.37
   2   2  -1   82.39    3.12
   2   2  -1   84.06    3.16
  -2  -2   1   92.56    3.20
  -2  -2   1   87.27    3.21
  -2  -2   1   92.35    3.15
  -2  -2   1   91.67    3.15
  -2  -2   1   80.07    3.15
  -1  -2   1  571.62   20.78
  -1  -2   1  571.45   20.84
  -1  -2   1  592.03   20.81
  -1  -2   1  599.27   20.82
  -1  -2   1  592.64   21.09
   0  -2   1  173.23    6.38
   0  -2   1  193.34    6.37
   0  -2   1  177.62    6.38
   0  -2   1  171.67    6.37
   0  -2   1  168.81    6.35
   0  -2   1  188.51    6.35
   0  -2   1  177.04    6.40
  -1   2  -1   20.09    0.76
  -1   2  -1   20.71    0.82
  -1   2  -1   19.30    0.80
   1  -2   1   22.19    0.79
   1  -2   1   19.91    0.84
   1  -2   1   18.78    0.79
   1  -2   1   22.85    0.81
   1  -2   1   21.01    0.80
  -2   2  -1  193.28    6.98
  -2   2  -1  194.97    7.03
  -2   2  -1  185.71    7.01
   2  -2   1  206.71    7.02
   2  -2   1  185.87    7.04
   2  -2   1  198.40    7.02
   2  -2   1  207.57    6.99
  -3   2  -1   52.03    1.93
  -3   2  -1   53.53    1.97
  -3   2  -1   52.67    1.99
   3  -2   1   52.76    1.97
   3  -2   1   53.73    1.94
   3  -2   1   48.37    1.98
   3  -2   1   52.22    1.98
  -4   2  -1  101.93    3.62
  -4   2  -1  101.11    3.65
  -4   2  -1   98.23    3.69
   4  -2   1   96.73    3.66
   4  -2   1   96.03    3.66
   4  -2   1  103.31    3.63
   4  -2   1   95.83    3.65
  -5   2  -1   72.51    2.74
  -5   2  -1   74.08    2.82
  -5   2  -1   73.48    2.77
   5  -2   1   70.73    2.79
   5  -2   1   71.09    2.75
   5  -2   1   72.40    2.79
   5  -2   1   78.36    2.77
  -6   2  -1   24.13    1.05
  -6   2  -1   22.73    1.01
  -6   2  -1   22.42    1.09
   6  -2   1   21.53    1.07
   6  -2   1   19.93    0.99
   6  -2   1   24.95    1.06
   6  -2   1   22.95    1.08
  -7   2  -1   41.52    1.69
  -7   2  -1   39.94    1.73
  -7   2  -1   38.96    1.65
   7  -2   1   41.53    1.69
   7  -2   1   38.15    1.71
   7  -2   1   37.66    1.71
  -8   2  -1    3.31    0.56
  -8   2  -1    4.41    0.53
  -8   2  -1    4.85    0.62
   8  -2   1    4.82    0.59
   8  -2   1    4.60    0.63
  -9   2  -1    1.82    0.39
  -9   2  -1    1.47    0.38
 -10   2  -1    1.32    0.42
 -10   2  -1    0.70    0.38
  10  -2   1    2.15    0.54
 -11   2  -1    4.51    0.75
  11  -2   1    5.09    0.90
 -12   2  -1    8.72    0.93
  12  -2   1    9.44    1.11
  12   1  -1    5.54    0.98
  12   1  -1    6.00    1.02
 -12  -1   1    5.94    0.93
 -12  -1   1    6.90    0.94
 -12  -1   1    5.41    0.81
  11   1  -1   10.63    1.02
  11   1  -1   11.97    1.12
 -11  -1   1    9.62    0.86
 -11  -1   1    9.81    0.96
 -11  -1   1    8.85    0.94
  10   1  -1   16.33    1.14
  10   1  -1   14.70    1.07
 -10  -1   1   14.34    0.94
 -10  -1   1   14.59    1.05
 -10  -1   1   14.28    1.03
   9   1  -1   55.59    2.46
   9   1  -1   59.10    2.52
  -9  -1   1   60.54    2.47
  -9  -1   1   58.00    2.46
  -9  -1   1   59.11    2.40
   8   1  -1   99.72    3.89
   8   1  -1   94.17    3.84
  -8  -1   1  102.46    3.86
  -8  -1   1  100.91    3.85
  -8  -1   1   99.86    3.78
   7   1  -1   66.30    2.65
   7   1  -1   67.39    2.69
  -7  -1   1   67.44    2.60
  -7  -1   1   68.09    2.66
  -7  -1   1   65.21    2.65
   6   1  -1  134.16    5.06
   6   1  -1  140.72    5.07
   6   1  -1  131.14    5.02
  -6  -1   1  137.15    4.98
  -6  -1   1  135.38    5.03
  -6  -1   1  134.73    5.03
   5   1  -1  179.65    6.66
   5   1  -1  178.18    6.67
   5   1  -1  187.28    6.70
  -5  -1   1  185.98    6.64
  -5  -1   1  180.80    6.68
  -5  -1   1  189.08    6.68
   4   1  -1  291.57   10.34
   4   1  -1  291.94   10.37
   4   1  -1  277.56   10.34
  -4  -1   1  286.25   10.35
  -4  -1   1  286.18   10.35
  -4  -1   1  297.80   10.32
   3   1  -1  259.94    9.80
   3   1  -1  278.50    9.84
   3   1  -1  266.26    9.80
  -3  -1   1  265.57    9.82
  -3  -1   1  275.27    9.81
  -3  -1   1  283.07    9.80
  -3  -1   1  293.03    9.81
   2   1  -1   20.50    0.85
   2   1  -1   20.31    0.82
   2   1  -1   19.91    0.82
  -2  -1   1   21.04    0.83
  -2  -1   1   21.11    0.85
  -2  -1   1   21.99    0.82
  -2  -1   1   23.22    0.83
   1   1  -1  545.89   21.67
  -1  -1   1  619.39   21.70
  -1  -1   1  634.32   21.67
  -1  -1   1  605.50   21.78
  -1  -1   1  611.21   21.63
  -1  -1   1  610.89   21.63
  -1  -1   1  627.09   21.62
   0  -1   1   55.85    2.02
   0  -1   1   57.81    2.04
   0  -1   1   52.90    2.02
   0  -1   1   59.32    2.02
  -1   1  -1  213.58    8.04
  -1   1  -1  226.93    8.06
  -1   1  -1  230.97    8.05
   1  -1   1  234.89    8.06
   1  -1   1  216.96    8.07
   1  -1   1  223.72    8.05
   1  -1   1  241.46    8.06
   1  -1   1  224.65    8.06
  -2   1  -1   15.84    0.65
  -2   1  -1   16.46    0.69
  -2   1  -1   16.25    0.66
   2  -1   1   16.37    0.68
   2  -1   1   16.50    0.68
   2  -1   1   16.72    0.65
   2  -1   1   16.22    0.68
  -3   1  -1   11.61    0.56
  -3   1  -1   12.13    0.56
  -3   1  -1   12.02    0.59
   3  -1   1   12.77    0.56
   3  -1   1   12.80    0.59
   3  -1   1   12.41    0.56
   3  -1   1   12.28    0.59
  -4   1  -1    6.82    0.50
  -4   1  -1    7.46    0.46
  -4   1  -1    6.54    0.45
   4  -1   1    7.42    0.49
   4  -1   1    7.37    0.51
   4  -1   1    7.60    0.46
   4  -1   1    6.80    0.43
  -5   1  -1   68.80    2.53
  -5   1  -1   65.77    2.53
  -5   1  -1   66.05    2.57
   5  -1   1   64.50    2.56
   5  -1   1   68.81    2.54
   5  -1   1   65.99    2.48
   5  -1   1   65.39    2.55
  -6   1  -1   80.36    3.14
  -6   1  -1   86.63    3.10
  -6   1  -1   80.28    3.09
   6  -1   1   77.74    3.02
   6  -1   1   82.74    3.13
   6  -1   1   80.56    3.14
   6  -1   1   83.17    3.12
  -7   1  -1   50.70    2.02
  -7   1  -1   50.78    2.03
  -7   1  -1   48.58    2.08
   7  -1   1   50.87    2.06
   7  -1   1   48.84    2.07
   7  -1   1   48.76    2.07
  -8   1  -1   61.66    2.52
  -8   1  -1   62.36    2.50
  -8   1  -1   60.68    2.58
   8  -1   1   65.20    2.59
   8  -1   1   62.96    2.56
  -9   1  -1   75.16    3.14
  -9   1  -1   76.53    3.05
  -9   1  -1   77.51    3.08
   9  -1   1   77.16    3.12
   9  -1   1   78.84    3.16
 -10   1  -1   95.28    3.69
 -10   1  -1   92.37    3.64
  10  -1   1   92.46    3.71
  10  -1   1   88.88    3.73
 -11   1  -1   43.49    2.01
 -11   1  -1   42.96    1.96
  11  -1   1   40.99    2.07
 -12   1  -1   32.58    1.70
  12  -1   1   35.39    1.88
  12   0  -1   49.80    2.90
  12   0  -1   50.85    2.43
 -12   0   1   53.31    2.33
 -12   0   1   52.87    2.40
  11   0  -1   71.74    3.08
  11   0  -1   73.48    3.13
 -11   0   1   73.83    3.05
 -11   0   1   72.07    3.09
 -11   0   1   71.47    2.98
  10   0  -1   68.24    2.88
  10   0  -1   71.80    2.94
 -10   0   1   68.04    2.88
 -10   0   1   66.53    2.79
 -10   0   1   68.25    2.85
   9   0  -1  100.82    3.89
   9   0  -1   94.14    3.83
  -9   0   1   97.61    3.85
  -9   0   1   98.55    3.79
  -9   0   1   98.23    3.83
   8   0  -1   49.02    2.10
   8   0  -1   47.54    2.06
  -8   0   1   47.85    2.01
  -8   0   1   48.27    2.04
  -8   0   1   50.67    2.09
   7   0  -1   60.04    2.40
   7   0  -1   57.97    2.36
  -7   0   1   59.60    2.33
  -7   0   1   59.09    2.38
  -7   0   1   57.71    2.35
   6   0  -1   22.65    1.04
   6   0  -1   22.92    1.07
   6   0  -1   22.09    1.03
  -6   0   1   22.27    1.03
  -6   0   1   23.00    1.02
  -6   0   1   20.90    1.04
   5   0  -1   96.96    3.62
   5   0  -1   91.59    3.58
   5   0  -1   94.40    3.59
  -5   0   1   97.00    3.59
  -5   0   1   99.34    3.58
  -5   0   1   99.20    3.62
   4   0  -1   10.22    0.54
   4   0  -1    9.55    0.56
   4   0  -1   10.39    0.58
  -4   0   1    9.68    0.54
  -4   0   1    8.95    0.55
  -4   0   1    9.31    0.54
   3   0  -1    2.70    0.23
   3   0  -1    2.37    0.25
   3   0  -1    1.93    0.25
  -3   0   1    2.21    0.15
  -3   0   1    1.90    0.23
  -3   0   1    1.45    0.24
  -3   0   1    1.74    0.22
   2   0  -1  143.67    5.07
   2   0  -1  131.45    5.06
   2   0  -1  141.19    5.08
  -2   0   1  142.00    5.08
  -2   0   1  146.06    5.07
  -2   0   1  142.94    5.07
  -2   0   1  140.27    5.03
   1   0  -1   91.64    3.40
   1   0  -1   94.48    3.43
   1   0  -1   97.31    3.41
  -1   0   1   98.32    3.42
  -1   0   1   98.77    3.41
  -1   0   1   95.83    3.42
  -1   0   1   90.99    3.40
   0   0   1   70.74    2.63
   0   0   1   82.43    2.63
   0   0   1   70.76    2.65
   0   0   1   68.87    2.64
  -1   0  -1   45.40    1.73
  -1   0  -1   49.19    1.73
  -1   0  -1   46.47    1.72
  -1   0  -1   46.34    1.72
   1   0   1   47.62    1.74
   1   0   1   48.06    1.73
   1   0   1   47.37    1.73
  -2   0  -1  142.73    5.18
  -2   0  -1  146.04    5.16
  -2   0  -1  145.38    5.18
   2   0   1  140.72    5.15
   2   0   1  143.95    5.17
   2   0   1  146.30    5.18
  -3   0  -1  163.41    5.84
  -3   0  -1  161.25    5.87
  -3   0  -1  161.09    5.86
   3   0   1  168.62    5.86
   3   0   1  162.39    5.87
   3   0   1  157.64    5.86
   3   0   1  162.86    5.82
  -4   0  -1   38.27    1.52
  -4   0  -1   37.84    1.53
  -4   0  -1   37.90    1.48
   4   0   1   39.25    1.51
   4   0   1   37.97    1.45
   4   0   1   35.59    1.52
   4   0   1   38.99    1.52
  -5   0  -1  194.95    7.09
  -5   0  -1  202.92    7.05
  -5   0  -1  194.70    7.08
   5   0   1  186.41    7.09
   5   0   1  193.38    6.98
   5   0   1  191.62    7.07
   5   0   1  199.23    7.08
  -6   0  -1  122.67    4.42
  -6   0  -1  120.11    4.46
  -6   0  -1  119.37    4.49
   6   0   1  123.87    4.47
   6   0   1  116.00    4.33
   6   0   1  116.33    4.48
   6   0   1  118.85    4.46
  -7   0  -1  161.36    6.03
  -7   0  -1  161.68    6.06
  -7   0  -1  161.33    5.98
   7   0   1  164.91    6.05
   7   0   1  165.05    6.07
  -8   0  -1   48.05    2.03
  -8   0  -1   47.77    2.06
  -8   0  -1   47.45    1.98
   8   0   1   48.18    2.08
   8   0   1   47.78    2.05
  -9   0  -1   55.35    2.41
  -9   0  -1   57.89    2.40
  -9   0  -1   56.94    2.32
   9   0   1   56.59    2.42
   9   0   1   55.16    2.43
 -10   0  -1   59.05    2.60
 -10   0  -1   64.10    2.73
 -10   0  -1   65.54    2.71
  10   0   1   62.94    2.74
  10   0   1   66.82    2.78
 -11   0  -1   26.22    1.47
 -11   0  -1   24.68    1.35
  11   0   1   26.47    1.55
 -12   0  -1   20.48    1.38
  12   0   1   21.92    1.48
  12  -1  -1   35.61    1.90
 -12   1   1   37.19    1.82
  11  -1  -1   31.39    1.63
  11  -1  -1   28.77    1.59
 -11   1   1   29.14    1.50
 -11   1   1   27.10    1.50
  10  -1  -1   32.15    1.60
  10  -1  -1   32.12    1.63
 -10   1   1   29.43    1.59
 -10   1   1   32.17    1.54
 -10   1   1   31.51    1.55
   9  -1  -1    9.80    0.82
   9  -1  -1    9.88    0.85
  -9   1   1    8.92    0.73
  -9   1   1    7.22    0.78
  -9   1   1    9.73    0.77
   8  -1  -1    5.07    0.62
  -8   1   1    4.58    0.57
  -8   1   1    2.43    0.42
  -8   1   1    4.35    0.55
   7  -1  -1    2.30    0.38
   7  -1  -1    2.94    0.49
   7  -1  -1    3.84    0.54
  -7   1   1    3.02    0.50
  -7   1   1    3.52    0.49
  -7   1   1    2.92    0.44
   6  -1  -1   48.35    1.91
   6  -1  -1   45.37    1.87
  -6   1   1   48.56    1.87
  -6   1   1   46.00    1.85
  -6   1   1   44.13    1.90
  -6   1   1   46.48    1.76
   5  -1  -1   31.49    1.36
   5  -1  -1   31.36    1.35
   5  -1  -1   34.42    1.39
  -5   1   1   36.07    1.37
  -5   1   1   31.57    1.33
  -5   1   1   32.96    1.27
  -5   1   1   32.76    1.39
   4  -1  -1   26.16    1.11
   4  -1  -1   26.56    1.13
   4  -1  -1   27.09    1.13
  -4   1   1   26.75    1.09
  -4   1   1   25.84    1.11
  -4   1   1   27.77    1.05
  -4   1   1   26.81    1.14
   3  -1  -1   77.72    2.85
   3  -1  -1   79.50    2.85
   3  -1  -1   77.31    2.84
  -3   1   1   77.64    2.81
  -3   1   1   79.24    2.85
  -3   1   1   74.12    2.86
  -3   1   1   76.38    2.82
   2  -1  -1   37.31    1.38
   2  -1  -1   38.05    1.40
   2  -1  -1   37.78    1.39
  -2   1   1   36.95    1.38
  -2   1   1   34.80    1.39
  -2   1   1   37.36    1.37
  -2   1   1   37.47    1.40
   1  -1  -1  542.04   18.55
   1  -1  -1  538.30   18.52
   1  -1  -1  505.08   18.39
   1  -1  -1  538.57   18.49
  -1   1   1  515.80   18.61
  -1   1   1  466.75   18.43
  -1   1   1  517.64   18.49
   0  -1  -1  286.45   10.80
   0  -1  -1  317.46   10.85
   0  -1  -1  309.06   10.83
   0  -1  -1  294.53   10.77
   0  -1  -1  309.20   10.82
   0   1   1  285.90   10.77
   0   1   1  318.98   10.77
  -1  -1  -1  901.73   32.99
  -1  -1  -1 1000.00   33.17
  -1  -1  -1  915.24   33.18
  -1  -1  -1  965.57   33.28
  -1  -1  -1  959.13   33.32
   1   1   1  923.65   33.13
   1   1   1  867.80   33.18
   1   1   1  907.88   33.30
  -2  -1  -1  630.68   21.93
  -2  -1  -1  644.22   21.98
  -2  -1  -1  631.86   21.91
  -2  -1  -1  616.92   22.00
   2   1   1  589.93   22.00
   2   1   1  596.95   22.21
   2   1   1  608.44   21.88
  -3  -1  -1  354.69   12.12
  -3  -1  -1  341.63   12.13
  -3  -1  -1  330.13   12.12
  -3  -1  -1  338.38   12.08
   3   1   1  342.27   12.11
   3   1   1  340.60   12.06
   3   1   1  328.19   12.13
  -4  -1  -1  214.36    7.62
  -4  -1  -1  212.57    7.68
  -4  -1  -1  217.30    7.68
   4   1   1  210.24    7.66
   4   1   1  211.07    7.69
   4   1   1  209.49    7.58
  -5  -1  -1   74.30    2.71
  -5  -1  -1   73.08    2.77
  -5  -1  -1   71.98    2.77
   5   1   1   69.67    2.77
   5   1   1   68.64    2.74
   5   1   1   75.36    2.78
  -6  -1  -1   68.86    2.76
  -6  -1  -1   71.03    2.69
  -6  -1  -1   70.44    2.76
   6   1   1   72.10    2.77
   6   1   1   71.22    2.78
  -7  -1  -1    4.72    0.51
  -7  -1  -1    5.79    0.59
  -7  -1  -1    5.76    0.60
   7   1   1    6.46    0.62
   7   1   1    5.58    0.63
  -8  -1  -1    6.05    0.66
  -8  -1  -1    5.66    0.66
  -8  -1  -1    6.79    0.59
   8   1   1    6.43    0.72
   8   1   1    7.14    0.71
  -9  -1  -1    1.15    0.36
  -9  -1  -1    0.66    0.38
  -9  -1  -1    1.06    0.40
   9   1   1    1.58    0.48
   9   1   1    0.80    0.46
 -10  -1  -1    9.61    0.89
 -10  -1  -1    7.43    0.85
 -10  -1  -1    7.94    0.75
  10   1   1   10.05    0.96
  10   1   1    8.97    0.94
 -11  -1  -1    2.42    0.56
 -11  -1  -1    3.17    0.58
  11   1   1    2.94    0.68
 -12  -1  -1    4.47    0.71
  12   1   1    6.32    1.14
  12  -2  -1    2.56    0.65
 -12   2   1    2.44    0.57
  11  -2  -1    1.25    0.52
 -11   2   1    1.23    0.46
  10  -2  -1   14.29    1.01
  10  -2  -1   14.65    1.02
 -10   2   1   11.48    0.92
 -10   2   1   10.56    1.07
   9  -2  -1   63.40    2.53
   9  -2  -1   63.36    2.54
  -9   2   1   56.09    2.53
  -9   2   1   58.13    2.47
  -9   2   1   58.42    2.44
   8  -2  -1   65.34    2.63
   8  -2  -1   67.07    2.63
  -8   2   1   64.31    2.61
  -8   2   1   63.43    2.66
  -8   2   1   63.93    2.56
   7  -2  -1  127.35    4.77
   7  -2  -1  132.14    4.79
   7  -2  -1  123.31    4.78
  -7   2   1  126.87    4.81
  -7   2   1  127.47    4.76
  -7   2   1  126.94    4.66
  -7   2   1  127.52    4.73
   6  -2  -1   83.59    3.15
   6  -2  -1   84.36    3.17
   6  -2  -1   79.37    3.16
  -6   2   1   81.42    3.11
  -6   2   1   83.65    3.08
  -6   2   1   86.60    3.16
  -6   2   1   80.89    3.19
   5  -2  -1  123.37    4.73
   5  -2  -1  127.38    4.75
   5  -2  -1  130.54    4.75
  -5   2   1  130.46    4.70
  -5   2   1  128.63    4.70
  -5   2   1  133.10    4.75
   4  -2  -1  255.82    9.07
   4  -2  -1  250.21    9.07
   4  -2  -1  251.09    9.06
  -4   2   1  251.24    9.02
  -4   2   1  259.40    9.05
  -4   2   1  254.51    9.10
  -4   2   1  243.79    9.07
   3  -2  -1  169.12    6.21
   3  -2  -1  178.82    6.22
   3  -2  -1  182.99    6.22
  -3   2   1  168.43    6.17
  -3   2   1  171.22    6.24
  -3   2   1  161.73    6.21
  -3   2   1  176.14    6.22
   2  -2  -1  114.21    4.08
   2  -2  -1  115.88    4.09
   2  -2  -1  116.78    4.10
  -2   2   1  114.34    4.11
  -2   2   1  105.26    4.09
  -2   2   1  113.87    4.10
   1  -2  -1   56.88    2.03
   1  -2  -1   55.76    2.00
   1  -2  -1   58.12    2.01
   1  -2  -1   52.05    2.01
   1  -2  -1   53.62    1.97
  -1   2   1   51.74    2.00
  -1   2   1   55.80    2.01
  -1   2   1   57.59    2.05
   0  -2  -1  181.60    6.04
   0  -2  -1  186.53    6.05
   0  -2  -1  170.06    6.06
   0  -2  -1  175.04    6.03
   0  -2  -1  163.18    6.02
   0   2   1  169.51    6.03
   0   2   1  152.12    6.06
   0   2   1  157.34    6.00
  -1  -2  -1    5.35    0.27
  -1  -2  -1    5.35    0.31
  -1  -2  -1    5.42    0.31
  -1  -2  -1    5.77    0.28
   1   2   1    5.38    0.29
   1   2   1    5.61    0.28
   1   2   1    5.93    0.29
  -2  -2  -1    6.69    0.34
  -2  -2  -1    6.36    0.38
  -2  -2  -1    7.09    0.40
  -2  -2  -1    7.06    0.30
  -2  -2  -1    6.17    0.34
   2   2   1    7.42    0.37
   2   2   1    5.92    0.34
   2   2   1    6.28    0.33
  -3  -2  -1   73.32    2.70
  -3  -2  -1   68.48    2.65
  -3  -2  -1   69.94    2.69
  -3  -2  -1   71.41    2.61
  -3  -2  -1   75.67    2.66
   3   2   1   73.48    2.62
   3   2   1   68.88    2.65
   3   2   1   71.05    2.69
  -4  -2  -1   14.51    0.64
  -4  -2  -1   13.61    0.72
  -4  -2  -1   14.19    0.73
  -4  -2  -1   13.96    0.70
   4   2   1   14.09    0.61
   4   2   1   14.00    0.72
   4   2   1   14.52    0.70
  -5  -2  -1    0.31    0.18
  -5  -2  -1    0.59    0.23
  -5  -2  -1    0.55    0.22
   5   2   1    0.23    0.24
   5   2   1    0.60    0.22
  -6  -2  -1    8.60    0.52
  -6  -2  -1    7.66    0.62
  -6  -2  -1    7.74    0.60
   6   2   1    7.99    0.63
   6   2   1    7.46    0.62
  -7  -2  -1   25.53    1.27
  -7  -2  -1   24.52    1.23
  -7  -2  -1   26.46    1.15
   7   2   1   26.96    1.29
   7   2   1   23.38    1.25
  -8  -2  -1   11.83    0.85
  -8  -2  -1   11.25    0.72
  -8  -2  -1   11.30    0.82
   8   2   1   11.18    0.86
   8   2   1   11.08    0.88
  -9  -2  -1   26.98    1.31
  -9  -2  -1   27.82    1.43
  -9  -2  -1   26.88    1.44
   9   2   1   28.66    1.48
   9   2   1   28.34    1.49
 -10  -2  -1   87.46    3.62
 -10  -2  -1   89.28    3.61
  10   2   1   89.88    3.67
  10   2   1   87.83    3.66
 -11  -2  -1   26.76    1.58
 -11  -2  -1   28.87    1.56
  11   2   1   28.36    1.66
  11   2   1   28.45    1.66
  12  -3  -1   39.24    2.01
 -12   3   1   40.52    1.98
  11  -3  -1   49.06    2.30
  11  -3  -1   50.37    2.44
 -11   3   1   51.25    2.27
  10  -3  -1   82.85    3.36
  10  -3  -1   81.96    3.35
 -10   3   1   83.05    3.34
   9  -3  -1  108.90    4.19
   9  -3  -1  106.34    4.18
  -9   3   1  108.08    4.18
   8  -3  -1  105.77    4.00
   8  -3  -1  106.93    4.16
   8  -3  -1  101.97    3.99
  -8   3   1  103.33    4.18
  -8   3   1   99.18    3.91
  -8   3   1  106.70    3.99
   7  -3  -1  214.01    7.88
   7  -3  -1  216.26    7.89
   7  -3  -1  215.66    7.90
  -7   3   1  222.53    7.89
  -7   3   1  214.12    7.94
  -7   3   1  216.06    7.81
  -7   3   1  210.50    7.81
   6  -3  -1   44.09    1.88
   6  -3  -1   45.54    1.88
   6  -3  -1   48.29    1.88
  -6   3   1   47.04    1.81
  -6   3   1   48.54    1.85
  -6   3   1   43.87    1.91
  -6   3   1   47.02    1.89
   5  -3  -1  153.24    5.67
   5  -3  -1  159.78    5.67
   5  -3  -1  150.21    5.66
  -5   3   1  154.97    5.59
  -5   3   1  158.11    5.66
  -5   3   1  153.94    5.67
  -5   3   1  154.73    5.70
   4  -3  -1   88.48    3.15
   4  -3  -1   86.09    3.16
   4  -3  -1   86.40    3.15
  -4   3   1   83.79    3.16
  -4   3   1   84.38    3.07
  -4   3   1   79.37    3.15
   3  -3  -1   47.05    1.75
   3  -3  -1   45.32    1.74
   3  -3  -1   47.23    1.75
  -3   3   1   44.88    1.76
  -3   3   1   46.25    1.78
  -3   3   1   42.50    1.74
   2  -3  -1   14.12    0.58
   2  -3  -1   12.49    0.55
   2  -3  -1   12.21    0.56
  -2   3   1   12.12    0.56
  -2   3   1   12.23    0.61
  -2   3   1   12.17    0.56
   1  -3  -1    4.17    0.20
   1  -3  -1    3.35    0.22
   1  -3  -1    3.90    0.27
   1  -3  -1    3.77    0.23
   1  -3  -1    3.69    0.25
  -1   3   1    3.24    0.29
  -1   3   1    3.43    0.22
  -1   3   1    3.22    0.23
   0  -3  -1   13.89    0.55
   0  -3  -1   13.16    0.53
   0  -3  -1   12.56    0.52
   0  -3  -1   12.46    0.56
   0  -3  -1   13.86    0.59
   0   3   1   12.51    0.59
   0   3   1   12.16    0.50
  -1  -3  -1  253.18    9.18
  -1  -3  -1  269.81    9.25
  -1  -3  -1  263.33    9.19
  -1  -3  -1  254.73    9.23
   1   3   1  248.37    9.23
   1   3   1  258.85    9.22
  -2  -3  -1   62.57    2.20
  -2  -3  -1   58.52    2.20
  -2  -3  -1   60.90    2.26
  -2  -3  -1   61.06    2.27
   2   3   1   57.48    2.23
   2   3   1   56.56    2.21
  -3  -3  -1   86.74    2.99
  -3  -3  -1   86.31    3.04
  -3  -3  -1   79.28    3.04
  -3  -3  -1   84.94    3.11
  -3  -3  -1   80.57    3.11
   3   3   1   80.01    3.03
   3   3   1   82.09    3.08
   3   3   1   80.59    3.10
  -4  -3  -1   92.60    3.31
  -4  -3  -1   94.04    3.44
  -4  -3  -1   88.87    3.43
  -4  -3  -1   95.48    3.37
  -4  -3  -1   88.39    3.37
   4   3   1   90.09    3.32
   4   3   1   89.45    3.41
   4   3   1   87.03    3.36
  -5  -3  -1   47.25    1.86
  -5  -3  -1   44.91    1.90
  -5  -3  -1   47.77    1.78
  -5  -3  -1   45.15    1.91
   5   3   1   46.96    1.89
   5   3   1   45.58    1.74
  -6  -3  -1   92.22    3.61
  -6  -3  -1   95.77    3.48
  -6  -3  -1   90.32    3.57
   6   3   1   96.51    3.63
  -7  -3  -1   96.84    3.85
  -7  -3  -1   99.83    3.82
  -7  -3  -1   98.93    3.71
   7   3   1  101.93    3.88
   7   3   1   98.13    3.86
  -8  -3  -1   38.98    1.73
  -8  -3  -1   36.77    1.77
   8   3   1   39.13    1.80
   8   3   1   36.31    1.76
  -9  -3  -1   67.88    2.79
  -9  -3  -1   65.47    2.83
   9   3   1   68.84    2.88
   9   3   1   65.92    2.85
 -10  -3  -1   36.04    1.84
 -10  -3  -1   41.31    1.95
  10   3   1   38.09    1.93
  10   3   1   38.95    1.96
 -11  -3  -1   28.79    1.60
 -11  -3  -1   28.89    1.68
  11   3   1   31.26    1.78
  11   3   1   30.17    1.73
  12  -4  -1   12.89    1.13
 -12   4   1   13.29    1.09
  11  -4  -1   22.98    1.38
 -11   4   1   21.71    1.32
  10  -4  -1   17.51    1.10
  10  -4  -1   15.98    1.11
 -10   4   1   16.15    1.08
   9  -4  -1    6.11    0.68
   9  -4  -1    5.56    0.71
  -9   4   1    3.16    0.52
   8  -4  -1   23.43    1.14
   8  -4  -1   22.39    1.11
   8  -4  -1   19.81    1.12
  -8   4   1   18.25    1.09
  -8   4   1   19.19    1.02
   7  -4  -1    4.02    0.57
   7  -4  -1    6.15    0.56
   7  -4  -1    4.81    0.56
  -7   4   1    5.28    0.59
  -7   4   1    4.44    0.50
   6  -4  -1    4.66    0.49
  -6   4   1    3.03    0.45
   5  -4  -1    0.95    0.23
   5  -4  -1    1.01    0.26
   5  -4  -1    1.12    0.27
  -5   4   1    1.23    0.27
  -5   4   1    1.16    0.19
  -5   4   1    0.73    0.23
  -5   4   1    0.82    0.24
   4  -4  -1    6.70    0.47
   4  -4  -1    8.05    0.48
   4  -4  -1    7.44    0.48
  -4   4   1    7.45    0.50
  -4   4   1    6.84    0.48
  -4   4   1    7.94    0.53
   3  -4  -1   47.15    1.74
   3  -4  -1   45.32    1.74
   3  -4  -1   44.41    1.71
  -3   4   1   42.10    1.73
  -3   4   1   46.01    1.80
  -3   4   1   44.37    1.74
   2  -4  -1   16.27    0.68
   2  -4  -1   16.54    0.71
   2  -4  -1   15.80    0.72
   2  -4  -1   16.05    0.66
  -2   4   1   14.50    0.68
  -2   4   1   14.58    0.68
   1  -4  -1   63.71    2.35
   1  -4  -1   65.09    2.38
   1  -4  -1   59.75    2.30
   1  -4  -1   66.24    2.32
   1  -4  -1   65.66    2.30
  -1   4   1   63.21    2.41
  -1   4   1   58.52    2.31
   0  -4  -1  176.48    6.18
   0  -4  -1  189.26    6.20
   0  -4  -1  173.51    6.15
   0  -4  -1  176.45    6.16
   0  -4  -1  174.30    6.23
   0   4   1  163.36    6.24
   0   4   1  151.58    6.12
  -1  -4  -1  318.25   10.82
  -1  -4  -1  300.51   10.73
  -1  -4  -1  291.31   10.78
  -1  -4  -1  302.98   10.73
   1   4   1  281.24   10.79
   1   4   1  314.36   10.78
  -2  -4  -1  120.37    4.10
  -2  -4  -1  111.66    4.18
  -2  -4  -1  114.88    4.16
  -2  -4  -1  112.42    4.09
   2   4   1  104.48    4.12
  -3  -4  -1  228.50    8.37
  -3  -4  -1  224.46    8.45
  -3  -4  -1  243.88    8.37
  -3  -4  -1  242.06    8.45
  -3  -4  -1  251.19    8.30
   3   4   1  219.64    8.37
   3   4   1  222.01    8.41
  -4  -4  -1  171.43    6.56
  -4  -4  -1  171.39    6.48
  -4  -4  -1  183.09    6.56
  -4  -4  -1  187.45    6.40
   4   4   1  177.94    6.54
   4   4   1  180.58    6.46
  -5  -4  -1   79.02    3.20
  -5  -4  -1   86.70    3.06
  -5  -4  -1   81.47    3.14
  -5  -4  -1   85.27    3.24
   5   4   1   81.52    3.20
  -6  -4  -1  213.57    7.68
  -6  -4  -1  210.18    7.76
  -6  -4  -1  206.50    7.74
   6   4   1  209.56    7.73
  -7  -4  -1   49.92    2.09
  -7  -4  -1   48.78    2.15
   7   4   1   51.40    2.19
   7   4   1   48.86    2.14
  -8  -4  -1   36.11    1.65
  -8  -4  -1   33.20    1.69
   8   4   1   35.36    1.72
   8   4   1   37.47    1.77
  -9  -4  -1   17.22    1.19
  -9  -4  -1   16.40    1.08
   9   4   1   17.81    1.23
   9   4   1   19.04    1.20
 -10  -4  -1    1.39    0.47
 -10  -4  -1    1.13    0.50
  10   4   1    1.11    0.61
  10   4   1    0.59    0.56
 -11  -4  -1    0.58    0.46
  11   4   1    0.74    0.62
  12  -5  -1    1.13    0.57
  11  -5  -1    1.75    0.55
 -11   5   1    0.56    0.46
  10  -5  -1   13.64    0.98
  10  -5  -1   12.67    1.00
 -10   5   1   11.94    0.99
   9  -5  -1   21.46    1.15
   9  -5  -1   21.09    1.19
  -9   5   1   18.24    1.15
   8  -5  -1   33.37    1.49
   8  -5  -1   31.50    1.50
   8  -5  -1   33.79    1.53
  -8   5   1   29.55    1.45
  -8   5   1   31.55    1.50
   7  -5  -1  137.61    5.24
   7  -5  -1  138.87    5.24
   7  -5  -1  140.56    5.22
  -7   5   1  142.98    5.24
  -7   5   1  139.08    5.25
   6  -5  -1   68.22    2.69
   6  -5  -1   67.14    2.71
   6  -5  -1   72.48    2.73
  -6   5   1   69.52    2.74
  -6   5   1   69.56    2.73
   5  -5  -1  166.07    6.09
   5  -5  -1  164.70    6.07
   5  -5  -1  170.11    6.08
  -5   5   1  170.35    6.14
  -5   5   1  159.07    6.08
   4  -5  -1  231.37    8.18
   4  -5  -1  227.48    8.16
   4  -5  -1  235.44    8.19
  -4   5   1  217.67    8.19
  -4   5   1  209.48    8.17
  -4   5   1  236.58    8.26
   3  -5  -1  201.20    7.35
   3  -5  -1  207.72    7.35
   3  -5  -1  209.55    7.36
   3  -5  -1  207.06    7.31
  -3   5   1  189.14    7.33
  -3   5   1  202.32    7.42
  -3   5   1  206.44    7.34
   2  -5  -1  229.38    8.55
   2  -5  -1  253.08    8.59
   2  -5  -1  243.68    8.60
   2  -5  -1  253.06    8.63
  -2   5   1  238.85    8.68
  -2   5   1  217.14    8.56
   1  -5  -1   98.95    3.35
   1  -5  -1   88.54    3.38
   1  -5  -1   93.62    3.33
   1  -5  -1   91.90    3.41
   1  -5  -1  101.05    3.33
  -1   5   1   85.27    3.44
  -1   5   1   81.73    3.32
   0  -5  -1  174.19    6.50
   0  -5  -1  177.28    6.40
   0  -5  -1  180.51    6.47
   0  -5  -1  189.61    6.45
   0  -5  -1  189.78    6.42
   0   5   1  165.67    6.38
   0   5   1  175.86    6.52
  -1  -5  -1    3.53    0.33
  -1  -5  -1    2.87    0.25
  -1  -5  -1    3.47    0.27
  -1  -5  -1    3.01    0.38
   1   5   1    4.53    0.39
  -2  -5  -1   81.11    3.13
  -2  -5  -1   86.43    3.10
  -2  -5  -1   86.61    3.02
  -2  -5  -1   83.55    3.01
   2   5   1   79.05    3.07
   2   5   1   75.17    3.07
  -3  -5  -1   15.10    0.81
  -3  -5  -1   15.80    0.85
  -3  -5  -1   16.80    0.78
  -3  -5  -1   15.42    0.71
   3   5   1   15.42    0.78
   3   5   1   15.31    0.75
  -4  -5  -1    0.56    0.22
  -4  -5  -1    0.93    0.28
  -4  -5  -1    0.77    0.32
   4   5   1    0.83    0.28
   4   5   1    0.49    0.20
  -5  -5  -1    3.94    0.55
  -5  -5  -1    2.50    0.42
  -5  -5  -1    3.25    0.45
   5   5   1    3.43    0.50
  -6  -5  -1    1.14    0.33
  -6  -5  -1    0.96    0.35
  -6  -5  -1    2.10    0.43
   6   5   1    1.80    0.42
  -7  -5  -1    3.05    0.46
  -7  -5  -1    2.81    0.50
   7   5   1    4.49    0.65
  -8  -5  -1    1.06    0.44
  -8  -5  -1    0.55    0.37
   8   5   1    0.92    0.50
   8   5   1    0.93    0.47
  -9  -5  -1   15.13    1.00
  -9  -5  -1   13.56    1.09
   9   5   1   14.51    1.19
   9   5   1   13.69    1.09
 -10  -5  -1   19.25    1.36
 -10  -5  -1   18.24    1.21
  10   5   1   20.18    1.38
  10   5   1   21.35    1.45
  12  -6  -1   12.50    1.15
  11  -6  -1   19.70    1.30
 -11   6   1   19.20    1.29
  10  -6  -1   60.95    2.67
 -10   6   1   62.76    2.68
   9  -6  -1   42.39    1.91
   9  -6  -1   42.80    1.95
   9  -6  -1   41.11    1.94
  -9   6   1   43.43    1.96
   8  -6  -1   92.43    3.70
   8  -6  -1   96.31    3.68
   8  -6  -1   94.43    3.69
  -8   6   1   93.49    3.69
  -8   6   1   94.35    3.70
   7  -6  -1   98.62    3.72
   7  -6  -1   94.22    3.68
   7  -6  -1   96.14    3.69
  -7   6   1   98.06    3.75
  -7   6   1   92.53    3.71
   6  -6  -1  151.46    5.60
   6  -6  -1  146.88    5.58
   6  -6  -1  151.87    5.61
  -6   6   1  153.52    5.67
  -6   6   1  151.03    5.62
   5  -6  -1  104.44    3.81
   5  -6  -1  100.89    3.84
   5  -6  -1  103.18    3.83
  -5   6   1   95.98    3.82
  -5   6   1  103.79    3.92
   4  -6  -1   88.48    3.21
   4  -6  -1   86.32    3.20
   4  -6  -1   83.98    3.15
  -4   6   1   78.03    3.18
  -4   6   1   85.34    3.29
   3  -6  -1  195.64    7.00
   3  -6  -1  183.51    6.92
   3  -6  -1  194.83    6.98
  -3   6   1  182.58    6.95
  -3   6   1  205.14    7.09
   2  -6  -1   77.30    2.83
   2  -6  -1   70.03    2.73
   2  -6  -1   78.96    2.78
   2  -6  -1   72.18    2.80
  -2   6   1   74.24    2.89
  -2   6   1   72.77    2.76
   1  -6  -1   41.07    1.66
   1  -6  -1   44.28    1.61
   1  -6  -1   41.25    1.69
   1  -6  -1   45.33    1.59
   1  -6  -1   41.10    1.58
  -1   6   1   40.12    1.73
  -1   6   1   39.54    1.58
   0  -6  -1   27.75    1.10
   0  -6  -1   29.91    1.12
   0  -6  -1   29.29    1.19
   0  -6  -1   30.14    1.15
   0  -6  -1   27.17    1.23
   0   6   1   25.82    1.07
   0   6   1   27.30    1.25
  -1  -6  -1    0.51    0.19
  -1  -6  -1    0.24    0.24
  -1  -6  -1    0.48    0.14
  -1  -6  -1    0.65    0.15
   1   6   1    0.44    0.22
  -2  -6  -1   21.54    0.98
  -2  -6  -1   23.52    1.07
  -2  -6  -1   20.17    0.88
  -2  -6  -1   21.40    1.04
   2   6   1   20.74    0.97
   2   6   1   20.06    0.98
  -3  -6  -1   38.64    1.51
  -3  -6  -1   39.27    1.62
  -3  -6  -1   39.96    1.66
   3   6   1   35.32    1.56
   3   6   1   37.03    1.59
  -4  -6  -1   93.41    3.65
  -4  -6  -1   96.05    3.51
  -4  -6  -1   99.41    3.63
   4   6   1   94.13    3.59
   4   6   1   86.66    3.51
  -5  -6  -1   21.19    1.14
  -5  -6  -1   20.46    0.98
  -5  -6  -1   18.86    1.09
   5   6   1   20.48    1.07
  -6  -6  -1  106.44    3.92
  -6  -6  -1  102.39    4.06
  -6  -6  -1   99.81    4.02
   6   6   1  103.43    4.02
  -7  -6  -1   78.58    3.18
  -7  -6  -1   72.95    3.18
  -7  -6  -1   77.61    3.05
   7   6   1   79.08    3.16
  -8  -6  -1   78.72    3.35
  -8  -6  -1   79.11    3.22
   8   6   1   84.31    3.43
   8   6   1   81.23    3.35
  -9  -6  -1   37.47    1.77
  -9  -6  -1   35.86    1.90
   9   6   1   40.57    2.02
   9   6   1   36.29    1.90
  10   6   1   38.84    2.14
  11  -7  -1   48.94    2.37
 -11   7   1   54.03    2.41
  10  -7  -1   25.11    1.45
 -10   7   1   26.77    1.49
   9  -7  -1   32.29    1.58
   9  -7  -1   31.52    1.60
   9  -7  -1   30.99    1.61
  -9   7   1   32.63    1.62
  -9   7   1   32.44    1.60
   8  -7  -1   32.70    1.56
   8  -7  -1   32.10    1.59
   8  -7  -1   31.71    1.56
  -8   7   1   33.59    1.63
  -8   7   1   35.58    1.63
   7  -7  -1    4.49    0.62
   7  -7  -1    5.15    0.61
   7  -7  -1    5.22    0.60
  -7   7   1    5.32    0.65
  -7   7   1    4.31    0.67
   6  -7  -1   13.51    0.86
   6  -7  -1   14.23    0.85
   6  -7  -1   14.44    0.83
  -6   7   1   15.50    0.97
  -6   7   1   14.25    0.87
   5  -7  -1    0.49    0.24
   5  -7  -1    0.65    0.28
   5  -7  -1    0.16    0.27
  -5   7   1    0.12    0.25
  -5   7   1    0.02    0.30
   4  -7  -1    5.46    0.50
   4  -7  -1    4.74    0.50
   4  -7  -1    5.22    0.43
  -4   7   1    5.57    0.48
  -4   7   1    5.97    0.64
   3  -7  -1   50.43    2.06
   3  -7  -1   53.13    2.05
   3  -7  -1   54.41    1.97
  -3   7   1   49.39    2.15
  -3   7   1   48.93    2.00
   2  -7  -1   53.68    2.14
   2  -7  -1   62.31    2.28
   2  -7  -1   57.52    2.23
  -2   7   1   56.82    2.17
  -2   7   1   55.25    2.34
   1  -7  -1   20.43    0.96
   1  -7  -1   22.44    0.87
   1  -7  -1   20.81    0.86
   1  -7  -1   19.91    1.00
  -1   7   1   20.69    1.07
  -1   7   1   19.68    0.86
   0  -7  -1   91.33    3.46
   0  -7  -1   91.48    3.36
   0  -7  -1   90.77    3.42
   0  -7  -1   91.50    3.31
   0   7   1   87.43    3.49
  -1  -7  -1   77.11    2.81
  -1  -7  -1   72.09    2.88
  -1  -7  -1   72.04    2.72
   1   7   1   70.41    2.88
   1   7   1   76.25    2.84
  -2  -7  -1   79.47    2.99
  -2  -7  -1   79.09    2.89
  -2  -7  -1   79.95    3.07
   2   7   1   75.12    3.01
   2   7   1   74.47    2.98
  -3  -7  -1   92.97    3.56
  -3  -7  -1   94.00    3.62
  -3  -7  -1   88.49    3.44
   3   7   1   93.90    3.56
   3   7   1   94.94    3.55
  -4  -7  -1   61.47    2.59
  -4  -7  -1   62.85    2.54
  -4  -7  -1   62.75    2.41
   4   7   1   62.76    2.53
  -5  -7  -1   85.33    3.59
  -5  -7  -1   87.88    3.42
  -5  -7  -1   95.00    3.57
   5   7   1   92.68    3.55
  -6  -7  -1   38.82    1.81
  -6  -7  -1   39.96    1.67
  -6  -7  -1   36.37    1.83
   6   7   1   38.71    1.80
  -7  -7  -1   32.70    1.69
  -7  -7  -1   35.35    1.77
  -7  -7  -1   33.59    1.56
   7   7   1   35.53    1.71
  -8  -7  -1   37.04    1.70
  -8  -7  -1   36.22    1.86
   8   7   1   36.31    1.83
  -9  -7  -1   13.84    1.03
  -9  -7  -1   14.42    1.32
   9   7   1   12.64    1.25
   9   7   1   14.72    1.19
  11  -8  -1    6.20    0.93
  10  -8  -1    2.36    0.59
 -10   8   1    0.40    0.47
   9  -8  -1    1.63    0.50
   9  -8  -1    1.51    0.45
  -9   8   1    0.57    0.40
  -9   8   1    1.34    0.47
   8  -8  -1    7.58    0.79
   8  -8  -1    6.71    0.74
   8  -8  -1    8.01    0.78
  -8   8   1    7.52    0.78
  -8   8   1    7.48    0.83
   7  -8  -1   24.20    1.28
   7  -8  -1   25.70    1.32
   7  -8  -1   23.49    1.24
  -7   8   1   27.57    1.43
  -7   8   1   26.20    1.32
   6  -8  -1   73.01    2.93
   6  -8  -1   72.63    2.86
   6  -8  -1   72.53    2.91
  -6   8   1   71.67    2.92
  -6   8   1   75.80    3.05
   5  -8  -1   54.30    2.27
   5  -8  -1   60.64    2.37
   5  -8  -1   58.92    2.36
  -5   8   1   60.03    2.51
  -5   8   1   56.42    2.33
   4  -8  -1   21.89    1.06
   4  -8  -1   19.59    0.93
   4  -8  -1   21.32    1.04
  -4   8   1   18.91    0.99
  -4   8   1   21.57    1.19
   3  -8  -1  118.41    4.40
   3  -8  -1  119.39    4.42
   3  -8  -1  116.12    4.30
  -3   8   1  120.94    4.55
  -3   8   1  111.81    4.34
   2  -8  -1  115.69    4.14
   2  -8  -1  117.85    4.29
   2  -8  -1  112.92    4.24
  -2   8   1  111.31    4.38
  -2   8   1  108.21    4.16
   1  -8  -1   77.90    3.05
   1  -8  -1   80.64    2.90
   1  -8  -1   75.41    3.00
  -1   8   1   78.61    3.13
   0  -8  -1  136.67    5.32
   0  -8  -1  152.07    5.21
   0  -8  -1  137.33    5.15
   0  -8  -1  149.03    5.28
   0   8   1  135.81    5.36
  -1  -8  -1  118.18    4.52
  -1  -8  -1  118.19    4.33
  -1  -8  -1  122.84    4.43
   1   8   1  120.01    4.54
   1   8   1  114.90    4.46
  -2  -8  -1  114.49    4.57
  -2  -8  -1  119.47    4.37
  -2  -8  -1  119.25    4.48
   2   8   1  124.89    4.55
   2   8   1  119.18    4.51
  -3  -8  -1   63.73    2.35
  -3  -8  -1   62.73    2.49
  -3  -8  -1   58.88    2.55
   3   8   1   60.19    2.48
   3   8   1   60.58    2.49
  -4  -8  -1   36.45    1.52
  -4  -8  -1   35.72    1.66
  -4  -8  -1   37.33    1.75
   4   8   1   36.84    1.67
  -5  -8  -1   24.81    1.34
  -5  -8  -1   24.66    1.40
  -5  -8  -1   26.04    1.19
   5   8   1   27.55    1.36
  -6  -8  -1    0.98    0.32
  -6  -8  -1    0.49    0.40
  -6  -8  -1    1.73    0.52
   6   8   1    1.10    0.47
  -7  -8  -1    2.62    0.44
  -7  -8  -1    2.36    0.56
  -7  -8  -1    2.00    0.56
   7   8   1    1.90    0.56
  -8  -8  -1    3.74    0.65
  -8  -8  -1    4.88    0.69
   8   8   1    4.13    0.72
  10  -9  -1   22.27    1.39
  10  -9  -1   23.88    1.46
 -10   9   1   24.69    1.49
   9  -9  -1   35.63    1.74
   9  -9  -1   33.81    1.80
  -9   9   1   36.88    1.87
  -9   9   1   38.78    1.85
   8  -9  -1   54.30    2.34
   8  -9  -1   55.96    2.42
   8  -9  -1   54.38    2.38
  -8   9   1   55.65    2.42
  -8   9   1   55.56    2.52
   7  -9  -1   65.04    2.80
   7  -9  -1   68.37    2.73
   7  -9  -1   68.13    2.79
  -7   9   1   67.78    2.81
  -7   9   1   69.41    2.94
   6  -9  -1  119.03    4.61
   6  -9  -1  121.76    4.63
   6  -9  -1  120.21    4.53
  -6   9   1  116.03    4.61
  -6   9   1  125.67    4.78
   5  -9  -1   44.63    1.88
   5  -9  -1   42.01    1.75
   5  -9  -1   42.07    1.86
  -5   9   1   44.83    2.04
  -5   9   1   40.72    1.83
   4  -9  -1   81.67    3.09
   4  -9  -1   83.54    3.23
   4  -9  -1   78.68    3.19
  -4   9   1   80.19    3.16
  -4   9   1   85.77    3.39
   3  -9  -1   31.20    1.45
   3  -9  -1   31.52    1.29
   3  -9  -1   30.53    1.41
  -3   9   1   31.56    1.59
   2  -9  -1   10.12    0.56
   2  -9  -1   11.70    0.73
   2  -9  -1   10.42    0.75
  -2   9   1    9.60    0.84
   1  -9  -1   18.45    1.07
   1  -9  -1   19.79    1.01
   1  -9  -1   20.64    0.87
  -1   9   1   19.83    1.16
   0  -9  -1    4.72    0.40
   0  -9  -1    5.34    0.62
   0  -9  -1    4.87    0.54
   0   9   1    5.49    0.67
  -1  -9  -1    7.37    0.49
  -1  -9  -1    7.80    0.73
   1   9   1    8.45    0.67
   1   9   1    8.31    0.75
  -2  -9  -1    8.76    0.67
  -2  -9  -1    8.03    0.77
  -2  -9  -1    9.71    0.55
   2   9   1    8.35    0.76
   2   9   1    9.27    0.72
  -3  -9  -1    0.31    0.31
  -3  -9  -1    0.73    0.42
  -3  -9  -1    0.99    0.26
   3   9   1    0.52    0.36
   3   9   1    0.47    0.32
  -4  -9  -1    2.95    0.56
  -4  -9  -1    3.21    0.45
  -4  -9  -1    2.38    0.46
   4   9   1    2.61    0.50
  -5  -9  -1    7.91    0.84
  -5  -9  -1    9.54    0.91
  -5  -9  -1    9.39    0.67
   5   9   1   10.40    0.87
  -6  -9  -1    7.65    0.89
  -6  -9  -1    8.36    0.68
  -6  -9  -1    6.46    0.84
   6   9   1    7.96    0.87
  -7  -9  -1   18.01    1.31
  -7  -9  -1   18.64    1.28
  -7  -9  -1   19.69    1.08
   7   9   1   19.16    1.28
   9 -10  -1   68.70    2.91
   9 -10  -1   66.26    3.00
  -9  10   1   71.52    3.04
  -9  10   1   73.24    3.14
   8 -10  -1   19.64    1.29
   8 -10  -1   20.52    1.21
  -8  10   1   23.73    1.46
  -8  10   1   24.08    1.35
   7 -10  -1   42.81    1.89
   7 -10  -1   42.97    1.98
   7 -10  -1   42.27    1.98
  -7  10   1   42.78    1.99
  -7  10   1   46.26    2.18
   6 -10  -1   37.89    1.76
   6 -10  -1   37.58    1.63
   6 -10  -1   35.63    1.74
  -6  10   1   40.48    1.96
  -6  10   1   36.11    1.73
   5 -10  -1   10.46    0.65
   5 -10  -1    9.70    0.79
   5 -10  -1    8.32    0.76
  -5  10   1    9.31    0.95
   4 -10  -1    3.91    0.57
   4 -10  -1    4.55    0.63
   4 -10  -1    4.19    0.45
  -4  10   1    3.44    0.58
   3 -10  -1    1.01    0.39
   3 -10  -1    1.22    0.37
   3 -10  -1    1.33    0.26
  -3  10   1    1.02    0.43
   2 -10  -1    8.33    0.52
   2 -10  -1    8.54    0.69
   2 -10  -1    9.01    0.78
  -2  10   1    8.18    0.88
   1 -10  -1    8.63    0.79
   1 -10  -1    8.98    0.71
   1 -10  -1    8.21    0.52
  -1  10   1    7.82    0.84
   0 -10  -1   47.19    2.15
   0 -10  -1   49.66    1.91
   0  10   1   50.71    2.24
  -1 -10  -1   50.53    2.25
  -1 -10  -1   49.81    1.98
   1  10   1   53.57    2.20
   1  10   1   51.04    2.28
  -2 -10  -1   79.25    3.24
  -2 -10  -1   75.72    2.96
   2  10   1   80.36    3.18
   2  10   1   80.18    3.23
  -3 -10  -1   52.21    2.46
  -3 -10  -1   54.08    2.55
  -3 -10  -1   57.28    2.19
   3  10   1   58.67    2.42
  -4 -10  -1   67.64    2.91
  -4 -10  -1   66.06    2.80
  -4 -10  -1   66.09    2.60
   4  10   1   68.38    2.85
  -5 -10  -1   68.87    2.83
  -5 -10  -1   62.70    2.88
  -5 -10  -1   63.97    2.59
   5  10   1   68.24    2.86
  -6 -10  -1   12.64    0.83
  -6 -10  -1   11.75    1.12
  -6 -10  -1   13.25    1.08
   6  10   1   14.02    1.12
   8 -11  -1    2.03    0.45
   8 -11  -1    2.32    0.59
  -8  11   1    1.35    0.55
  -8  11   1    1.49    0.53
   7 -11  -1    0.88    0.47
   7 -11  -1    1.70    0.51
   7 -11  -1    0.98    0.37
  -7  11   1    1.31    0.57
   6 -11  -1   23.77    1.20
   6 -11  -1   24.93    1.38
   6 -11  -1   24.75    1.36
  -6  11   1   26.58    1.59
   5 -11  -1   15.28    0.82
   5 -11  -1   13.61    0.99
   5 -11  -1   14.27    0.97
  -5  11   1   14.56    1.18
   4 -11  -1   14.67    0.97
   4 -11  -1   15.31    1.03
   4 -11  -1   16.01    0.81
  -4  11   1   15.07    1.19
   3 -11  -1   32.50    1.39
   3 -11  -1   34.06    1.59
   3 -11  -1   33.49    1.64
  -3  11   1   34.01    1.80
   2 -11  -1   35.73    1.46
   2 -11  -1   33.90    1.64
   2 -11  -1   37.39    1.72
  -2  11   1   35.70    1.86
   1 -11  -1   69.06    2.93
   1 -11  -1   71.41    3.01
   1 -11  -1   73.30    2.74
  -1  11   1   76.49    3.16
   0 -11  -1   34.16    1.75
   0 -11  -1   37.84    1.50
   0  11   1   38.33    1.88
  -1 -11  -1   59.73    2.38
  -1 -11  -1   60.65    2.69
   1  11   1   64.74    2.75
   1  11   1   64.92    2.65
  -2 -11  -1   77.67    3.21
  -2 -11  -1   72.44    2.87
   2  11   1   77.45    3.19
   2  11   1   76.21    3.13
  -3 -11  -1   42.59    1.73
  -3 -11  -1   40.95    2.05
   3  11   1   44.34    2.02
  -4 -11  -1   53.68    2.48
  -4 -11  -1   51.29    2.12
   4  11   1   54.30    2.42
  -5 -11  -1   24.72    2.09
  -5 -11  -1   22.05    1.28
   5  11   1   21.66    1.62
   7 -12  -1   52.86    2.48
   7 -12  -1   52.58    2.30
  -7  12   1   62.26    2.93
   6 -12  -1   88.25    3.75
   6 -12  -1   97.66    3.76
   6 -12  -1   85.39    3.53
  -6  12   1   98.98    4.03
   5 -12  -1   66.58    2.90
   5 -12  -1   67.17    2.67
   5 -12  -1   67.34    2.87
  -5  12   1   72.61    3.17
   4 -12  -1   76.97    3.20
   4 -12  -1   71.24    3.13
   4 -12  -1   76.38    2.94
  -4  12   1   82.83    3.45
   3 -12  -1   45.42    2.10
   3 -12  -1   47.32    2.17
   3 -12  -1   45.70    1.90
  -3  12   1   54.92    2.45
   2 -12  -1   39.50    1.85
   2 -12  -1   40.52    1.92
   2 -12  -1   39.08    1.61
  -2  12   1   39.55    2.09
   1 -12  -1   16.71    0.83
   1 -12  -1   16.35    1.05
   1 -12  -1   16.87    1.15
  -1  12   1   16.12    1.27
   0 -12  -1    4.91    0.79
   0 -12  -1    5.58    0.48
   0  12   1    4.91    0.89
   0  12   1    5.13    0.74
  -1 -12  -1    5.17    0.47
  -1 -12  -1    4.32    0.79
   1  12   1    3.98    0.65
   1  12   1    4.21    0.84
  -2 -12  -1    0.44    0.52
  -2 -12  -1    0.50    0.26
   2  12   1    0.18    0.45
  -3 -12  -1    1.66    0.59
  -3 -12  -1    2.01    0.33
   3  12   1    1.62    0.60
   5 -13  -1   13.08    1.11
   4 -13  -1   14.65    1.12
   4 -13  -1   12.41    1.04
   4 -13  -1   14.66    0.82
  -4  13   1   16.82    1.51
   3 -13  -1   11.60    0.72
   3 -13  -1   12.25    0.98
   3 -13  -1   13.62    1.09
  -3  13   1   11.58    1.25
   2 -13  -1    6.49    0.89
   2 -13  -1    4.77    0.77
   2 -13  -1    5.78    0.53
  -2  13   1    5.87    1.03
   1 -13  -1    0.93    0.51
   1 -13  -1    0.50    0.27
  -1  13   1    0.13    0.53
   0 -13  -1    1.05    0.54
   0 -13  -1    0.56    0.27
   0  13   1    0.47    0.53
   0  13   1    0.41    0.51
   1  13   1    3.26    0.67
   0  14  -2   46.10    2.41
   0 -14   2   48.75    2.30
  -1  14  -2   79.70    3.51
   1 -14   2   75.72    3.31
  -2  14  -2   41.00    2.22
   2 -14   2   39.16    1.99
   2 -14   2   39.28    1.55
   3  13  -2   27.39    1.84
  -3 -13   2   24.77    1.72
   2  13  -2   39.77    1.88
  -2 -13   2   35.15    1.92
   1  13  -2   16.39    1.15
   1  13  -2   18.57    1.30
  -1 -13   2   17.06    1.26
   0  13  -2   23.21    1.48
   0 -13   2   21.59    1.38
  -1  13  -2   31.77    1.82
   1 -13   2   29.90    1.65
   1 -13   2   32.94    1.60
  -2  13  -2    4.25    0.76
   2 -13   2    3.61    0.68
   2 -13   2    4.13    0.76
   2 -13   2    4.86    0.40
  -3  13  -2    4.80    0.80
   3 -13   2    3.88    0.71
   3 -13   2    4.87    0.42
   3 -13   2    4.23    0.75
  -4  13  -2    0.29    0.52
   4 -13   2    0.25    0.23
   4 -13   2    0.39    0.43
  -5  13  -2    0.64    0.55
   5 -13   2    1.15    0.49
   5 -13   2    0.55    0.27
  -6  13  -2    3.09    1.14
   6 -13   2    3.98    1.04
   5  12  -2   13.41    1.27
   4  12  -2    2.02    0.57
  -4 -12   2    2.48    0.63
   3  12  -2    6.47    0.81
  -3 -12   2    7.54    0.93
   2  12  -2   -0.02    0.41
  -2 -12   2    0.49    0.47
   1  12  -2    7.69    0.80
   1  12  -2    6.77    0.86
  -1 -12   2    8.49    0.88
   0  12  -2    2.21    0.54
   0 -12   2    2.44    0.49
   0 -12   2    3.12    0.58
  -1  12  -2   22.99    1.43
   1 -12   2   23.37    1.24
   1 -12   2   22.88    0.95
   1 -12   2   22.42    1.30
  -2  12  -2   29.83    1.70
   2 -12   2   31.73    1.55
   2 -12   2   28.49    1.21
   2 -12   2   30.87    1.48
   3 -12   2   41.57    1.66
   3 -12   2   41.35    1.91
   3 -12   2   44.50    1.96
  -4  12  -2   51.25    2.37
   4 -12   2   44.56    2.07
   4 -12   2   44.06    1.84
   4 -12   2   48.97    2.09
  -5  12  -2   40.45    1.99
   5 -12   2   32.60    1.67
   5 -12   2   32.95    1.45
  -6  12  -2   83.12    3.46
   6 -12   2   74.33    3.17
   6 -12   2   73.17    2.96
  -7  12  -2   38.83    2.10
  -7  12  -2   39.52    1.88
   7 -12   2   36.71    1.87
   7 -12   2   36.03    1.66
  -8  12  -2   38.12    2.90
  -8  12  -2   37.56    1.94
   6  11  -2    1.66    0.58
  -6 -11   2    1.55    0.52
  -6 -11   2    1.83    0.63
  -6 -11   2    2.90    0.43
   5  11  -2    2.26    0.56
  -5 -11   2    2.81    0.64
  -5 -11   2    1.88    0.50
   4  11  -2   19.82    1.19
  -4 -11   2   17.70    1.23
  -4 -11   2   18.43    1.27
   3  11  -2   19.41    1.18
  -3 -11   2   22.67    1.31
   2  11  -2   55.90    2.36
   2  11  -2   51.47    2.38
  -2 -11   2   58.28    2.45
   1  11  -2   45.51    2.07
  -1 -11   2   42.94    2.02
   0  11  -2   55.10    2.41
   0 -11   2   54.82    2.32
   0 -11   2   51.56    1.99
   0 -11   2   52.89    2.24
  -1  11  -2   75.56    3.31
   1 -11   2   76.76    2.91
   1 -11   2   84.89    3.15
   1 -11   2   79.60    3.19
  -2  11  -2   52.72    2.46
   2 -11   2   55.35    2.30
   2 -11   2   53.15    2.03
   2 -11   2   54.06    2.26
  -3  11  -2  131.19    5.20
   3 -11   2  128.11    4.96
   3 -11   2  135.50    4.99
   3 -11   2  128.40    4.77
  -4  11  -2   64.08    2.78
   4 -11   2   61.20    2.53
   4 -11   2   60.38    2.52
   4 -11   2   58.59    2.33
  -5  11  -2   63.43    2.61
  -5  11  -2   66.35    2.86
   5 -11   2   61.33    2.43
   5 -11   2   60.04    2.61
  -6  11  -2   42.33    1.95
  -6  11  -2   44.89    2.18
   6 -11   2   39.98    1.77
   6 -11   2   43.31    1.95
  -7  11  -2   34.16    1.68
  -7  11  -2   35.03    1.87
   7 -11   2   28.94    1.63
   7 -11   2   33.65    1.51
  -8  11  -2   52.00    2.47
  -8  11  -2   47.86    2.29
   8 -11   2   47.42    2.28
   8 -11   2   51.34    2.16
  -9  11  -2    2.32    0.58
  -9  11  -2    1.53    0.60
   9 -11   2    2.52    0.50
   7  10  -2   45.25    2.13
  -7 -10   2   41.08    2.11
  -7 -10   2   45.33    1.81
  -7 -10   2   42.72    2.18
   6  10  -2   41.05    1.99
  -6 -10   2   42.04    1.72
  -6 -10   2   42.35    2.02
  -6 -10   2   44.01    2.11
   5  10  -2   74.37    3.07
  -5 -10   2   74.52    3.08
  -5 -10   2   75.51    2.81
  -5 -10   2   73.61    3.17
   4  10  -2   31.36    1.54
  -4 -10   2   31.69    1.29
  -4 -10   2   31.68    1.64
  -4 -10   2   32.62    1.55
   3  10  -2   95.22    3.78
  -3 -10   2   96.14    3.88
  -3 -10   2   97.82    3.77
  -3 -10   2   98.78    3.55
   2  10  -2   50.25    2.21
   2  10  -2   50.99    2.16
  -2 -10   2   55.22    2.27
  -2 -10   2   49.39    2.24
   1  10  -2   42.30    1.95
  -1 -10   2   44.63    1.95
  -1 -10   2   43.13    1.63
   0  10  -2   86.15    3.48
   0 -10   2   84.17    3.13
   0 -10   2   85.52    3.40
   0 -10   2   88.57    3.35
  -1  10  -2   37.36    1.81
   1 -10   2   38.38    1.65
   1 -10   2   37.79    1.70
   1 -10   2   37.06    1.44
  -2  10  -2   21.11    1.27
   2 -10   2   20.98    1.07
   2 -10   2   20.94    0.88
   2 -10   2   20.39    1.10
  -3  10  -2   16.32    1.10
  -3  10  -2   13.56    0.84
   3 -10   2   15.08    0.89
   3 -10   2   16.55    0.93
   3 -10   2   14.81    0.71
  -4  10  -2    2.34    0.52
  -4  10  -2    2.84    0.44
   4 -10   2    3.08    0.39
   4 -10   2    3.09    0.55
   4 -10   2    3.33    0.55
  -5  10  -2    4.25    0.58
  -5  10  -2    4.56    0.80
   5 -10   2    4.34    0.61
   5 -10   2    3.72    0.57
   5 -10   2    3.78    0.46
  -6  10  -2    4.69    0.67
  -6  10  -2    4.50    0.82
   6 -10   2    3.82    0.53
   6 -10   2    4.24    0.65
  -7  10  -2    9.82    0.86
  -7  10  -2    8.96    0.99
   7 -10   2    9.12    0.84
   7 -10   2    8.94    0.74
  -8  10  -2    8.56    0.98
  -8  10  -2    8.56    0.89
   8 -10   2    7.94    0.88
   8 -10   2    8.48    0.80
  -9  10  -2   23.63    1.47
  -9  10  -2   21.75    1.39
   9 -10   2   20.51    1.25
   9 -10   2   19.81    1.33
  10 -10   2   16.83    1.18
   8   9  -2   35.94    1.83
   8   9  -2   37.49    2.00
  -8  -9   2   35.18    1.87
  -8  -9   2   34.61    1.57
   7   9  -2   36.22    1.75
  -7  -9   2   33.81    1.48
  -7  -9   2   33.00    1.80
  -7  -9   2   33.44    1.75
   6   9  -2   70.13    2.87
  -6  -9   2   67.92    2.96
  -6  -9   2   65.62    2.63
  -6  -9   2   71.28    2.90
   5   9  -2   67.33    2.72
  -5  -9   2   65.00    2.81
  -5  -9   2   68.78    2.75
  -5  -9   2   63.16    2.51
   4   9  -2   30.01    1.44
  -4  -9   2   31.18    1.25
  -4  -9   2   29.48    1.45
  -4  -9   2   30.93    1.54
   3   9  -2   37.56    1.73
   3   9  -2   39.67    1.74
  -3  -9   2   39.74    1.54
  -3  -9   2   40.46    1.74
  -3  -9   2   42.42    1.85
   2   9  -2   38.15    1.62
   2   9  -2   33.91    1.64
  -2  -9   2   35.58    1.69
  -2  -9   2   36.58    1.41
  -2  -9   2   40.30    1.60
   1   9  -2   10.56    0.80
  -1  -9   2   10.53    0.51
  -1  -9   2   10.87    0.79
  -1  -9   2   12.16    0.52
  -1  -9   2   11.00    0.66
  -1  -9   2   11.50    0.72
   0   9  -2    4.16    0.61
   0  -9   2    5.15    0.36
   0  -9   2    4.76    0.51
   0  -9   2    4.39    0.56
   0  -9   2    3.82    0.30
  -1   9  -2    1.02    0.25
  -1   9  -2    0.44    0.34
   1  -9   2    0.77    0.32
   1  -9   2    0.89    0.31
   1  -9   2    1.18    0.17
  -2   9  -2    2.70    0.40
  -2   9  -2    3.60    0.64
   2  -9   2    2.94    0.28
   2  -9   2    2.50    0.49
   2  -9   2    3.00    0.46
  -3   9  -2   68.47    2.98
  -3   9  -2   69.88    2.80
   3  -9   2   75.16    2.84
   3  -9   2   74.10    2.83
   3  -9   2   72.40    2.69
  -4   9  -2   27.33    1.44
  -4   9  -2   26.43    1.24
   4  -9   2   26.55    1.13
   4  -9   2   25.79    1.25
   4  -9   2   26.15    1.23
  -5   9  -2   80.29    3.21
  -5   9  -2   74.99    3.03
   5  -9   2   74.84    2.98
   5  -9   2   82.17    3.06
   5  -9   2   71.22    2.91
  -6   9  -2   86.65    3.46
  -6   9  -2   84.49    3.31
   6  -9   2   83.72    3.42
   6  -9   2   80.91    3.20
   6  -9   2   79.81    3.30
  -7   9  -2   65.54    2.69
  -7   9  -2   63.31    2.79
   7  -9   2   61.59    2.67
   7  -9   2   65.25    2.59
  -8   9  -2  119.73    4.58
  -8   9  -2  113.98    4.47
   8  -9   2  107.67    4.46
   8  -9   2  113.59    4.39
  -9   9  -2   59.36    2.53
  -9   9  -2   60.01    2.58
   9  -9   2   52.92    2.49
   9  -9   2   52.59    2.42
 -10   9  -2   52.22    2.36
  10  -9   2   47.29    2.25
  10  -9   2   48.92    2.33
   9   8  -2   20.75    1.51
   9   8  -2   19.38    1.34
  -9  -8   2   20.22    1.17
  -9  -8   2   20.15    1.39
   8   8  -2   10.04    0.95
   8   8  -2   10.52    1.10
  -8  -8   2   11.10    0.77
  -8  -8   2   10.94    1.03
   7   8  -2    2.08    0.51
  -7  -8   2    1.34    0.33
  -7  -8   2    0.34    0.40
   6   8  -2    1.10    0.41
  -6  -8   2    0.44    0.42
  -6  -8   2    0.44    0.38
  -6  -8   2    0.42    0.26
   5   8  -2   12.54    0.85
  -5  -8   2   13.67    0.70
  -5  -8   2   13.33    0.96
  -5  -8   2   12.16    0.88
   4   8  -2    5.03    0.56
  -4  -8   2    3.71    0.63
  -4  -8   2    4.64    0.40
  -4  -8   2    4.82    0.59
   3   8  -2   32.73    1.42
   3   8  -2   29.76    1.40
  -3  -8   2   33.13    1.52
  -3  -8   2   30.62    1.42
  -3  -8   2   32.68    1.25
   2   8  -2   47.98    1.96
   2   8  -2   46.64    1.99
  -2  -8   2   49.06    1.95
  -2  -8   2   47.53    1.80
  -2  -8   2   50.22    1.79
  -2  -8   2   47.53    2.04
   1   8  -2   47.26    2.01
   1   8  -2   48.48    2.18
  -1  -8   2   57.89    2.10
  -1  -8   2   55.19    1.97
  -1  -8   2   55.36    1.97
  -1  -8   2   55.50    2.13
  -1  -8   2   53.91    2.19
   0   8  -2  123.11    4.92
   0   8  -2  117.11    4.74
   0  -8   2  129.06    4.83
   0  -8   2  140.88    4.77
   0  -8   2  126.73    4.68
   0  -8   2  143.47    4.72
   0  -8   2  132.78    4.88
  -1   8  -2   43.62    1.88
  -1   8  -2   40.44    1.69
   1  -8   2   42.24    1.60
   1  -8   2   43.76    1.76
   1  -8   2   43.08    1.78
   1  -8   2   45.01    1.65
  -2   8  -2  135.49    5.21
  -2   8  -2  130.42    5.03
   2  -8   2  145.81    5.09
   2  -8   2  137.11    5.07
   2  -8   2  136.85    4.94
  -3   8  -2  130.63    5.17
  -3   8  -2  153.05    5.37
   3  -8   2  142.18    5.19
   3  -8   2  139.73    5.09
   3  -8   2  136.92    5.20
  -4   8  -2   66.29    2.70
  -4   8  -2   74.29    2.88
   4  -8   2   69.28    2.62
   4  -8   2   65.20    2.71
   4  -8   2   71.69    2.69
  -5   8  -2   54.63    2.29
  -5   8  -2   49.54    2.14
   5  -8   2   49.92    2.08
   5  -8   2   53.44    2.15
   5  -8   2   52.41    2.07
  -6   8  -2   40.06    1.75
  -6   8  -2   41.04    1.87
   6  -8   2   39.74    1.68
   6  -8   2   38.44    1.74
   6  -8   2   37.90    1.66
  -7   8  -2   47.89    2.08
  -7   8  -2   46.14    1.99
   7  -8   2   42.44    1.93
   7  -8   2   42.96    1.97
  -8   8  -2   60.11    2.53
  -8   8  -2   65.89    2.63
   8  -8   2   54.48    2.51
   8  -8   2   56.81    2.48
  -9   8  -2   29.35    1.51
  -9   8  -2   26.74    1.50
   9  -8   2   27.49    1.46
   9  -8   2   25.77    1.48
 -10   8  -2   27.22    1.51
  10  -8   2   23.05    1.47
  10  -8   2   26.27    1.49
  10   7  -2   -0.57    0.51
   9   7  -2    1.35    0.65
   9   7  -2    1.25    0.56
  -9  -7   2    1.12    0.37
  -9  -7   2    0.57    0.48
   8   7  -2    7.04    0.81
   8   7  -2    6.52    0.96
  -8  -7   2    7.69    0.88
  -8  -7   2    7.49    0.67
   7   7  -2   11.77    0.87
  -7  -7   2   11.23    0.73
  -7  -7   2   10.20    0.89
   6   7  -2   38.51    1.73
  -6  -7   2   37.88    1.82
  -6  -7   2   38.64    1.59
  -6  -7   2   37.80    1.76
   5   7  -2   72.32    2.89
  -5  -7   2   73.00    3.00
  -5  -7   2   75.04    2.78
  -5  -7   2   72.71    2.94
   4   7  -2   85.52    3.38
   4   7  -2   87.41    3.45
  -4  -7   2   93.21    3.50
  -4  -7   2   87.41    3.27
  -4  -7   2   89.02    3.43
   3   7  -2  154.80    5.90
   3   7  -2  156.50    5.89
  -3  -7   2  157.21    5.99
  -3  -7   2  166.75    5.78
  -3  -7   2  162.46    5.94
  -3  -7   2  166.74    5.79
   2   7  -2  135.05    5.33
   2   7  -2  134.11    5.35
  -2  -7   2  146.61    5.42
  -2  -7   2  156.87    5.21
  -2  -7   2  145.94    5.35
  -2  -7   2  152.21    5.22
   1   7  -2  228.01    8.83
   1   7  -2  227.27    8.96
  -1  -7   2  276.94    8.80
  -1  -7   2  240.96    8.79
  -1  -7   2  241.64    8.97
  -1  -7   2  262.88    8.91
  -1  -7   2  250.73    8.92
   0   7  -2  143.46    5.42
   0   7  -2  148.51    5.57
   0  -7   2  145.93    5.51
   0  -7   2  156.90    5.49
   0  -7   2  150.60    5.42
   0  -7   2  153.54    5.36
  -1   7  -2  125.61    4.89
   1  -7   2  146.81    4.97
   1  -7   2  126.43    4.81
   1  -7   2  137.57    4.86
   1  -7   2  132.31    4.93
   1  -7   2  137.93    4.84
  -2   7  -2  212.36    8.25
  -2   7  -2  224.69    8.40
   2  -7   2  246.59    8.24
   2  -7   2  222.14    8.28
   2  -7   2  236.15    8.19
   2  -7   2  232.16    8.29
  -3   7  -2   13.89    0.73
  -3   7  -2   15.09    0.89
   3  -7   2   14.45    0.72
   3  -7   2   14.58    0.76
   3  -7   2   13.51    0.66
  -4   7  -2   34.62    1.55
  -4   7  -2   37.97    1.69
   4  -7   2   37.44    1.50
   4  -7   2   36.56    1.57
   4  -7   2   38.79    1.53
  -5   7  -2    8.36    0.63
  -5   7  -2    7.84    0.72
   5  -7   2    7.78    0.62
   5  -7   2    8.50    0.60
   5  -7   2    7.40    0.54
  -6   7  -2    9.66    0.72
  -6   7  -2   10.56    0.83
   6  -7   2   10.54    0.66
   6  -7   2   10.23    0.74
   6  -7   2   10.28    0.73
  -7   7  -2   10.72    0.88
  -7   7  -2   12.04    0.84
   7  -7   2   12.24    0.85
   7  -7   2   11.67    0.84
  -8   7  -2   21.79    1.24
  -8   7  -2   23.03    1.27
   8  -7   2   23.40    1.25
   8  -7   2   23.00    1.26
  -9   7  -2    6.61    0.80
   9  -7   2    8.31    0.85
   9  -7   2    7.29    0.84
 -10   7  -2   26.54    1.50
  10  -7   2   26.30    1.51
 -11   7  -2   21.73    1.38
  11  -7   2   20.07    1.38
  10   6  -2   41.85    2.11
  10   6  -2   44.37    2.28
 -10  -6   2   45.56    1.97
 -10  -6   2   42.02    2.13
   9   6  -2   73.87    3.04
   9   6  -2   73.40    3.16
  -9  -6   2   67.98    3.03
  -9  -6   2   70.70    2.88
   8   6  -2   61.21    2.66
   8   6  -2   57.84    2.52
  -8  -6   2   58.33    2.56
  -8  -6   2   58.63    2.40
   7   6  -2   61.62    2.66
   7   6  -2   60.66    2.53
  -7  -6   2   60.85    2.58
  -7  -6   2   61.97    2.44
   6   6  -2  107.30    4.07
  -6  -6   2  106.71    4.11
  -6  -6   2  106.18    3.96
  -6  -6   2  103.59    4.14
   5   6  -2   63.93    2.53
  -5  -6   2   64.74    2.58
  -5  -6   2   62.02    2.61
  -5  -6   2   63.72    2.43
   4   6  -2   50.10    2.09
   4   6  -2   55.16    2.18
  -4  -6   2   54.62    2.23
  -4  -6   2   57.46    2.08
  -4  -6   2   59.60    2.08
  -4  -6   2   54.37    2.09
  -4  -6   2   55.01    2.27
   3   6  -2   28.85    1.27
   3   6  -2   28.11    1.25
  -3  -6   2   31.06    1.19
  -3  -6   2   32.49    1.18
  -3  -6   2   29.11    1.36
  -3  -6   2   32.98    1.20
  -3  -6   2   30.09    1.32
   2   6  -2   33.44    1.46
   2   6  -2   32.60    1.43
  -2  -6   2   38.81    1.33
  -2  -6   2   37.71    1.37
  -2  -6   2   36.42    1.47
  -2  -6   2   34.98    1.34
  -2  -6   2   36.35    1.53
   1   6  -2   55.00    2.26
  -1  -6   2   53.57    2.26
  -1  -6   2   61.62    2.11
  -1  -6   2   55.66    2.11
  -1  -6   2   61.19    2.22
  -1  -6   2   61.67    2.23
   0   6  -2   13.68    0.77
   0   6  -2   13.76    0.64
   0  -6   2   14.37    0.69
   0  -6   2   14.19    0.57
   0  -6   2   14.89    0.74
   0  -6   2   16.29    0.66
  -1   6  -2    8.09    0.48
  -1   6  -2    8.82    0.62
   1  -6   2    9.39    0.54
   1  -6   2    9.22    0.43
   1  -6   2    9.47    0.45
   1  -6   2   10.29    0.53
   1  -6   2    8.61    0.41
  -2   6  -2    0.28    0.17
  -2   6  -2    1.11    0.28
   2  -6   2    0.40    0.17
   2  -6   2    0.07    0.12
   2  -6   2    0.32    0.19
   2  -6   2    0.53    0.21
  -3   6  -2    4.17    0.39
   3  -6   2    2.63    0.32
   3  -6   2    4.35    0.39
   3  -6   2    4.35    0.36
   3  -6   2    2.48    0.37
  -4   6  -2    6.27    0.50
   4  -6   2    6.00    0.49
   4  -6   2    5.75    0.46
   4  -6   2    7.17    0.45
  -5   6  -2   73.81    2.92
  -5   6  -2   69.62    2.83
   5  -6   2   72.15    2.84
   5  -6   2   75.32    2.82
   5  -6   2   74.62    2.77
  -6   6  -2   19.77    1.01
  -6   6  -2   18.98    1.06
   6  -6   2   19.59    0.93
   6  -6   2   19.48    1.02
   6  -6   2   19.78    1.02
  -7   6  -2   28.66    1.39
  -7   6  -2   28.56    1.37
   7  -6   2   28.55    1.27
   7  -6   2   28.01    1.36
   7  -6   2   27.74    1.37
  -8   6  -2   91.53    3.48
  -8   6  -2   90.39    3.49
   8  -6   2   81.04    3.46
   8  -6   2   88.02    3.47
  -9   6  -2   75.91    3.04
   9  -6   2   71.61    3.01
   9  -6   2   72.79    3.04
 -10   6  -2   86.33    3.44
  10  -6   2   80.54    3.44
 -11   6  -2   62.00    2.67
  11  -6   2   57.39    2.68
  11   5  -2   59.11    2.68
  11   5  -2   58.65    2.82
 -11  -5   2   56.98    2.80
  10   5  -2   63.51    2.81
  10   5  -2   66.19    2.94
 -10  -5   2   64.28    2.82
 -10  -5   2   63.00    2.68
   9   5  -2   58.52    2.52
   9   5  -2   58.83    2.62
  -9  -5   2   56.47    2.39
  -9  -5   2   55.89    2.52
   8   5  -2   69.84    2.84
   8   5  -2   69.84    2.95
  -8  -5   2   68.54    2.87
  -8  -5   2   67.06    2.74
   7   5  -2   32.42    1.51
   7   5  -2   33.20    1.62
  -7  -5   2   31.14    1.42
  -7  -5   2   32.48    1.56
   6   5  -2    7.55    0.61
  -6  -5   2    6.58    0.67
  -6  -5   2    7.03    0.50
   5   5  -2    4.95    0.48
  -5  -5   2    4.43    0.42
  -5  -5   2    3.96    0.54
  -5  -5   2    3.34    0.51
  -5  -5   2    4.03    0.37
   4   5  -2    4.66    0.33
   4   5  -2    4.45    0.42
  -4  -5   2    5.09    0.34
  -4  -5   2    5.34    0.36
  -4  -5   2    5.07    0.38
  -4  -5   2    5.61    0.50
  -4  -5   2    5.02    0.52
   3   5  -2   44.23    1.83
   3   5  -2   44.45    1.80
  -3  -5   2   49.58    1.93
  -3  -5   2   49.17    1.76
  -3  -5   2   46.24    1.77
  -3  -5   2   45.84    1.88
  -3  -5   2   50.99    1.78
   2   5  -2   12.54    0.65
   2   5  -2   13.23    0.67
  -2  -5   2   14.91    0.59
  -2  -5   2   14.44    0.61
  -2  -5   2   14.66    0.75
  -2  -5   2   13.90    0.70
  -2  -5   2   14.55    0.57
   1   5  -2  173.60    7.05
  -1  -5   2  194.88    7.02
  -1  -5   2  200.15    6.93
  -1  -5   2  197.49    7.07
  -1  -5   2  201.94    7.03
  -1  -5   2  195.03    6.93
  -1  -5   2  202.43    6.98
   0   5  -2  100.11    3.87
   0   5  -2   98.69    3.96
   0  -5   2  111.63    3.94
   0  -5   2  107.02    3.88
   0  -5   2  110.96    3.82
   0  -5   2  113.69    3.91
  -1   5  -2   47.84    2.02
   1  -5   2   56.64    2.00
   1  -5   2   55.45    2.05
   1  -5   2   55.06    1.97
   1  -5   2   49.29    2.11
   1  -5   2   56.85    1.97
   1  -5   2   56.09    2.05
  -2   5  -2  301.06   11.39
   2  -5   2  333.38   11.42
   2  -5   2  324.06   11.35
   2  -5   2  321.33   11.38
   2  -5   2  310.91   11.48
   2  -5   2  321.56   11.39
  -3   5  -2   78.22    3.19
   3  -5   2   89.03    3.17
   3  -5   2   88.90    3.21
   3  -5   2   90.22    3.20
   3  -5   2   84.72    3.29
   3  -5   2   84.13    3.17
  -4   5  -2  314.79   11.33
  -4   5  -2  312.74   11.32
   4  -5   2  298.49   11.37
   4  -5   2  317.66   11.34
   4  -5   2  307.30   11.31
   4  -5   2  330.94   11.30
   4  -5   2  321.77   11.26
  -5   5  -2  219.37    7.92
  -5   5  -2  209.66    7.79
   5  -5   2  216.07    7.96
   5  -5   2  210.70    7.92
   5  -5   2  221.56    7.85
   5  -5   2  230.13    7.92
  -6   5  -2  126.83    4.75
   6  -5   2  124.35    4.75
   6  -5   2  132.23    4.68
   6  -5   2  124.02    4.75
  -7   5  -2   83.38    3.23
  -7   5  -2   84.30    3.23
   7  -5   2   79.93    3.23
   7  -5   2   79.25    3.23
   7  -5   2   84.69    3.15
  -8   5  -2   37.83    1.78
  -8   5  -2   41.90    1.78
   8  -5   2   42.09    1.84
   8  -5   2   39.98    1.83
  -9   5  -2   33.40    1.61
   9  -5   2   33.44    1.72
   9  -5   2   32.03    1.63
 -10   5  -2   19.08    1.21
  10  -5   2   20.32    1.28
 -11   5  -2    2.78    0.58
  11  -5   2    3.40    0.68
  11   4  -2    0.43    0.58
  11   4  -2    0.55    0.56
 -11  -4   2    0.67    0.43
 -11  -4   2    0.84    0.51
  10   4  -2    1.56    0.61
  10   4  -2    2.46    0.60
 -10  -4   2    2.46    0.54
 -10  -4   2    1.73    0.45
   9   4  -2   -0.05    0.41
   9   4  -2    0.45    0.48
  -9  -4   2    0.70    0.41
  -9  -4   2    0.05    0.32
   8   4  -2    1.01    0.45
   8   4  -2    1.83    0.43
  -8  -4   2    0.63    0.29
  -8  -4   2    0.40    0.32
  -8  -4   2    0.74    0.38
   7   4  -2    1.90    0.46
   7   4  -2    2.46    0.44
  -7  -4   2    2.91    0.48
  -7  -4   2    2.51    0.42
  -7  -4   2    2.92    0.43
   6   4  -2   18.21    0.96
   6   4  -2   18.44    1.05
  -6  -4   2   17.87    0.87
  -6  -4   2   19.72    1.02
  -6  -4   2   20.06    0.93
   5   4  -2   10.55    0.64
  -5  -4   2   10.36    0.59
  -5  -4   2   10.83    0.69
  -5  -4   2   10.21    0.56
   4   4  -2  125.59    4.81
  -4  -4   2  136.91    4.76
  -4  -4   2  128.69    4.77
  -4  -4   2  128.95    4.88
  -4  -4   2  127.91    4.86
  -4  -4   2  139.59    4.77
   3   4  -2  114.62    4.47
   3   4  -2  115.28    4.43
  -3  -4   2  127.67    4.44
  -3  -4   2  123.11    4.52
  -3  -4   2  126.81    4.56
  -3  -4   2  128.80    4.44
  -3  -4   2  123.36    4.42
   2   4  -2  170.77    6.73
  -2  -4   2  196.97    6.69
  -2  -4   2  189.13    6.71
  -2  -4   2  189.17    6.81
  -2  -4   2  188.65    6.78
  -2  -4   2  190.49    6.68
  -1  -4   2  310.37   11.03
  -1  -4   2  310.21   11.06
  -1  -4   2  302.69   10.99
  -1  -4   2  318.57   11.07
  -1  -4   2  308.46   11.10
   0   4  -2  319.28   12.41
   0  -4   2  343.44   12.37
   0  -4   2  347.31   12.45
   0  -4   2  392.95   12.38
   0  -4   2  361.37   12.41
   0  -4   2  342.26   12.49
   0  -4   2  335.06   12.43
  -1   4  -2  181.34    6.99
   1  -4   2  179.74    6.95
   1  -4   2  203.23    7.08
   1  -4   2  204.33    7.00
   1  -4   2  198.52    7.01
   1  -4   2  204.87    6.98
  -2   4  -2  164.52    6.23
  -2   4  -2  164.14    6.30
   2  -4   2  164.66    6.38
   2  -4   2  179.95    6.32
   2  -4   2  177.53    6.28
   2  -4   2  183.39    6.29
   2  -4   2  192.89    6.31
  -3   4  -2  146.10    5.22
  -3   4  -2  140.92    5.31
  -3   4  -2  143.22    5.32
   3  -4   2  152.87    5.33
   3  -4   2  137.85    5.37
   3  -4   2  153.22    5.27
   3  -4   2  149.84    5.32
   3  -4   2  145.18    5.30
  -4   4  -2  147.02    5.30
  -4   4  -2  141.52    5.38
  -4   4  -2  146.58    5.41
   4  -4   2  151.38    5.39
   4  -4   2  154.92    5.40
   4  -4   2  148.03    5.33
   4  -4   2  143.23    5.44
  -5   4  -2   38.97    1.59
  -5   4  -2   36.25    1.61
  -5   4  -2   38.34    1.50
   5  -4   2   41.21    1.53
   5  -4   2   39.35    1.60
   5  -4   2   38.84    1.60
   5  -4   2   37.41    1.63
  -6   4  -2   55.32    2.17
  -6   4  -2   54.85    2.08
  -6   4  -2   50.63    2.31
   6  -4   2   53.97    2.18
   6  -4   2   55.09    2.09
   6  -4   2   52.63    2.18
   6  -4   2   53.80    2.18
  -7   4  -2   28.92    1.27
  -7   4  -2   30.09    1.37
   7  -4   2   30.22    1.40
   7  -4   2   29.14    1.39
   7  -4   2   30.13    1.31
  -8   4  -2    0.63    0.33
   8  -4   2    0.38    0.38
   8  -4   2    0.78    0.36
   8  -4   2    0.54    0.30
  -9   4  -2   -0.13    0.35
   9  -4   2    0.18    0.42
 -10   4  -2   17.72    1.11
  10  -4   2   16.72    1.17
 -11   4  -2   11.04    0.99
  11  -4   2   10.62    1.08
 -12   4  -2   23.43    1.72
  12  -4   2   27.28    1.65
  11   3  -2   12.88    1.19
  11   3  -2   13.35    1.11
 -11  -3   2   12.54    1.10
 -11  -3   2   12.60    1.02
  10   3  -2   60.20    2.61
  10   3  -2   61.98    2.71
 -10  -3   2   57.51    2.53
 -10  -3   2   60.89    2.63
 -10  -3   2   58.74    2.54
   9   3  -2  116.09    4.40
   9   3  -2  113.98    4.46
  -9  -3   2  108.02    4.26
  -9  -3   2  110.46    4.40
  -9  -3   2  113.47    4.34
   8   3  -2   49.39    2.04
   8   3  -2   47.40    2.11
  -8  -3   2   44.29    2.04
  -8  -3   2   46.32    1.93
  -8  -3   2   46.77    1.99
   7   3  -2  101.69    3.94
   7   3  -2  106.56    4.02
  -7  -3   2  103.44    3.91
  -7  -3   2  101.27    3.96
  -7  -3   2  102.22    3.86
   6   3  -2  143.02    5.34
   6   3  -2  141.14    5.27
  -6  -3   2  144.54    5.25
  -6  -3   2  138.12    5.30
  -6  -3   2  144.43    5.22
   5   3  -2  218.85    7.82
   5   3  -2  199.42    7.73
  -5  -3   2  207.95    7.72
  -5  -3   2  227.43    7.72
  -5  -3   2  210.24    7.78
  -5  -3   2  217.48    7.70
   4   3  -2  206.08    7.78
  -4  -3   2  220.52    7.75
  -4  -3   2  220.35    7.83
  -4  -3   2  225.68    7.75
  -4  -3   2  206.46    7.76
   3   3  -2  134.22    5.28
   3   3  -2  137.81    5.35
  -3  -3   2  154.52    5.32
  -3  -3   2  150.51    5.40
  -3  -3   2  156.13    5.43
  -3  -3   2  151.17    5.33
  -3  -3   2  152.56    5.33
   2   3  -2  220.66    8.49
  -2  -3   2  248.36    8.48
  -2  -3   2  238.56    8.56
  -2  -3   2  246.62    8.47
  -2  -3   2  236.79    8.46
  -2  -3   2  237.65    8.54
  -1  -3   2  173.83    6.20
  -1  -3   2  166.43    6.22
  -1  -3   2  176.92    6.19
  -1  -3   2  172.92    6.24
  -1  -3   2  177.07    6.22
   0  -3   2   26.33    0.96
   0  -3   2   26.94    1.03
   0  -3   2   24.89    0.91
   0  -3   2   25.25    0.98
   0  -3   2   23.98    0.96
   0  -3   2   24.89    0.97
  -1   3  -2   12.83    0.53
  -1   3  -2   13.36    0.58
   1  -3   2   13.66    0.65
   1  -3   2   14.81    0.57
   1  -3   2   14.70    0.56
   1  -3   2   13.80    0.56
   1  -3   2   14.53    0.59
  -2   3  -2   11.33    0.54
  -2   3  -2   10.92    0.54
  -2   3  -2   10.97    0.47
   2  -3   2   11.55    0.61
   2  -3   2   13.91    0.56
   2  -3   2   12.31    0.50
   2  -3   2   11.69    0.54
   2  -3   2   12.18    0.55
  -3   3  -2   46.82    1.79
  -3   3  -2   46.06    1.84
  -3   3  -2   47.73    1.87
   3  -3   2   47.99    1.85
   3  -3   2   51.09    1.86
   3  -3   2   50.08    1.79
   3  -3   2   47.18    1.90
  -4   3  -2   49.20    1.91
  -4   3  -2   48.92    1.85
  -4   3  -2   46.45    1.93
   4  -3   2   52.67    1.96
   4  -3   2   49.67    1.85
   4  -3   2   48.04    1.92
   4  -3   2   48.54    1.92
  -5   3  -2   28.16    1.26
  -5   3  -2   30.69    1.23
  -5   3  -2   27.62    1.16
   5  -3   2   27.03    1.24
   5  -3   2   28.53    1.17
   5  -3   2   29.58    1.25
   5  -3   2   27.89    1.24
  -6   3  -2   21.81    1.02
  -6   3  -2   21.35    1.06
  -6   3  -2   21.13    0.96
   6  -3   2   21.23    1.05
   6  -3   2   22.18    1.05
   6  -3   2   21.54    0.97
   6  -3   2   20.84    1.02
  -7   3  -2   63.24    2.45
  -7   3  -2   61.98    2.55
  -7   3  -2   63.31    2.50
   7  -3   2   59.68    2.45
   7  -3   2   63.49    2.53
   7  -3   2   62.02    2.53
   7  -3   2   64.94    2.47
  -8   3  -2   45.34    1.95
  -8   3  -2   46.07    1.91
   8  -3   2   46.31    1.92
   8  -3   2   45.32    2.00
   8  -3   2   45.29    2.00
  -9   3  -2   42.88    1.84
  -9   3  -2   42.39    1.89
   9  -3   2   42.00    1.95
 -10   3  -2   63.10    2.59
  10  -3   2   59.67    2.67
 -11   3  -2   33.86    1.69
  11  -3   2   32.46    1.77
 -12   3  -2   40.04    1.92
  12  -3   2   37.50    2.04
  12   2  -2   50.46    2.45
  12   2  -2   47.33    2.32
 -12  -2   2   47.32    2.26
 -12  -2   2   46.41    2.30
  11   2  -2   26.35    1.58
  11   2  -2   24.65    1.46
 -11  -2   2   26.12    1.34
 -11  -2   2   22.49    1.40
 -11  -2   2   25.18    1.46
  10   2  -2   39.75    1.90
  10   2  -2   41.72    1.99
 -10  -2   2   39.46    1.89
 -10  -2   2   40.06    1.86
 -10  -2   2   38.72    1.78
   9   2  -2   60.25    2.60
   9   2  -2   64.77    2.69
  -9  -2   2   62.51    2.62
  -9  -2   2   61.89    2.58
  -9  -2   2   61.66    2.52
   8   2  -2   42.09    1.90
   8   2  -2   41.67    1.83
  -8  -2   2   42.33    1.77
  -8  -2   2   40.53    1.81
  -8  -2   2   42.06    1.85
   7   2  -2   76.40    2.97
   7   2  -2   73.08    2.90
  -7  -2   2   72.88    2.91
  -7  -2   2   72.35    2.84
  -7  -2   2   74.25    2.89
   6   2  -2   38.70    1.67
   6   2  -2   40.84    1.74
  -6  -2   2   40.18    1.71
  -6  -2   2   41.55    1.68
  -6  -2   2   41.55    1.64
   5   2  -2   65.55    2.62
   5   2  -2   66.78    2.60
   5   2  -2   70.91    2.69
  -5  -2   2   71.54    2.60
  -5  -2   2   66.56    2.62
  -5  -2   2   65.19    2.65
  -5  -2   2   75.64    2.62
   4   2  -2   27.97    1.17
   4   2  -2   29.76    1.24
  -4  -2   2   33.00    1.19
  -4  -2   2   24.89    1.20
  -4  -2   2   28.98    1.16
  -4  -2   2   27.50    1.18
   3   2  -2    0.55    0.17
   3   2  -2    1.17    0.23
  -3  -2   2    0.35    0.18
  -3  -2   2    0.09    0.14
  -3  -2   2    0.58    0.15
  -3  -2   2    0.36    0.15
   2   2  -2    1.01    0.15
  -2  -2   2    1.32    0.21
  -2  -2   2    1.16    0.16
  -2  -2   2    2.08    0.16
  -2  -2   2    1.37    0.21
  -2  -2   2    1.40    0.14
  -2  -2   2    1.77    0.16
  -1  -2   2  125.88    4.42
  -1  -2   2  123.04    4.48
  -1  -2   2  122.87    4.47
  -1  -2   2  123.49    4.45
  -1  -2   2  126.21    4.48
  -1  -2   2  124.35    4.45
   0  -2   2   12.44    0.52
   0  -2   2   12.12    0.52
   0  -2   2   13.33    0.58
   0  -2   2   12.64    0.52
   0  -2   2   13.45    0.52
   0  -2   2   12.89    0.48
   0  -2   2   12.99    0.49
  -1   2  -2  151.17    5.73
  -1   2  -2  150.66    5.70
   1  -2   2  162.73    5.70
   1  -2   2  163.30    5.73
   1  -2   2  179.82    5.73
   1  -2   2  159.97    5.72
   1  -2   2  154.86    5.77
  -2   2  -2   33.64    1.36
  -2   2  -2   35.93    1.35
  -2   2  -2   33.83    1.32
   2  -2   2   37.33    1.30
   2  -2   2   36.18    1.35
   2  -2   2   37.80    1.36
   2  -2   2   34.58    1.39
  -3   2  -2   91.06    3.35
  -3   2  -2   89.21    3.40
  -3   2  -2   89.91    3.37
   3  -2   2   95.51    3.34
   3  -2   2   95.13    3.40
   3  -2   2   94.40    3.39
   3  -2   2   90.55    3.41
  -4   2  -2  138.62    5.10
  -4   2  -2  138.60    5.14
  -4   2  -2  142.44    5.08
   4  -2   2  145.27    5.12
   4  -2   2  133.31    5.11
   4  -2   2  139.73    5.13
   4  -2   2  142.35    5.07
  -5   2  -2  196.38    7.01
  -5   2  -2  196.98    7.00
  -5   2  -2  189.75    7.05
   5  -2   2  190.07    7.04
   5  -2   2  188.16    7.00
   5  -2   2  196.09    6.99
   5  -2   2  194.39    7.03
  -6   2  -2  229.56    8.43
  -6   2  -2  229.76    8.37
  -6   2  -2  233.86    8.36
   6  -2   2  233.87    8.36
   6  -2   2  227.35    8.41
   6  -2   2  227.94    8.35
   6  -2   2  233.65    8.40
  -7   2  -2  134.42    5.01
  -7   2  -2  132.69    5.08
  -7   2  -2  138.09    5.01
   7  -2   2  141.97    5.02
   7  -2   2  134.62    5.07
   7  -2   2  130.42    5.04
   7  -2   2  130.47    4.96
  -8   2  -2   56.81    2.29
  -8   2  -2   55.41    2.36
  -8   2  -2   56.67    2.30
   8  -2   2   55.48    2.36
   8  -2   2   55.51    2.30
  -9   2  -2  125.82    4.76
  -9   2  -2  126.13    4.76
   9  -2   2  122.69    4.83
   9  -2   2  125.11    4.79
 -10   2  -2   34.77    1.71
 -10   2  -2   38.07    1.72
  10  -2   2   36.86    1.82
 -11   2  -2   24.29    1.36
  11  -2   2   23.06    1.47
 -12   2  -2    9.27    0.94
  12  -2   2    9.04    1.10
  12   1  -2   23.58    1.57
  12   1  -2   22.74    1.46
 -12  -1   2   25.08    1.45
 -12  -1   2   20.57    1.30
 -12  -1   2   22.69    1.42
  11   1  -2   32.52    1.80
  11   1  -2   34.53    1.74
 -11  -1   2   33.10    1.71
 -11  -1   2   35.23    1.73
 -11  -1   2   31.19    1.61
  10   1  -2   18.50    1.18
  10   1  -2   20.53    1.29
 -10  -1   2   18.32    1.16
 -10  -1   2   20.23    1.18
 -10  -1   2   17.81    1.09
   9   1  -2    4.20    0.71
   9   1  -2    4.46    0.65
  -9  -1   2    3.62    0.62
  -9  -1   2    2.45    0.46
  -9  -1   2    3.76    0.57
   8   1  -2    5.15    0.67
   8   1  -2    4.63    0.60
  -8  -1   2    2.94    0.46
  -8  -1   2    4.76    0.60
  -8  -1   2    3.92    0.53
   7   1  -2   18.34    1.03
   7   1  -2   18.49    0.96
  -7  -1   2   18.74    0.99
  -7  -1   2   18.63    0.94
  -7  -1   2   19.12    0.98
   6   1  -2   32.57    1.47
   6   1  -2   34.39    1.43
   6   1  -2   34.85    1.50
  -6  -1   2   33.56    1.44
  -6  -1   2   32.96    1.45
  -6  -1   2   34.10    1.41
   5   1  -2   46.44    1.81
   5   1  -2   45.27    1.80
   5   1  -2   47.29    1.86
  -5  -1   2   44.82    1.82
  -5  -1   2   47.95    1.80
  -5  -1   2   42.75    1.81
   4   1  -2   96.86    3.69
   4   1  -2   96.33    3.70
   4   1  -2  103.34    3.76
  -4  -1   2  106.86    3.76
  -4  -1   2   97.26    3.72
  -4  -1   2  100.32    3.71
  -4  -1   2  104.86    3.70
   3   1  -2  223.91    8.20
   3   1  -2  232.03    8.25
   3   1  -2  210.35    8.19
  -3  -1   2  243.78    8.21
  -3  -1   2  236.96    8.22
  -3  -1   2  232.61    8.21
  -3  -1   2  227.02    8.23
   2   1  -2  495.69   18.23
   2   1  -2  471.29   18.15
   2   1  -2  500.43   18.12
  -2  -1   2  522.51   18.10
  -2  -1   2  541.04   18.21
  -2  -1   2  501.73   18.11
  -2  -1   2  534.25   18.18
  -2  -1   2  509.54   18.09
   1   1  -2  169.68    6.60
   1   1  -2  177.98    6.56
  -1  -1   2  188.59    6.59
  -1  -1   2  190.04    6.57
  -1  -1   2  186.85    6.57
  -1  -1   2  191.06    6.59
  -1  -1   2  192.27    6.60
   0   1  -2  296.40   11.16
   0   1  -2  295.66   11.18
   0   1  -2  317.24   11.20
   0  -1   2  315.08   11.19
   0  -1   2  315.42   11.12
   0  -1   2  331.89   11.28
   0  -1   2  310.11   11.16
   0  -1   2  324.88   11.16
  -1   1  -2  191.47    6.96
  -1   1  -2  197.71    6.96
  -1   1  -2  186.08    6.95
   1  -1   2  188.14    6.98
   1  -1   2  196.02    6.97
   1  -1   2  205.06    6.97
   1  -1   2  200.74    6.96
  -2   1  -2  119.76    4.32
  -2   1  -2  116.39    4.32
  -2   1  -2  119.08    4.34
   2  -1   2  119.69    4.35
   2  -1   2  118.69    4.34
   2  -1   2  122.99    4.30
   2  -1   2  122.75    4.35
  -3   1  -2   73.43    2.62
  -3   1  -2   71.80    2.63
  -3   1  -2   70.36    2.65
   3  -1   2   70.65    2.65
   3  -1   2   69.07    2.63
   3  -1   2   71.90    2.64
   3  -1   2   70.72    2.61
  -4   1  -2   52.28    1.97
  -4   1  -2   51.11    2.00
  -4   1  -2   52.99    1.96
   4  -1   2   48.49    1.99
   4  -1   2   50.11    1.95
   4  -1   2   52.63    1.99
   4  -1   2   51.38    1.96
  -5   1  -2   36.95    1.51
  -5   1  -2   38.04    1.49
  -5   1  -2   37.01    1.54
   5  -1   2   36.16    1.52
   5  -1   2   37.88    1.50
   5  -1   2   36.18    1.47
  -6   1  -2   77.75    3.02
  -6   1  -2   80.94    3.08
  -6   1  -2   80.97    3.00
   6  -1   2   77.52    3.06
   6  -1   2   76.42    3.04
   6  -1   2   77.82    2.96
   6  -1   2   81.99    3.02
  -7   1  -2   13.58    0.78
  -7   1  -2   12.67    0.76
  -7   1  -2   11.65    0.80
   7  -1   2   12.39    0.95
   7  -1   2   12.56    0.78
   7  -1   2   12.65    0.83
  -8   1  -2   20.02    1.05
  -8   1  -2   20.40    1.08
  -8   1  -2   20.17    1.13
   8  -1   2   20.99    1.10
   8  -1   2   20.02    1.14
  -9   1  -2    4.39    0.65
  -9   1  -2    4.51    0.62
  -9   1  -2    5.56    0.70
   9  -1   2    5.17    0.72
   9  -1   2    5.77    0.77
 -10   1  -2    0.04    0.36
 -10   1  -2   -0.07    0.36
  10  -1   2    0.29    0.48
 -11   1  -2    1.19    0.44
 -11   1  -2    0.42    0.43
  11  -1   2    2.05    0.62
 -12   1  -2    3.42    0.60
  12  -1   2    4.15    0.84
  12   0  -2    2.56    0.65
  12   0  -2    2.59    0.71
 -12   0   2    2.25    0.57
 -12   0   2    2.93    0.56
  11   0  -2    2.53    0.58
  11   0  -2    3.08    0.66
 -11   0   2    2.50    0.50
 -11   0   2    1.70    0.48
 -11   0   2    2.04    0.53
  10   0  -2   22.77    1.31
  10   0  -2   19.42    1.19
 -10   0   2   19.66    1.18
 -10   0   2   19.58    1.12
 -10   0   2   18.42    1.19
   9   0  -2   52.80    2.20
   9   0  -2   54.11    2.27
  -9   0   2   47.34    2.19
  -9   0   2   50.96    2.15
  -9   0   2   50.11    2.17
   8   0  -2   35.85    1.61
   8   0  -2   37.88    1.69
  -8   0   2   35.74    1.58
  -8   0   2   34.39    1.58
  -8   0   2   34.92    1.61
   7   0  -2   82.28    3.16
   7   0  -2   81.07    3.21
  -7   0   2   82.97    3.16
  -7   0   2   81.55    3.18
  -7   0   2   81.79    3.14
   6   0  -2  108.63    3.96
   6   0  -2  102.54    3.90
   6   0  -2  100.25    3.89
  -6   0   2  103.28    3.93
  -6   0   2  108.63    3.90
  -6   0   2  102.88    3.91
   5   0  -2  195.53    7.06
   5   0  -2  186.82    7.01
   5   0  -2  188.86    7.01
  -5   0   2  192.53    7.04
  -5   0   2  196.22    7.03
  -5   0   2  201.93    7.02
   4   0  -2  272.82    9.98
   4   0  -2  276.79    9.98
   4   0  -2  283.49   10.03
  -4   0   2  281.28    9.99
  -4   0   2  267.33    9.90
  -4   0   2  284.67   10.01
  -4   0   2  284.95    9.99
   3   0  -2  238.15    8.53
   3   0  -2  227.75    8.52
   3   0  -2  235.86    8.56
  -3   0   2  245.02    8.54
  -3   0   2  246.93    8.54
  -3   0   2  231.41    8.48
  -3   0   2  245.55    8.55
   2   0  -2  233.61    8.70
   2   0  -2  254.47    8.71
   2   0  -2  243.37    8.74
  -2   0   2  239.29    8.70
  -2   0   2  245.85    8.72
  -2   0   2  244.81    8.72
  -2   0   2  251.70    8.72
   1   0  -2  211.04    7.80
   1   0  -2  209.07    7.78
   1   0  -2  222.44    7.78
  -1   0   2  231.72    7.80
  -1   0   2  212.92    7.82
  -1   0   2  221.91    7.79
  -1   0   2  226.50    7.79
   0   0  -2  464.69   16.38
   0   0  -2  454.27   16.39
   0   0  -2  474.10   16.40
   0   0   2  474.58   16.35
   0   0   2  452.06   16.37
   0   0   2  427.24   16.39
   0   0   2  469.48   16.39
  -1   0  -2  101.51    3.57
  -1   0  -2   91.88    3.57
  -1   0  -2  101.29    3.56
  -1   0  -2  100.69    3.55
   1   0   2  100.40    3.58
   1   0   2   98.64    3.59
   1   0   2   99.99    3.57
  -2   0  -2  321.89   11.33
  -2   0  -2  313.76   11.36
  -2   0  -2  320.35   11.36
  -2   0  -2  314.77   11.34
   2   0   2  313.64   11.36
   2   0   2  322.39   11.35
   2   0   2  326.10   11.38
  -3   0  -2   86.64    3.11
  -3   0  -2   83.63    3.14
  -3   0  -2   83.41    3.14
   3   0   2   85.58    3.16
   3   0   2   86.54    3.14
   3   0   2   84.49    3.11
  -4   0  -2    9.36    0.56
  -4   0  -2    9.84    0.51
  -4   0  -2    8.64    0.55
   4   0   2   10.25    0.57
   4   0   2    8.87    0.56
   4   0   2    8.92    0.48
   4   0   2    9.48    0.53
  -5   0  -2    0.29    0.18
  -5   0  -2    0.16    0.20
  -5   0  -2    1.20    0.25
   5   0   2    0.65    0.22
   5   0   2    0.73    0.17
   5   0   2    0.26    0.25
   5   0   2    1.09    0.24
  -6   0  -2   87.00    3.37
  -6   0  -2   88.63    3.30
  -6   0  -2   87.54    3.35
   6   0   2   86.19    3.37
   6   0   2   86.77    3.35
   6   0   2   85.96    3.24
   6   0   2   91.83    3.35
  -7   0  -2  104.96    3.98
  -7   0  -2  102.31    3.88
  -7   0  -2  103.16    3.94
   7   0   2  105.85    3.94
   7   0   2   99.95    3.97
  -8   0  -2   41.39    1.78
  -8   0  -2   41.17    1.87
  -8   0  -2   41.76    1.85
   8   0   2   42.46    1.90
   8   0   2   43.33    1.86
  -9   0  -2   90.97    3.54
  -9   0  -2   89.84    3.65
  -9   0  -2   92.65    3.63
   9   0   2   90.54    3.67
   9   0   2   92.03    3.63
 -10   0  -2   47.36    2.28
 -10   0  -2   47.40    2.05
 -10   0  -2   46.31    2.14
  10   0   2   48.48    2.23
 -11   0  -2   39.10    1.82
 -11   0  -2   38.83    1.92
  11   0   2   38.67    2.00
 -12   0  -2   49.44    2.35
  12  -1  -2   42.85    2.17
  12  -1  -2   42.64    2.12
 -12   1   2   44.47    2.05
  11  -1  -2   67.92    2.92
  11  -1  -2   67.93    2.97
 -11   1   2   70.00    3.06
 -11   1   2   69.09    2.88
  10  -1  -2   70.28    2.97
  10  -1  -2   73.12    3.03
 -10   1   2   73.21    3.02
 -10   1   2   74.13    2.96
 -10   1   2   70.73    2.94
   9  -1  -2   80.59    3.21
   9  -1  -2   78.41    3.26
  -9   1   2   82.62    3.26
  -9   1   2   80.75    3.19
  -9   1   2   80.70    3.18
   8  -1  -2  157.07    5.85
   8  -1  -2  152.37    5.79
  -8   1   2  156.17    5.78
  -8   1   2  159.48    5.85
  -8   1   2  153.17    5.78
   7  -1  -2   45.70    1.97
   7  -1  -2   47.56    1.94
   7  -1  -2   47.39    1.99
  -7   1   2   47.79    1.94
  -7   1   2   47.53    1.97
  -7   1   2   46.53    1.91
   6  -1  -2   45.70    1.86
   6  -1  -2   44.01    1.87
   6  -1  -2   47.62    1.92
  -6   1   2   46.35    1.76
  -6   1   2   49.60    1.89
  -6   1   2   47.42    1.91
  -6   1   2   46.73    1.86
   5  -1  -2   69.40    2.58
   5  -1  -2   66.35    2.53
   5  -1  -2   63.12    2.53
  -5   1   2   67.01    2.57
  -5   1   2   67.00    2.46
  -5   1   2   65.31    2.52
  -5   1   2   68.58    2.54
   4  -1  -2   28.65    1.15
   4  -1  -2   27.55    1.17
   4  -1  -2   29.57    1.20
  -4   1   2   28.99    1.17
  -4   1   2   28.33    1.11
  -4   1   2   27.83    1.18
  -4   1   2   27.57    1.14
   3  -1  -2   47.72    1.72
   3  -1  -2   45.64    1.73
   3  -1  -2   45.89    1.75
  -3   1   2   45.37    1.71
  -3   1   2   44.43    1.73
  -3   1   2   46.01    1.71
   2  -1  -2    4.63    0.25
   2  -1  -2    4.61    0.26
   2  -1  -2    4.05    0.28
  -2   1   2    4.42    0.28
  -2   1   2    4.44    0.24
  -2   1   2    4.66    0.28
  -2   1   2    4.84    0.28
   1  -1  -2   78.86    2.77
   1  -1  -2   77.01    2.78
   1  -1  -2   77.68    2.76
   1  -1  -2   75.51    2.75
  -1   1   2   74.00    2.77
  -1   1   2   72.37    2.79
   0  -1  -2    0.37    0.09
   0  -1  -2    0.46    0.11
   0  -1  -2    0.50    0.12
   0   1   2    0.41    0.12
   0   1   2    1.03    0.18
   0   1   2    0.52    0.13
   0   1   2    0.62    0.08
  -1  -1  -2  213.52    7.34
  -1  -1  -2  204.97    7.33
  -1  -1  -2  201.47    7.28
  -1  -1  -2  207.66    7.32
   1   1   2  198.10    7.34
   1   1   2  206.15    7.32
   1   1   2  205.74    7.33
  -2  -1  -2   37.92    1.42
  -2  -1  -2   38.48    1.48
  -2  -1  -2   39.53    1.47
   2   1   2   38.18    1.47
   2   1   2   38.61    1.49
   2   1   2   39.19    1.47
  -3  -1  -2    2.00    0.32
  -3  -1  -2    2.25    0.29
  -3  -1  -2    1.44    0.22
   3   1   2    2.24    0.27
   3   1   2    2.06    0.33
   3   1   2    1.75    0.24
  -4  -1  -2   57.16    2.21
  -4  -1  -2   59.85    2.16
  -4  -1  -2   59.75    2.22
  -4  -1  -2   57.21    2.24
   4   1   2   57.42    2.15
   4   1   2   54.66    2.23
  -5  -1  -2  122.56    4.42
  -5  -1  -2  121.35    4.49
  -5  -1  -2  119.01    4.49
   5   1   2  119.62    4.47
   5   1   2  115.37    4.50
   5   1   2  127.58    4.49
   5   1   2  119.86    4.38
  -6  -1  -2  133.95    5.03
  -6  -1  -2  135.91    4.95
  -6  -1  -2  135.43    5.03
   6   1   2  138.18    5.03
   6   1   2  130.72    5.05
  -7  -1  -2   80.91    3.24
  -7  -1  -2   82.10    3.15
  -7  -1  -2   83.09    3.24
   7   1   2   84.83    3.24
   7   1   2   82.41    3.27
  -8  -1  -2   99.87    3.90
  -8  -1  -2  101.79    3.91
  -8  -1  -2   98.01    3.79
   8   1   2   99.12    3.93
   8   1   2  101.25    3.91
  -9  -1  -2   87.36    3.56
  -9  -1  -2   84.91    3.43
  -9  -1  -2   87.26    3.55
   9   1   2   91.21    3.61
   9   1   2   93.10    3.59
 -10  -1  -2   44.06    2.07
 -10  -1  -2   43.16    2.05
  10   1   2   44.94    2.10
  10   1   2   45.47    2.14
 -11  -1  -2   45.80    2.20
  11   1   2   47.13    2.28
  12  -2  -2   39.29    2.00
  12  -2  -2   39.23    2.17
 -12   2   2   41.55    1.97
  11  -2  -2   64.72    2.84
  11  -2  -2   67.72    2.89
 -11   2   2   67.04    2.81
  10  -2  -2   49.50    2.21
  10  -2  -2   48.16    2.16
 -10   2   2   48.69    2.15
   9  -2  -2   56.71    2.28
   9  -2  -2   56.27    2.32
  -9   2   2   50.44    2.20
  -9   2   2   52.96    2.26
  -9   2   2   50.46    2.30
   8  -2  -2   46.70    2.00
   8  -2  -2   49.53    2.04
  -8   2   2   45.34    1.94
  -8   2   2   48.68    2.00
  -8   2   2   45.67    2.03
  -7   2   2    1.66    0.33
  -7   2   2    1.22    0.29
  -7   2   2    1.21    0.32
   6  -2  -2   20.76    1.02
   6  -2  -2   21.31    1.00
   6  -2  -2   24.23    1.06
  -6   2   2   21.46    0.94
  -6   2   2   20.64    0.96
  -6   2   2   22.03    1.03
  -6   2   2   21.54    1.05
   5  -2  -2   33.67    1.39
   5  -2  -2   35.51    1.43
   5  -2  -2   34.57    1.42
  -5   2   2   33.54    1.36
  -5   2   2   34.48    1.44
  -5   2   2   34.12    1.41
  -5   2   2   34.61    1.37
   4  -2  -2   96.42    3.54
   4  -2  -2   97.44    3.56
   4  -2  -2   96.37    3.53
  -4   2   2   96.73    3.57
  -4   2   2   97.46    3.53
  -4   2   2   93.39    3.54
  -4   2   2   93.26    3.49
   3  -2  -2  140.65    5.10
   3  -2  -2  143.81    5.09
   3  -2  -2  142.84    5.08
  -3   2   2  137.61    5.10
  -3   2   2  138.46    5.04
  -3   2   2  140.97    5.10
  -3   2   2  142.34    5.11
   2  -2  -2  202.91    7.35
   2  -2  -2  213.64    7.39
   2  -2  -2  207.14    7.39
   2  -2  -2  208.50    7.41
  -2   2   2  215.46    7.41
  -2   2   2  193.28    7.39
  -2   2   2  208.65    7.43
   1  -2  -2  247.69    8.65
   1  -2  -2  245.49    8.66
   1  -2  -2  250.95    8.68
   1  -2  -2  237.32    8.63
  -1   2   2  244.97    8.66
  -1   2   2  239.02    8.70
  -1   2   2  236.20    8.64
   0  -2  -2  347.02   11.61
   0  -2  -2  322.13   11.60
   0  -2  -2  336.24   11.64
   0  -2  -2  340.26   11.61
   0  -2  -2  301.17   11.61
   0   2   2  330.94   11.61
   0   2   2  308.39   11.64
  -1  -2  -2  113.15    4.08
  -1  -2  -2  116.10    4.09
  -1  -2  -2  114.21    4.11
  -1  -2  -2  116.72    4.12
   1   2   2  110.61    4.09
   1   2   2  101.39    4.11
   1   2   2  121.57    4.11
  -2  -2  -2  475.80   16.69
  -2  -2  -2  469.87   16.64
  -2  -2  -2  479.35   16.73
  -2  -2  -2  497.39   16.75
  -2  -2  -2  455.66   16.73
   2   2   2  446.59   16.70
   2   2   2  451.64   16.69
   2   2   2  481.14   16.72
  -3  -2  -2  376.29   13.49
  -3  -2  -2  377.17   13.42
  -3  -2  -2  372.42   13.52
  -3  -2  -2  379.80   13.53
   3   2   2  394.27   13.52
   3   2   2  357.08   13.48
   3   2   2  387.40   13.47
  -4  -2  -2   91.64    3.46
  -4  -2  -2   92.70    3.44
  -4  -2  -2   89.99    3.47
  -4  -2  -2   90.79    3.37
   4   2   2   93.22    3.38
   4   2   2   94.51    3.47
   4   2   2   92.77    3.43
  -5  -2  -2  154.20    5.59
  -5  -2  -2  153.83    5.55
  -5  -2  -2  150.79    5.47
  -5  -2  -2  151.79    5.58
   5   2   2  148.05    5.45
   5   2   2  147.49    5.58
  -6  -2  -2   77.62    3.05
  -6  -2  -2   76.56    3.02
  -6  -2  -2   80.96    2.94
   6   2   2   76.59    3.06
   6   2   2   77.77    3.05
  -7  -2  -2   21.40    1.10
  -7  -2  -2   20.52    0.97
  -7  -2  -2   19.54    1.10
   7   2   2   21.11    1.12
   7   2   2   20.07    1.12
  -8  -2  -2   25.68    1.34
  -8  -2  -2   26.83    1.23
  -8  -2  -2   26.56    1.38
   8   2   2   27.26    1.42
   8   2   2   27.66    1.39
  -9  -2  -2    1.72    0.44
  -9  -2  -2    0.77    0.40
   9   2   2    0.27    0.48
   9   2   2    0.61    0.48
 -10  -2  -2    2.06    0.53
 -10  -2  -2    1.53    0.50
  10   2   2    3.35    0.65
  10   2   2    3.16    0.65
 -11  -2  -2    0.07    0.42
 -11  -2  -2   -0.08    0.44
  11   2   2    0.08    0.59
  12  -3  -2    1.21    0.54
 -12   3   2   -0.12    0.44
  11  -3  -2    8.82    0.94
  11  -3  -2    9.42    0.95
 -11   3   2    6.57    0.87
  10  -3  -2   10.75    0.91
  10  -3  -2   10.69    0.91
 -10   3   2    6.85    0.81
   9  -3  -2    7.48    0.74
  -9   3   2    3.77    0.65
   8  -3  -2   94.45    3.57
   8  -3  -2   92.61    3.54
  -8   3   2   90.09    3.54
  -8   3   2   87.66    3.46
   7  -3  -2   29.78    1.38
   7  -3  -2   35.20    1.41
   7  -3  -2   33.03    1.38
  -7   3   2   28.30    1.36
  -7   3   2   26.31    1.27
  -7   3   2   28.59    1.29
   6  -3  -2   55.59    2.21
   6  -3  -2   57.29    2.23
   6  -3  -2   57.49    2.23
  -6   3   2   53.49    2.13
  -6   3   2   58.63    2.19
  -6   3   2   53.59    2.22
   5  -3  -2   88.88    3.35
   5  -3  -2   90.42    3.36
   5  -3  -2   89.13    3.34
  -5   3   2   90.35    3.35
  -5   3   2   93.42    3.40
  -5   3   2   87.12    3.36
  -5   3   2   86.93    3.27
   4  -3  -2  155.67    5.51
   4  -3  -2  155.74    5.50
   4  -3  -2  154.47    5.50
  -4   3   2  151.75    5.53
  -4   3   2  144.10    5.50
  -4   3   2  144.24    5.41
  -4   3   2  152.15    5.52
   3  -3  -2  155.79    5.51
   3  -3  -2  155.43    5.53
   3  -3  -2  149.14    5.43
   3  -3  -2  156.19    5.51
  -3   3   2  148.35    5.52
  -3   3   2  151.50    5.56
  -3   3   2  150.82    5.53
   2  -3  -2  311.95   10.88
   2  -3  -2  297.38   10.86
   2  -3  -2  314.95   10.90
   2  -3  -2  292.96   10.82
  -2   3   2  315.09   10.89
  -2   3   2  297.51   10.87
  -2   3   2  305.28   10.93
   1  -3  -2  130.29    4.51
   1  -3  -2  124.05    4.44
   1  -3  -2  125.41    4.47
   1  -3  -2  125.03    4.47
   1  -3  -2  122.31    4.45
  -1   3   2  130.70    4.47
  -1   3   2  117.76    4.52
  -1   3   2  116.92    4.44
   0  -3  -2  208.92    7.39
   0  -3  -2  196.01    7.41
   0  -3  -2  199.83    7.44
   0  -3  -2  218.56    7.40
   0  -3  -2  216.04    7.41
   0   3   2  202.67    7.46
   0   3   2  208.46    7.40
  -1  -3  -2  132.92    4.86
  -1  -3  -2  134.87    4.83
  -1  -3  -2  136.51    4.82
  -1  -3  -2  135.09    4.88
   1   3   2  136.96    4.88
   1   3   2  129.21    4.83
   1   3   2  133.02    4.85
  -2  -3  -2   71.53    2.62
  -2  -3  -2   67.86    2.56
  -2  -3  -2   68.43    2.63
  -2  -3  -2   73.93    2.57
   2   3   2   65.08    2.59
   2   3   2   67.60    2.57
   2   3   2   71.62    2.60
  -3  -3  -2   18.36    0.71
  -3  -3  -2   17.56    0.86
  -3  -3  -2   18.02    0.86
  -3  -3  -2   18.04    0.80
  -3  -3  -2   18.53    0.79
   3   3   2   17.54    0.80
   3   3   2   17.68    0.84
   3   3   2   17.97    0.80
  -4  -3  -2   18.51    0.92
  -4  -3  -2   19.16    0.78
  -4  -3  -2   17.87    0.86
  -4  -3  -2   19.56    0.93
   4   3   2   19.27    0.83
   4   3   2   18.81    0.87
   4   3   2   17.77    0.90
  -5  -3  -2   26.80    1.31
  -5  -3  -2   30.12    1.29
  -5  -3  -2   31.10    1.19
   5   3   2   29.20    1.19
   5   3   2   29.86    1.33
  -6  -3  -2    0.34    0.22
  -6  -3  -2    0.19    0.28
  -6  -3  -2    0.33    0.29
  -6  -3  -2    0.31    0.26
   6   3   2    0.66    0.34
  -7  -3  -2    0.68    0.33
  -7  -3  -2    0.35    0.33
   7   3   2    0.61    0.38
   7   3   2    0.64    0.39
  -8  -3  -2   16.29    1.01
  -8  -3  -2   15.50    1.06
   8   3   2   17.04    1.09
   8   3   2   17.81    1.10
  -9  -3  -2   17.10    1.14
  -9  -3  -2   17.18    1.10
   9   3   2   18.40    1.20
   9   3   2   17.60    1.19
 -10  -3  -2   18.40    1.21
 -10  -3  -2   19.30    1.29
  10   3   2   18.69    1.31
  10   3   2   19.66    1.31
 -11  -3  -2   46.80    2.39
 -11  -3  -2   41.59    2.11
  11   3   2   44.61    2.34
  12  -4  -2   22.82    1.44
 -12   4   2   23.22    1.42
  11  -4  -2   77.07    3.27
  11  -4  -2   78.79    3.32
 -11   4   2   81.69    3.30
  10  -4  -2   84.59    3.36
  10  -4  -2   80.27    3.32
 -10   4   2   81.01    3.33
   9  -4  -2   97.21    3.88
   9  -4  -2   97.73    3.89
  -9   4   2  103.20    3.90
   8  -4  -2  152.02    5.83
   8  -4  -2  156.16    5.82
   8  -4  -2  155.54    5.84
  -8   4   2  159.37    5.77
  -8   4   2  155.60    5.84
   7  -4  -2   76.79    3.00
   7  -4  -2   75.27    3.00
   7  -4  -2   75.43    2.99
  -7   4   2   77.12    3.01
  -7   4   2   78.39    2.97
   6  -4  -2  178.38    6.37
   6  -4  -2  176.24    6.38
   6  -4  -2  174.58    6.38
  -6   4   2  158.95    6.24
  -6   4   2  169.49    6.41
  -6   4   2  180.16    6.38
  -6   4   2  177.84    6.38
   5  -4  -2   75.28    2.81
   5  -4  -2   75.58    2.80
   5  -4  -2   73.89    2.79
  -5   4   2   74.95    2.82
  -5   4   2   68.89    2.79
  -5   4   2   70.65    2.82
   4  -4  -2   54.34    2.02
   4  -4  -2   51.34    1.99
   4  -4  -2   52.03    1.98
  -4   4   2   54.42    2.06
  -4   4   2   48.19    2.01
  -4   4   2   49.10    2.00
   3  -4  -2  108.87    4.05
   3  -4  -2  111.84    4.03
   3  -4  -2  115.16    4.07
  -3   4   2  105.61    4.04
  -3   4   2  113.01    4.11
  -3   4   2  108.52    4.06
   2  -4  -2   11.33    0.60
   2  -4  -2   11.34    0.47
   2  -4  -2   12.22    0.60
   2  -4  -2   11.36    0.53
   2  -4  -2   11.42    0.56
  -2   4   2   11.08    0.54
  -2   4   2   11.24    0.56
  -2   4   2   10.97    0.65
   1  -4  -2   52.79    1.99
   1  -4  -2   51.57    2.00
   1  -4  -2   58.05    2.02
   1  -4  -2   57.33    2.04
  -1   4   2   56.94    2.03
  -1   4   2   50.60    1.99
  -1   4   2   51.76    2.10
   0  -4  -2   17.58    0.75
   0  -4  -2   18.74    0.76
   0  -4  -2   18.20    0.84
   0  -4  -2   18.79    0.79
   0  -4  -2   19.38    0.81
   0   4   2   17.59    0.86
  -1  -4  -2    0.79    0.16
  -1  -4  -2    1.20    0.22
  -1  -4  -2    0.45    0.19
  -1  -4  -2    0.41    0.21
   1   4   2    0.20    0.18
   1   4   2    0.37    0.19
  -2  -4  -2   80.02    3.10
  -2  -4  -2   81.20    3.08
  -2  -4  -2   79.72    3.02
  -2  -4  -2   87.64    3.03
   2   4   2   78.74    3.06
   2   4   2   84.86    3.07
  -3  -4  -2   35.65    1.41
  -3  -4  -2   35.78    1.48
  -3  -4  -2   34.06    1.48
  -3  -4  -2   36.91    1.41
   3   4   2   37.10    1.46
   3   4   2   32.72    1.42
  -4  -4  -2   24.74    1.11
  -4  -4  -2   26.14    1.04
  -4  -4  -2   25.05    1.19
  -4  -4  -2   25.59    1.19
   4   4   2   27.25    1.10
   4   4   2   24.89    1.17
  -5  -4  -2   52.05    2.01
  -5  -4  -2   48.98    2.07
  -5  -4  -2   48.74    2.07
   5   4   2   49.79    2.06
  -6  -4  -2   66.95    2.56
  -6  -4  -2   62.72    2.61
  -6  -4  -2   62.21    2.62
   6   4   2   64.44    2.61
  -7  -4  -2   43.52    1.97
  -7  -4  -2   43.20    1.89
   7   4   2   44.72    1.96
  -8  -4  -2   56.43    2.36
  -8  -4  -2   56.90    2.43
   8   4   2   53.05    2.41
   8   4   2   55.45    2.45
  -9  -4  -2   27.41    1.54
  -9  -4  -2   27.46    1.46
   9   4   2   29.01    1.57
   9   4   2   28.79    1.59
 -10  -4  -2   51.71    2.49
 -10  -4  -2   51.73    2.40
  10   4   2   55.86    2.54
  10   4   2   58.08    2.58
  12  -5  -2   40.33    2.02
  11  -5  -2   38.77    1.93
 -11   5   2   40.59    1.94
  10  -5  -2   18.62    1.17
  10  -5  -2   17.56    1.16
 -10   5   2   19.56    1.18
   9  -5  -2   59.37    2.47
   9  -5  -2   56.29    2.46
  -9   5   2   58.98    2.48
   8  -5  -2    6.67    0.68
   8  -5  -2    6.72    0.67
   8  -5  -2    6.02    0.69
  -8   5   2    5.63    0.63
  -8   5   2    5.89    0.68
   7  -5  -2   13.64    0.82
   7  -5  -2   12.16    0.81
   7  -5  -2   14.75    0.84
  -7   5   2   11.30    0.80
  -7   5   2   11.54    0.81
   6  -5  -2    2.76    0.46
   6  -5  -2    3.55    0.47
   6  -5  -2    3.42    0.49
  -6   5   2    3.73    0.50
  -6   5   2    2.89    0.49
   5  -5  -2    1.33    0.28
   5  -5  -2    1.19    0.24
   5  -5  -2    1.31    0.28
  -5   5   2    1.38    0.30
  -5   5   2    1.73    0.30
   4  -5  -2    5.53    0.43
   4  -5  -2    4.64    0.41
   4  -5  -2    4.84    0.39
  -4   5   2    4.25    0.41
  -4   5   2    4.10    0.41
  -4   5   2    4.72    0.48
   3  -5  -2    0.45    0.16
   3  -5  -2    0.73    0.22
   3  -5  -2    0.43    0.19
  -3   5   2    0.78    0.19
  -3   5   2    1.10    0.26
  -3   5   2    0.55    0.18
   2  -5  -2   28.44    1.22
   2  -5  -2   30.15    1.20
   2  -5  -2   27.90    1.15
   2  -5  -2   30.52    1.18
  -2   5   2   27.59    1.15
  -2   5   2   29.33    1.18
  -2   5   2   31.01    1.30
   1  -5  -2   70.02    2.71
   1  -5  -2   73.68    2.66
   1  -5  -2   78.68    2.69
   1  -5  -2   71.74    2.66
   1  -5  -2   73.94    2.75
  -1   5   2   69.21    2.64
  -1   5   2   69.49    2.78
   0  -5  -2   59.95    2.18
   0  -5  -2   55.31    2.23
   0  -5  -2   58.32    2.21
   0  -5  -2   61.29    2.29
   0  -5  -2   61.70    2.20
   0   5   2   55.96    2.29
  -1  -5  -2  136.79    4.90
  -1  -5  -2  142.42    4.86
  -1  -5  -2  131.85    4.95
  -1  -5  -2  130.31    4.84
   1   5   2  138.17    4.91
   1   5   2  124.28    4.93
  -2  -5  -2  162.35    5.94
  -2  -5  -2  161.84    6.04
  -2  -5  -2  172.21    6.03
  -2  -5  -2  171.52    5.96
   2   5   2  165.03    6.00
   2   5   2  154.59    6.01
  -3  -5  -2  180.32    6.33
  -3  -5  -2  169.62    6.23
  -3  -5  -2  176.45    6.36
   3   5   2  173.31    6.31
   3   5   2  161.65    6.27
  -4  -5  -2  103.69    4.17
  -4  -5  -2  111.66    4.08
  -4  -5  -2  109.36    4.16
   4   5   2  107.46    4.08
   4   5   2  117.30    4.16
  -5  -5  -2  172.19    6.26
  -5  -5  -2  168.80    6.27
  -5  -5  -2  161.77    6.16
   5   5   2  168.86    6.24
  -6  -5  -2   44.17    1.94
  -6  -5  -2   42.89    1.84
  -6  -5  -2   44.01    1.96
   6   5   2   44.59    1.93
  -7  -5  -2  133.97    5.35
  -7  -5  -2  140.01    5.26
  -7  -5  -2  142.07    5.36
   7   5   2  142.48    5.35
  -8  -5  -2   42.35    1.99
  -8  -5  -2   40.42    1.89
   8   5   2   41.76    1.99
   8   5   2   44.90    2.06
  -9  -5  -2   19.95    1.21
  -9  -5  -2   19.47    1.31
   9   5   2   20.79    1.38
   9   5   2   21.01    1.34
 -10  -5  -2   11.31    1.01
  10   5   2   12.29    1.20
  10   5   2   13.86    1.20
  11  -6  -2    1.92    0.57
 -11   6   2    1.39    0.52
  10  -6  -2    2.48    0.52
  10  -6  -2    4.12    0.74
 -10   6   2    0.62    0.45
   9  -6  -2    3.08    0.63
   9  -6  -2    3.33    0.65
   9  -6  -2    4.83    0.72
  -9   6   2    2.79    0.52
   8  -6  -2   21.69    1.17
   8  -6  -2   22.00    1.18
   8  -6  -2   22.04    1.17
  -8   6   2   19.80    1.16
  -8   6   2   21.54    1.19
   7  -6  -2   53.76    2.21
   7  -6  -2   53.49    2.20
   7  -6  -2   52.01    2.19
  -7   6   2   52.35    2.24
  -7   6   2   52.94    2.21
   6  -6  -2   86.04    3.37
   6  -6  -2   90.22    3.38
   6  -6  -2   84.48    3.34
  -6   6   2   83.18    3.37
  -6   6   2   93.22    3.45
   5  -6  -2   22.28    1.05
   5  -6  -2   22.83    1.02
   5  -6  -2   21.25    1.05
  -5   6   2   21.28    1.05
  -5   6   2   22.13    1.13
   4  -6  -2  153.83    5.37
   4  -6  -2  147.76    5.42
   4  -6  -2  144.52    5.40
  -4   6   2  139.08    5.39
  -4   6   2  149.09    5.50
   3  -6  -2  283.56    9.87
   3  -6  -2  262.76    9.78
   3  -6  -2  265.61    9.83
  -3   6   2  280.75    9.94
  -3   6   2  271.84    9.81
   2  -6  -2  151.51    5.21
   2  -6  -2  150.08    5.10
   2  -6  -2  145.36    5.24
   2  -6  -2  139.25    5.14
  -2   6   2  133.35    5.29
  -2   6   2  132.82    5.15
   1  -6  -2  251.48    8.73
   1  -6  -2  263.39    8.83
   1  -6  -2  242.44    8.79
   1  -6  -2  241.16    8.72
   1  -6  -2  249.22    8.84
  -1   6   2  226.84    8.70
  -1   6   2  232.11    8.87
   0  -6  -2  138.93    4.98
   0  -6  -2  132.09    4.91
   0  -6  -2  142.01    4.99
   0  -6  -2  136.50    4.94
   0  -6  -2  136.46    5.02
   0   6   2  127.64    5.04
  -1  -6  -2  147.97    5.23
  -1  -6  -2  139.97    5.10
  -1  -6  -2  133.99    5.15
   1   6   2  143.03    5.18
   1   6   2  138.83    5.22
  -2  -6  -2   39.36    1.68
  -2  -6  -2   41.76    1.56
  -2  -6  -2   41.10    1.64
   2   6   2   35.52    1.63
  -3  -6  -2    3.52    0.52
  -3  -6  -2    4.85    0.40
  -3  -6  -2    4.46    0.50
   3   6   2    4.76    0.49
   3   6   2    3.79    0.46
  -4  -6  -2   22.03    1.01
  -4  -6  -2   21.92    1.13
  -4  -6  -2   21.12    1.10
   4   6   2   22.00    1.04
   4   6   2   20.85    1.09
  -5  -6  -2    2.16    0.44
  -5  -6  -2    2.55    0.36
  -5  -6  -2    2.20    0.42
   5   6   2    2.77    0.46
  -6  -6  -2    0.87    0.31
  -6  -6  -2   -0.07    0.34
  -6  -6  -2    0.39    0.36
   6   6   2    0.27    0.37
  -7  -6  -2   -0.16    0.30
  -7  -6  -2   -0.02    0.40
  -7  -6  -2    0.29    0.39
   7   6   2   -0.21    0.40
  -8  -6  -2    1.05    0.48
  -8  -6  -2    1.79    0.44
   8   6   2    1.93    0.57
  -9  -6  -2    0.86    0.49
  -9  -6  -2    1.41    0.45
   9   6   2    1.12    0.57
   9   6   2    1.47    0.61
  11  -7  -2   24.15    1.45
 -11   7   2   23.39    1.44
  10  -7  -2   23.48    1.38
  10  -7  -2   22.23    1.53
 -10   7   2   25.89    1.41
   9  -7  -2   47.87    2.16
   9  -7  -2   47.75    2.15
   9  -7  -2   48.71    2.18
  -9   7   2   47.52    2.17
  -9   7   2   51.64    2.21
   8  -7  -2   58.69    2.51
   8  -7  -2   60.48    2.53
   8  -7  -2   57.98    2.50
  -8   7   2   62.92    2.58
  -8   7   2   60.09    2.54
   7  -7  -2  117.31    4.57
   7  -7  -2  116.32    4.56
   7  -7  -2  123.22    4.54
  -7   7   2  121.98    4.65
  -7   7   2  119.36    4.57
   6  -7  -2   95.00    3.81
   6  -7  -2  103.71    3.79
   6  -7  -2   97.90    3.83
  -6   7   2  100.65    3.92
  -6   7   2  100.62    3.83
   5  -7  -2   94.01    3.75
   5  -7  -2  101.00    3.76
   5  -7  -2   97.14    3.69
  -5   7   2  102.72    3.87
  -5   7   2   97.28    3.74
   4  -7  -2  107.37    4.17
   4  -7  -2  107.90    4.16
   4  -7  -2  115.23    4.10
  -4   7   2  116.32    4.30
  -4   7   2  107.49    4.14
   3  -7  -2   65.32    2.48
   3  -7  -2   61.98    2.44
   3  -7  -2   61.41    2.37
  -3   7   2   60.29    2.39
  -3   7   2   63.44    2.57
   2  -7  -2   89.80    3.35
   2  -7  -2   95.69    3.44
   2  -7  -2   89.62    3.47
  -2   7   2   92.60    3.55
  -2   7   2   86.55    3.35
   1  -7  -2  100.04    3.86
   1  -7  -2  120.87    3.97
   1  -7  -2  102.05    3.99
   1  -7  -2  104.81    3.86
  -1   7   2  100.64    4.04
   0  -7  -2   32.69    1.40
   0  -7  -2   33.12    1.35
   0  -7  -2   32.63    1.30
   0  -7  -2   33.34    1.46
   0   7   2   32.27    1.49
  -1  -7  -2   31.15    1.46
  -1  -7  -2   34.34    1.40
  -1  -7  -2   32.82    1.32
   1   7   2   35.04    1.43
   1   7   2   30.75    1.47
  -2  -7  -2    1.63    0.25
  -2  -7  -2    1.34    0.30
  -2  -7  -2    1.27    0.36
   2   7   2    1.13    0.30
   2   7   2    1.44    0.33
  -3  -7  -2   10.89    0.82
  -3  -7  -2   11.79    0.77
  -3  -7  -2   12.36    0.65
   3   7   2   11.22    0.75
   3   7   2   12.45    0.77
  -4  -7  -2   15.56    0.96
  -4  -7  -2   17.20    1.02
  -4  -7  -2   16.40    0.84
   4   7   2   16.50    0.96
  -5  -7  -2   34.96    1.59
  -5  -7  -2   32.93    1.62
  -5  -7  -2   32.68    1.45
   5   7   2   32.17    1.56
  -6  -7  -2   22.10    1.30
  -6  -7  -2   22.19    1.14
  -6  -7  -2   21.95    1.27
   6   7   2   25.33    1.31
  -7  -7  -2   95.63    3.88
  -7  -7  -2   94.01    3.91
  -7  -7  -2   92.88    3.73
   7   7   2  102.32    3.90
  -8  -7  -2   49.78    2.33
  -8  -7  -2   49.91    2.19
   8   7   2   51.02    2.34
   9   7   2   44.06    2.36
  11  -8  -2   42.92    2.12
  10  -8  -2   61.15    2.72
 -10   8   2   62.93    2.75
   9  -8  -2   27.18    1.51
   9  -8  -2   30.26    1.57
   9  -8  -2   29.37    1.54
  -9   8   2   31.80    1.61
  -9   8   2   30.60    1.59
   8  -8  -2   24.74    1.35
   8  -8  -2   26.48    1.34
   8  -8  -2   24.99    1.36
  -8   8   2   24.50    1.37
  -8   8   2   26.91    1.44
   7  -8  -2   42.50    1.97
   7  -8  -2   45.67    1.99
   7  -8  -2   45.07    1.93
  -7   8   2   44.57    1.98
  -7   8   2   47.10    2.10
   6  -8  -2    1.40    0.33
   6  -8  -2    0.93    0.38
   6  -8  -2    1.08    0.37
  -6   8   2    1.15    0.41
  -6   8   2    1.14    0.36
   5  -8  -2    9.52    0.64
   5  -8  -2    9.95    0.72
   5  -8  -2   10.36    0.74
  -5   8   2   10.90    0.88
  -5   8   2    8.95    0.69
   4  -8  -2    1.13    0.35
   4  -8  -2    0.59    0.30
   4  -8  -2    0.78    0.24
  -4   8   2    1.46    0.32
  -4   8   2    0.69    0.37
   3  -8  -2    9.56    0.71
   3  -8  -2   10.21    0.57
   3  -8  -2    9.69    0.66
  -3   8   2   10.10    0.81
  -3   8   2    9.69    0.60
   2  -8  -2    5.91    0.58
   2  -8  -2    5.61    0.43
   2  -8  -2    6.42    0.54
  -2   8   2    6.74    0.70
   1  -8  -2   49.03    1.91
   1  -8  -2   48.43    2.01
   1  -8  -2   47.38    2.07
  -1   8   2   54.21    2.17
   0  -8  -2   38.81    1.54
   0  -8  -2   37.12    1.65
   0  -8  -2   42.32    1.66
   0  -8  -2   40.16    1.73
   0   8   2   37.24    1.75
  -1  -8  -2   24.72    1.30
  -1  -8  -2   27.34    1.21
  -1  -8  -2   26.61    1.12
   1   8   2   26.95    1.33
   1   8   2   27.07    1.26
  -2  -8  -2   31.80    1.52
  -2  -8  -2   31.77    1.31
  -2  -8  -2   31.32    1.41
   2   8   2   33.21    1.45
   2   8   2   29.63    1.47
  -3  -8  -2   33.62    1.63
  -3  -8  -2   35.80    1.57
  -3  -8  -2   33.83    1.43
   3   8   2   35.17    1.58
   3   8   2   34.21    1.58
  -4  -8  -2   65.74    2.72
  -4  -8  -2   64.75    2.58
  -4  -8  -2   66.36    2.78
   4   8   2   68.98    2.73
  -5  -8  -2   38.50    1.66
  -5  -8  -2   40.00    1.82
  -5  -8  -2   38.80    1.86
   5   8   2   38.70    1.82
  -6  -8  -2   35.83    1.83
  -6  -8  -2   36.97    1.80
  -6  -8  -2   38.26    1.64
   6   8   2   35.97    1.80
  -7  -8  -2   60.75    2.76
  -7  -8  -2   60.74    2.55
  -7  -8  -2   63.20    2.73
   7   8   2   63.13    2.73
  -8  -8  -2   32.48    1.93
  10  -9  -2   16.54    1.23
 -10   9   2   18.57    1.29
   9  -9  -2    5.04    0.92
   9  -9  -2    4.36    0.77
   9  -9  -2    4.84    0.77
  -9   9   2    5.14    0.84
  -9   9   2    4.17    0.67
   8  -9  -2    4.07    0.72
   8  -9  -2    4.80    0.69
   8  -9  -2    4.89    0.74
  -8   9   2    4.53    0.76
  -8   9   2    3.46    0.62
   7  -9  -2    7.87    0.77
   7  -9  -2    7.90    0.72
   7  -9  -2    8.38    0.78
  -7   9   2    7.76    0.90
  -7   9   2    7.82    0.78
   6  -9  -2   14.18    0.94
   6  -9  -2   14.91    0.86
   6  -9  -2   15.18    0.96
  -6   9   2   14.81    0.93
  -6   9   2   14.66    1.09
   5  -9  -2   32.02    1.52
   5  -9  -2   32.41    1.42
   5  -9  -2   32.91    1.55
  -5   9   2   32.02    1.49
  -5   9   2   35.29    1.71
   4  -9  -2   81.03    3.19
   4  -9  -2   77.19    3.04
   4  -9  -2   78.90    3.15
  -4   9   2   84.85    3.36
   3  -9  -2   77.65    3.06
   3  -9  -2   77.12    2.89
   3  -9  -2   74.64    3.00
  -3   9   2   76.85    3.18
   2  -9  -2   58.40    2.22
   2  -9  -2   58.87    2.35
   2  -9  -2   58.93    2.40
  -2   9   2   54.82    2.49
   1  -9  -2  150.63    5.41
   1  -9  -2  133.41    5.19
   1  -9  -2  143.24    5.34
  -1   9   2  143.81    5.48
   0  -9  -2   64.41    2.64
   0  -9  -2   65.26    2.44
   0   9   2   61.77    2.69
  -1  -9  -2  103.60    4.09
  -1  -9  -2  104.16    3.88
   1   9   2  102.83    4.11
   1   9   2  108.40    4.04
  -2  -9  -2   71.35    2.79
  -2  -9  -2   68.52    2.67
  -2  -9  -2   68.97    2.90
   2   9   2   71.65    2.89
   2   9   2   69.73    2.83
  -3  -9  -2   54.09    2.16
  -3  -9  -2   55.94    2.40
  -3  -9  -2   53.66    2.29
   3   9   2   53.71    2.34
   3   9   2   56.96    2.35
  -4  -9  -2   38.27    1.72
  -4  -9  -2   34.45    1.76
  -4  -9  -2   35.57    1.54
   4   9   2   36.99    1.73
  -5  -9  -2    9.98    0.90
  -5  -9  -2   10.53    0.73
  -5  -9  -2   10.26    0.96
   5   9   2   11.21    0.93
  -6  -9  -2   18.97    1.23
  -6  -9  -2   17.45    1.25
  -6  -9  -2   17.57    1.02
   6   9   2   19.40    1.25
  -7  -9  -2    0.91    0.57
  -7  -9  -2    0.19    0.46
   7   9   2    0.00    0.61
   9 -10  -2   22.29    1.35
   9 -10  -2   23.73    1.43
  -9  10   2   24.48    1.47
  -9  10   2   23.95    1.54
   8 -10  -2   11.38    0.96
   8 -10  -2   10.28    0.94
   8 -10  -2   11.07    0.87
  -8  10   2   10.11    0.97
  -8  10   2   10.60    1.08
   7 -10  -2   63.87    2.73
   7 -10  -2   62.61    2.61
   7 -10  -2   63.64    2.72
  -7  10   2   64.39    2.72
  -7  10   2   66.40    2.90
   6 -10  -2   36.93    1.82
   6 -10  -2   40.85    1.87
   6 -10  -2   40.20    1.72
  -6  10   2   41.61    2.04
   5 -10  -2   44.90    2.01
   5 -10  -2   44.20    1.98
   5 -10  -2   44.86    1.86
  -5  10   2   46.46    2.19
   4 -10  -2   57.63    2.50
   4 -10  -2   61.89    2.39
   4 -10  -2   59.94    2.55
  -4  10   2   64.75    2.74
   3 -10  -2   40.19    1.63
   3 -10  -2   39.52    1.78
   3 -10  -2   39.68    1.82
  -3  10   2   41.35    1.99
   2 -10  -2   59.92    2.51
   2 -10  -2   58.75    2.28
   2 -10  -2   57.37    2.43
  -2  10   2   61.03    2.64
   1 -10  -2   17.93    0.84
   1 -10  -2   17.30    0.99
   1 -10  -2   16.75    1.07
  -1  10   2   16.71    1.14
   0 -10  -2   30.64    1.55
   0 -10  -2   29.85    1.30
   0  10   2   32.16    1.63
   0  10   2   32.72    1.51
  -1 -10  -2   17.35    0.86
  -1 -10  -2   18.05    1.13
   1  10   2   17.57    1.15
   1  10   2   18.50    1.08
  -2 -10  -2    9.82    0.61
  -2 -10  -2    8.65    0.86
   2  10   2    9.84    0.81
   2  10   2    8.54    0.85
  -3 -10  -2    1.65    0.54
  -3 -10  -2    2.72    0.45
   3  10   2    2.27    0.51
  -4 -10  -2    0.32    0.47
  -4 -10  -2    0.45    0.40
  -4 -10  -2    0.56    0.29
   4  10   2   -0.01    0.43
  -5 -10  -2    0.44    0.32
  -5 -10  -2    0.05    0.41
  -5 -10  -2   -0.55    0.43
   5  10   2    0.79    0.53
  -6 -10  -2    3.55    0.61
   8 -11  -2   48.19    2.27
   8 -11  -2   48.10    2.14
  -8  11   2   50.13    2.47
   7 -11  -2   51.27    2.41
   7 -11  -2   53.88    2.27
   7 -11  -2   52.00    2.40
  -7  11   2   59.27    2.66
   6 -11  -2   23.96    1.33
   6 -11  -2   22.71    1.16
   6 -11  -2   22.92    1.34
  -6  11   2   25.78    1.58
   5 -11  -2   15.53    1.08
   5 -11  -2   14.79    1.02
   5 -11  -2   16.03    0.88
  -5  11   2   17.06    1.27
   4 -11  -2    7.71    0.74
   4 -11  -2    7.25    0.79
   4 -11  -2    7.22    0.57
  -4  11   2    6.96    0.95
   3 -11  -2    1.48    0.43
   3 -11  -2    1.18    0.45
   3 -11  -2    1.76    0.30
  -3  11   2    1.29    0.53
   2 -11  -2    1.27    0.27
   2 -11  -2    1.59    0.44
   2 -11  -2    1.76    0.48
  -2  11   2    0.92    0.48
   1 -11  -2    6.04    0.67
   1 -11  -2    6.15    0.77
   1 -11  -2    6.18    0.50
  -1  11   2    5.12    0.85
   0 -11  -2   11.98    0.68
   0 -11  -2   11.99    0.95
   0  11   2   10.46    1.01
   0  11   2   11.21    0.90
  -1 -11  -2   35.66    1.53
  -1 -11  -2   35.91    1.83
   1  11   2   37.00    1.77
   1  11   2   39.68    1.90
  -2 -11  -2   23.56    1.44
  -2 -11  -2   24.35    1.12
   2  11   2   25.74    1.39
   2  11   2   23.89    1.42
  -3 -11  -2   47.42    1.95
  -3 -11  -2   48.69    2.29
   3  11   2   47.74    2.21
  -4 -11  -2   61.44    2.47
  -4 -11  -2   60.38    2.79
   4  11   2   64.85    2.76
   7 -12  -2    1.40    0.56
   7 -12  -2    0.65    0.52
   6 -12  -2    3.45    0.64
   6 -12  -2    3.24    0.62
   6 -12  -2    3.60    0.58
  -6  12   2    4.06    0.78
   5 -12  -2   11.44    0.97
   5 -12  -2   11.55    1.02
   5 -12  -2   11.85    0.77
  -5  12   2   12.60    1.25
   4 -12  -2   17.42    1.19
   4 -12  -2   16.09    1.11
   4 -12  -2   17.79    0.92
  -4  12   2   18.80    1.41
   3 -12  -2   14.40    0.80
   3 -12  -2   15.15    1.03
   3 -12  -2   13.73    1.09
  -3  12   2   15.83    1.28
   2 -12  -2   30.60    1.65
   2 -12  -2   30.42    1.56
   2 -12  -2   30.62    1.34
  -2  12   2   33.11    1.84
   1 -12  -2   24.59    1.11
   1 -12  -2   22.31    1.40
  -1  12   2   25.95    1.58
   0 -12  -2   51.79    2.44
   0 -12  -2   53.10    2.13
   0  12   2   51.16    2.53
   0  12   2   60.01    2.45
  -1 -12  -2   50.30    2.36
  -1 -12  -2   48.64    2.01
   1  12   2   53.11    2.33
   1  12   2   50.13    2.42
  -2 -12  -2   27.10    1.61
  -2 -12  -2   27.01    1.24
   2  12   2   28.93    1.58
   4 -13  -2   49.04    2.32
   3 -13  -2   61.19    2.85
   3 -13  -2   64.95    2.87
  -3  13   2   68.93    3.39
   2 -13  -2   36.60    1.89
   2 -13  -2   38.81    1.96
  -2  13   2   39.44    2.16
   1 -13  -2   20.08    1.39
  -1  13   2   22.45    1.57
   0  13   2   33.32    1.93
  -1 -14   3    0.28    0.52
   0  14  -3    0.11    0.51
   0 -14   3    0.42    0.54
  -1  14  -3    6.26    1.03
   1 -14   3    4.62    0.86
   1 -14   3    5.30    0.79
  -2  14  -3   11.05    1.20
   2 -14   3    8.92    0.95
   2 -14   3   10.93    1.12
  -3  14  -3   32.74    2.03
   3 -14   3   28.07    1.18
   3 -14   3   28.27    2.04
   3  13  -3   21.41    1.33
  -3 -13   3   21.83    1.42
   2  13  -3   35.32    1.78
  -2 -13   3   36.14    1.87
   1  13  -3   24.73    1.54
   1  13  -3   28.41    1.47
  -1 -13   3   25.33    1.50
   0  13  -3   80.98    3.48
   0 -13   3   76.79    3.24
   0 -13   3   82.75    3.36
  -1  13  -3   57.50    2.72
   1 -13   3   59.18    2.56
   1 -13   3   57.47    2.49
  -2  13  -3   68.53    3.03
   2 -13   3   62.49    2.72
   2 -13   3   64.62    2.42
   2 -13   3   65.22    2.78
  -3  13  -3   68.01    3.06
   3 -13   3   64.05    2.76
   3 -13   3   65.46    2.47
  -4  13  -3   39.09    2.04
   4 -13   3   34.38    1.43
   4 -13   3   33.27    1.71
  -5  13  -3   34.05    1.91
   5 -13   3   28.41    1.30
   5 -13   3   31.26    1.60
  -6  13  -3   18.98    1.64
   6 -13   3   17.83    1.30
   6 -13   3   15.36    0.92
   5  12  -3   33.76    1.73
  -5 -12   3   30.00    1.80
   4  12  -3   30.78    1.60
  -4 -12   3   28.44    1.65
   3  12  -3   68.68    2.88
  -3 -12   3   67.49    2.96
   2  12  -3   38.62    1.77
   2  12  -3   37.01    1.96
  -2 -12   3   34.22    1.81
   1  12  -3   63.51    2.79
  -1 -12   3   63.25    2.74
   0  12  -3   53.16    2.50
   0 -12   3   54.92    2.41
   0 -12   3   56.30    2.34
  -1  12  -3   13.22    1.10
   1 -12   3   13.44    0.90
   1 -12   3   13.36    0.59
   1 -12   3   11.85    0.96
  -2  12  -3   25.16    1.55
   2 -12   3   27.33    1.33
   2 -12   3   23.83    1.35
   2 -12   3   25.49    1.03
  -3  12  -3    9.97    1.05
   3 -12   3   10.82    0.87
   3 -12   3   10.37    0.56
   3 -12   3   10.13    0.82
  -4  12  -3   13.57    1.18
   4 -12   3   12.44    0.92
   4 -12   3   13.14    0.68
  -5  12  -3    0.54    0.47
   5 -12   3    0.10    0.40
   5 -12   3    0.40    0.25
  -6  12  -3    3.21    0.56
  -6  12  -3    2.69    0.64
   6 -12   3    1.85    0.35
   6 -12   3    2.17    0.53
  -7  12  -3    0.09    0.44
  -7  12  -3    0.87    0.55
   7 -12   3    0.72    0.35
   7 -12   3    0.15    0.44
  -8  12  -3   17.69    1.28
  -8  12  -3   19.40    1.56
   6  11  -3   86.61    3.57
  -6 -11   3   87.53    3.56
  -6 -11   3   83.71    3.66
   5  11  -3   20.50    1.24
  -5 -11   3   20.24    1.36
  -5 -11   3   19.22    1.24
   4  11  -3   35.66    1.72
  -4 -11   3   35.45    1.83
  -4 -11   3   35.81    1.71
   3  11  -3   17.30    1.07
  -3 -11   3   17.99    1.16
   2  11  -3    0.77    0.38
   2  11  -3    1.26    0.41
  -2 -11   3    2.33    0.52
   1  11  -3    1.05    0.42
  -1 -11   3    1.31    0.46
   0  11  -3    3.44    0.71
   0 -11   3    4.18    0.67
   0 -11   3    4.62    0.58
  -1  11  -3    6.41    0.82
   1 -11   3    6.19    0.36
   1 -11   3    5.98    0.63
   1 -11   3    5.52    0.68
  -2  11  -3   31.77    1.73
   2 -11   3   35.37    1.58
   2 -11   3   33.78    1.53
   2 -11   3   31.97    1.29
  -3  11  -3   42.99    2.08
   3 -11   3   39.75    1.84
   3 -11   3   41.96    1.84
   3 -11   3   42.91    1.63
  -4  11  -3   35.00    1.79
  -4  11  -3   32.26    1.52
   4 -11   3   32.98    1.54
   4 -11   3   32.08    1.55
   4 -11   3   31.10    1.33
  -5  11  -3   40.91    2.01
  -5  11  -3   39.08    1.76
   5 -11   3   36.85    1.75
   5 -11   3   36.38    1.57
  -6  11  -3   27.34    1.60
  -6  11  -3   25.25    1.38
   6 -11   3   25.02    1.37
   6 -11   3   25.72    1.20
  -7  11  -3   77.26    3.12
  -7  11  -3   78.61    3.30
   7 -11   3   70.37    3.08
   7 -11   3   70.86    2.92
  -8  11  -3   66.92    2.84
  -8  11  -3   63.10    2.67
   8 -11   3   54.88    2.47
   8 -11   3   55.27    2.61
  -9  11  -3   30.97    1.81
  -9  11  -3   31.31    1.74
   9 -11   3   29.26    1.55
   8  10  -3    2.91    0.67
   7  10  -3    5.16    0.83
  -7 -10   3    5.99    0.86
  -7 -10   3    5.50    0.53
   6  10  -3    4.97    0.75
  -6 -10   3    4.60    0.45
  -6 -10   3    5.05    0.80
  -6 -10   3    4.34    0.72
   5  10  -3    1.63    0.48
  -5 -10   3    1.45    0.45
  -5 -10   3    1.70    0.24
  -5 -10   3    2.73    0.60
   4  10  -3    0.86    0.40
  -4 -10   3    0.91    0.47
  -4 -10   3    1.26    0.41
   3  10  -3    5.78    0.63
  -3 -10   3    5.58    0.75
  -3 -10   3    5.59    0.64
   2  10  -3   15.82    0.95
   2  10  -3   16.86    1.02
  -2 -10   3   16.46    0.91
  -2 -10   3   16.62    1.03
   1  10  -3   42.19    1.95
  -1 -10   3   44.70    1.93
  -1 -10   3   43.18    1.85
   0  10  -3   80.89    3.31
   0 -10   3   79.06    3.21
   0 -10   3   82.82    3.16
  -1  10  -3   49.94    2.29
   1 -10   3   51.06    1.90
   1 -10   3   54.33    2.17
   1 -10   3   50.18    2.11
  -2  10  -3  162.34    6.26
  -2  10  -3  160.32    6.03
   2 -10   3  167.12    6.09
   2 -10   3  164.84    5.88
   2 -10   3  163.08    6.06
  -3  10  -3   65.05    2.77
  -3  10  -3   62.06    2.53
   3 -10   3   60.25    2.54
   3 -10   3   65.03    2.56
   3 -10   3   64.82    2.38
  -4  10  -3  144.56    5.33
  -4  10  -3  136.82    5.10
   4 -10   3  134.46    5.10
   4 -10   3  129.31    4.94
   4 -10   3  132.28    5.07
  -5  10  -3   85.50    3.50
  -5  10  -3   94.76    3.71
   5 -10   3   87.32    3.50
   5 -10   3   88.55    3.36
  -6  10  -3   64.65    2.70
  -6  10  -3   67.44    2.88
   6 -10   3   60.96    2.68
   6 -10   3   66.59    2.57
  -7  10  -3   97.98    3.72
  -7  10  -3   87.03    3.54
   7 -10   3   78.34    3.49
   7 -10   3   86.32    3.40
  -8  10  -3   28.87    1.64
  -8  10  -3   30.78    1.56
   8 -10   3   26.79    1.40
   8 -10   3   26.09    1.50
  -9  10  -3   26.70    1.56
  -9  10  -3   24.62    1.46
   9 -10   3   21.26    1.42
   9 -10   3   23.45    1.34
  10 -10   3    8.67    0.93
   8   9  -3   18.73    1.21
   8   9  -3   16.61    1.36
  -8  -9   3   17.61    1.26
  -8  -9   3   16.44    0.93
   7   9  -3   17.21    1.14
  -7  -9   3   17.19    1.19
  -7  -9   3   17.10    0.89
   6   9  -3  105.02    4.10
  -6  -9   3  101.20    4.12
  -6  -9   3  101.47    4.20
  -6  -9   3  108.39    3.87
   5   9  -3   82.64    3.32
  -5  -9   3   82.87    3.43
  -5  -9   3   82.64    3.35
  -5  -9   3   85.62    3.10
   4   9  -3   65.60    2.62
  -4  -9   3   64.39    2.40
  -4  -9   3   63.67    2.72
  -4  -9   3   64.60    2.64
   3   9  -3   52.03    2.13
   3   9  -3   48.73    2.13
  -3  -9   3   52.98    2.14
  -3  -9   3   52.45    2.24
   2   9  -3   90.28    3.48
   2   9  -3   88.08    3.52
  -2  -9   3   92.19    3.56
  -2  -9   3   91.92    3.46
   1   9  -3   74.76    3.07
  -1  -9   3   82.31    2.94
  -1  -9   3   71.58    3.03
  -1  -9   3   78.25    2.98
   0   9  -3   41.02    1.79
   0   9  -3   34.01    1.55
   0  -9   3   37.92    1.64
   0  -9   3   39.05    1.70
   0  -9   3   42.77    1.48
  -1   9  -3   98.24    3.91
  -1   9  -3  108.67    4.14
   1  -9   3  115.54    3.85
   1  -9   3  105.38    3.79
   1  -9   3  101.67    3.99
   1  -9   3  101.54    3.96
  -2   9  -3   19.61    0.97
  -2   9  -3   21.23    1.20
   2  -9   3   19.65    1.01
   2  -9   3   22.08    1.05
   2  -9   3   20.78    0.85
  -3   9  -3   35.31    1.47
  -3   9  -3   29.13    1.62
   3  -9   3   34.04    1.48
   3  -9   3   36.52    1.48
   3  -9   3   32.70    1.33
  -4   9  -3   25.20    1.36
  -4   9  -3   23.59    1.16
   4  -9   3   24.58    1.04
   4  -9   3   23.69    1.13
   4  -9   3   21.76    1.15
  -5   9  -3    3.40    0.70
  -5   9  -3    3.24    0.54
   5  -9   3    3.83    0.55
   5  -9   3    2.91    0.47
   5  -9   3    3.13    0.45
  -6   9  -3    3.87    0.61
  -6   9  -3    3.99    0.74
   6  -9   3    3.38    0.54
   6  -9   3    3.32    0.59
  -7   9  -3    1.40    0.42
  -7   9  -3    2.03    0.50
   7  -9   3    2.20    0.48
   7  -9   3    0.93    0.36
  -8   9  -3    3.01    0.54
  -8   9  -3    4.28    0.78
   8  -9   3    3.20    0.51
   8  -9   3    2.71    0.57
  -9   9  -3    3.17    0.58
  -9   9  -3    2.77    0.56
   9  -9   3    2.51    0.53
   9  -9   3    3.06    0.61
 -10   9  -3   19.43    1.32
  10  -9   3   17.85    1.29
  10  -9   3   18.00    1.24
   9   8  -3   27.81    1.72
   9   8  -3   24.99    1.49
  -9  -8   3   24.94    1.26
  -9  -8   3   24.54    1.54
   8   8  -3   35.98    1.93
   8   8  -3   36.14    1.77
  -8  -8   3   33.62    1.55
  -8  -8   3   36.93    1.82
   7   8  -3   53.87    2.33
  -7  -8   3   54.74    2.13
  -7  -8   3   50.71    2.35
   6   8  -3   70.06    2.88
  -6  -8   3   72.76    3.01
  -6  -8   3   69.15    2.92
  -6  -8   3   71.76    2.71
   5   8  -3   72.67    2.93
  -5  -8   3   75.22    3.06
  -5  -8   3   74.46    2.77
  -5  -8   3   73.29    2.98
   4   8  -3   98.98    3.80
  -4  -8   3   96.25    3.90
  -4  -8   3  102.02    3.64
  -4  -8   3  100.53    3.84
   3   8  -3   79.45    3.16
   3   8  -3   77.25    3.16
  -3  -8   3   86.23    3.28
  -3  -8   3   86.35    2.98
  -3  -8   3   82.02    3.00
  -3  -8   3   83.42    3.20
   2   8  -3   87.87    3.53
  -2  -8   3   91.31    3.57
  -2  -8   3   97.23    3.50
   1   8  -3   18.04    0.84
   1   8  -3   17.48    1.00
  -1  -8   3   19.39    0.93
  -1  -8   3   22.46    0.91
  -1  -8   3   19.15    1.00
   0   8  -3   19.30    0.94
   0   8  -3   22.56    1.14
   0  -8   3   21.45    0.84
   0  -8   3   22.43    0.87
   0  -8   3   21.79    1.01
   0  -8   3   24.13    0.95
   0  -8   3   22.78    1.07
  -1   8  -3   25.52    1.16
  -1   8  -3   27.05    1.36
   1  -8   3   29.03    1.11
   1  -8   3   29.63    1.12
   1  -8   3   26.82    1.21
   1  -8   3   27.97    1.06
   1  -8   3   28.11    1.24
  -2   8  -3   27.65    1.34
  -2   8  -3   26.20    1.15
   2  -8   3   27.96    1.19
   2  -8   3   25.21    1.03
   2  -8   3   28.91    1.20
   2  -8   3   23.06    1.08
  -3   8  -3    0.19    0.32
  -3   8  -3    0.50    0.24
   3  -8   3    1.48    0.29
   3  -8   3    0.49    0.28
   3  -8   3    0.41    0.18
  -4   8  -3   49.66    2.09
  -4   8  -3   45.37    1.91
   4  -8   3   46.43    1.86
   4  -8   3   44.16    1.81
  -5   8  -3   85.84    3.33
  -5   8  -3   86.90    3.46
   5  -8   3   83.30    3.32
   5  -8   3   86.15    3.25
   5  -8   3   85.69    3.25
  -6   8  -3   36.86    1.64
  -6   8  -3   34.77    1.72
   6  -8   3   33.29    1.60
   6  -8   3   36.99    1.56
  -7   8  -3   95.58    3.87
  -7   8  -3  103.42    3.97
   7  -8   3  103.17    3.84
   7  -8   3   93.81    3.87
  -8   8  -3   76.44    2.98
  -8   8  -3   75.94    3.03
   8  -8   3   65.23    2.93
   8  -8   3   67.58    2.89
  -9   8  -3   77.48    3.15
  -9   8  -3   79.88    3.18
   9  -8   3   72.26    3.09
   9  -8   3   70.48    3.12
 -10   8  -3   56.49    2.49
  10  -8   3   54.57    2.43
  10  -8   3   50.54    2.44
  10   7  -3   43.14    2.68
  10   7  -3   41.59    2.10
   9   7  -3   34.38    1.87
   9   7  -3   33.19    1.70
  -9  -7   3   32.28    1.51
  -9  -7   3   31.37    1.72
   8   7  -3   22.12    1.42
   8   7  -3   20.34    1.23
  -8  -7   3   21.53    1.09
  -8  -7   3   21.65    1.31
   7   7  -3   11.65    0.85
   7   7  -3   11.38    1.01
  -7  -7   3   10.48    0.70
  -7  -7   3   10.49    0.91
   6   7  -3    3.14    0.55
  -6  -7   3    3.15    0.48
  -6  -7   3    3.23    0.43
  -6  -7   3    3.76    0.59
   5   7  -3    1.75    0.36
  -5  -7   3    3.09    0.50
  -5  -7   3    2.33    0.35
  -5  -7   3    1.84    0.38
   4   7  -3   19.42    0.98
   4   7  -3   19.11    0.96
  -4  -7   3   19.02    1.09
  -4  -7   3   20.77    0.86
  -4  -7   3   19.52    1.04
  -4  -7   3   21.14    0.83
   3   7  -3    3.22    0.42
   3   7  -3    3.91    0.43
  -3  -7   3    4.17    0.30
  -3  -7   3    4.04    0.56
  -3  -7   3    4.70    0.26
  -3  -7   3    3.08    0.47
  -3  -7   3    3.99    0.36
   2   7  -3   16.83    0.90
  -2  -7   3   19.64    0.90
  -2  -7   3   17.80    0.95
  -2  -7   3   19.02    0.80
   1   7  -3   49.76    2.02
   1   7  -3   45.35    2.13
  -1  -7   3   59.36    2.08
  -1  -7   3   57.81    2.10
  -1  -7   3   56.74    2.16
   0   7  -3   17.64    0.85
   0   7  -3   18.08    0.99
   0  -7   3   20.04    0.75
   0  -7   3   20.28    0.90
   0  -7   3   20.72    0.95
   0  -7   3   22.58    0.86
  -1   7  -3  115.86    4.82
  -1   7  -3  119.54    4.70
   1  -7   3  138.64    4.65
   1  -7   3  126.72    4.61
   1  -7   3  130.57    4.74
   1  -7   3  135.28    4.64
   1  -7   3  133.53    4.74
  -2   7  -3  115.21    4.58
   2  -7   3  120.87    4.60
   2  -7   3  134.54    4.55
   2  -7   3  120.07    4.49
   2  -7   3  133.06    4.60
  -3   7  -3   87.41    3.53
   3  -7   3   94.12    3.55
   3  -7   3  100.49    3.52
   3  -7   3   95.14    3.47
  -4   7  -3  172.11    6.68
   4  -7   3  186.49    6.70
   4  -7   3  188.15    6.64
   4  -7   3  184.30    6.63
  -5   7  -3  108.77    4.15
   5  -7   3  109.99    4.07
   5  -7   3  110.94    4.11
   5  -7   3  109.49    4.16
  -6   7  -3   46.63    1.96
  -6   7  -3   48.75    2.05
   6  -7   3   46.78    1.98
   6  -7   3   44.30    1.95
   6  -7   3   43.30    1.91
  -7   7  -3   43.22    1.94
  -7   7  -3   42.50    1.88
   7  -7   3   40.63    1.87
   7  -7   3   44.08    1.87
  -8   7  -3   51.26    2.22
  -8   7  -3   50.08    2.19
   8  -7   3   49.62    2.20
   8  -7   3   49.33    2.16
  -9   7  -3   50.78    2.21
   9  -7   3   47.48    2.16
   9  -7   3   47.95    2.21
 -10   7  -3   17.82    1.21
  10  -7   3   18.13    1.25
 -11   7  -3   24.74    1.65
  11  -7   3   25.43    1.55
  10   6  -3    1.33    0.57
  10   6  -3    1.39    0.66
 -10  -6   3    1.40    0.42
 -10  -6   3    1.53    0.54
   9   6  -3    0.70    0.56
   9   6  -3    0.75    0.48
  -9  -6   3    0.96    0.46
  -9  -6   3    0.96    0.37
   8   6  -3    0.26    0.40
   8   6  -3    0.63    0.48
  -8  -6   3    0.14    0.37
  -8  -6   3    1.07    0.33
   7   6  -3   16.44    1.00
   7   6  -3   18.98    1.17
  -7  -6   3   16.98    1.07
  -7  -6   3   17.81    0.91
   6   6  -3   55.50    2.28
  -6  -6   3   56.35    2.17
  -6  -6   3   54.55    2.33
   5   6  -3   62.12    2.50
  -5  -6   3   67.62    2.42
  -5  -6   3   61.70    2.40
  -5  -6   3   62.55    2.60
  -5  -6   3   62.58    2.56
   4   6  -3  193.90    7.48
   4   6  -3  203.53    7.56
  -4  -6   3  200.56    7.60
  -4  -6   3  220.55    7.49
  -4  -6   3  207.99    7.47
  -4  -6   3  215.29    7.67
  -4  -6   3  214.35    7.45
   3   6  -3   56.21    2.29
   3   6  -3   54.52    2.28
  -3  -6   3   62.21    2.36
  -3  -6   3   62.93    2.25
  -3  -6   3   61.99    2.21
  -3  -6   3   58.08    2.39
  -3  -6   3   63.29    2.19
   2   6  -3  169.86    6.90
  -2  -6   3  192.60    6.97
  -2  -6   3  199.61    6.84
  -2  -6   3  199.69    6.92
   1   6  -3  182.47    7.53
  -1  -6   3  219.66    7.49
  -1  -6   3  208.50    7.45
  -1  -6   3  219.82    7.49
  -1  -6   3  207.81    7.54
   0   6  -3  141.57    5.97
   0  -6   3  172.52    6.04
   0  -6   3  166.59    6.01
   0  -6   3  170.25    5.91
   0  -6   3  178.25    5.98
  -1   6  -3  216.67    8.18
   1  -6   3  231.47    8.10
   1  -6   3  236.32    8.21
   1  -6   3  212.99    8.13
   1  -6   3  238.42    8.31
   1  -6   3  230.55    8.20
  -2   6  -3   66.28    2.54
  -2   6  -3   66.05    2.64
   2  -6   3   69.24    2.61
   2  -6   3   72.17    2.63
   2  -6   3   76.51    2.67
   2  -6   3   69.91    2.58
   2  -6   3   72.67    2.78
  -3   6  -3  170.43    6.45
   3  -6   3  170.10    6.56
   3  -6   3  188.73    6.47
   3  -6   3  173.39    6.41
   3  -6   3  184.68    6.42
   3  -6   3  177.62    6.44
  -4   6  -3   46.48    1.94
   4  -6   3   45.62    2.04
   4  -6   3   52.24    1.92
   4  -6   3   51.35    1.96
   4  -6   3   47.86    1.87
  -5   6  -3   30.42    1.35
   5  -6   3   28.25    1.34
   5  -6   3   29.31    1.45
   5  -6   3   33.43    1.35
   5  -6   3   31.16    1.26
  -6   6  -3   13.53    0.82
   6  -6   3   12.23    0.81
   6  -6   3   13.75    0.82
   6  -6   3   13.07    0.69
  -7   6  -3    0.13    0.31
   7  -6   3    0.17    0.31
   7  -6   3    0.62    0.37
  -8   6  -3    6.39    0.69
  -8   6  -3    5.80    0.67
   8  -6   3    5.44    0.72
   8  -6   3    7.00    0.75
  -9   6  -3   17.26    1.11
   9  -6   3   17.36    1.12
   9  -6   3   17.00    1.14
 -10   6  -3   13.54    1.05
  10  -6   3   13.02    1.08
 -11   6  -3   13.09    1.09
  11  -6   3   14.40    1.19
  11   5  -3   22.28    1.55
  11   5  -3   19.77    1.34
 -11  -5   3   18.22    1.20
 -11  -5   3   18.16    1.43
  10   5  -3   53.45    2.48
  10   5  -3   50.27    2.33
 -10  -5   3   51.53    2.22
 -10  -5   3   48.58    2.36
   9   5  -3   45.11    2.04
   9   5  -3   46.28    2.19
  -9  -5   3   44.02    1.93
  -9  -5   3   41.61    2.05
   8   5  -3   56.98    2.41
   8   5  -3   56.58    2.54
  -8  -5   3   56.00    2.45
  -8  -5   3   58.67    2.33
   7   5  -3  120.89    4.64
   7   5  -3  116.90    4.52
  -7  -5   3  119.86    4.57
  -7  -5   3  120.23    4.42
  -7  -5   3  116.07    4.44
   6   5  -3   70.16    2.83
   6   5  -3   67.68    2.71
  -6  -5   3   71.02    2.63
  -6  -5   3   68.47    2.64
  -6  -5   3   66.94    2.76
   5   5  -3  205.99    7.54
  -5  -5   3  202.28    7.58
  -5  -5   3  203.60    7.47
  -5  -5   3  215.50    7.47
   4   5  -3   56.85    2.32
   4   5  -3   59.12    2.40
  -4  -5   3   64.28    2.33
  -4  -5   3   62.89    2.34
  -4  -5   3   67.32    2.52
  -4  -5   3   66.34    2.36
  -4  -5   3   64.14    2.48
   3   5  -3  114.20    4.45
   3   5  -3  113.05    4.43
  -3  -5   3  123.86    4.38
  -3  -5   3  123.29    4.39
  -3  -5   3  125.54    4.56
  -3  -5   3  127.58    4.42
  -3  -5   3  126.52    4.52
   2   5  -3   76.76    3.15
  -2  -5   3   85.60    3.21
  -2  -5   3   91.16    3.11
  -2  -5   3   86.53    3.17
  -1  -5   3   82.57    3.01
  -1  -5   3   82.36    3.07
  -1  -5   3   84.96    3.07
  -1  -5   3   81.73    2.99
  -1  -5   3   76.82    3.01
   0   5  -3   17.47    0.79
   0  -5   3   18.96    0.92
   0  -5   3   18.57    0.81
   0  -5   3   21.05    0.85
   0  -5   3   18.37    0.78
  -1   5  -3   61.12    2.46
  -1   5  -3   63.70    2.41
   1  -5   3   66.30    2.58
   1  -5   3   68.76    2.47
   1  -5   3   69.48    2.43
   1  -5   3   68.30    2.40
   1  -5   3   65.26    2.48
  -2   5  -3   45.23    1.72
  -2   5  -3   45.03    1.81
   2  -5   3   51.03    1.83
   2  -5   3   49.15    1.78
   2  -5   3   45.13    1.92
   2  -5   3   42.55    1.76
   2  -5   3   50.55    1.80
  -3   5  -3    0.31    0.11
  -3   5  -3    0.37    0.20
   3  -5   3    0.16    0.20
   3  -5   3    0.70    0.20
   3  -5   3    0.29    0.18
   3  -5   3    0.29    0.15
   3  -5   3   -0.08    0.24
  -4   5  -3   11.69    0.64
  -4   5  -3   10.54    0.64
  -4   5  -3   12.06    0.53
   4  -5   3   11.07    0.64
   4  -5   3   10.70    0.75
   4  -5   3   12.43    0.81
   4  -5   3   13.00    0.57
   4  -5   3   12.24    0.66
  -5   5  -3    7.93    0.59
  -5   5  -3    8.78    0.48
   5  -5   3    9.38    0.62
   5  -5   3    9.35    0.61
   5  -5   3    8.76    0.69
   5  -5   3    9.34    0.50
  -6   5  -3   35.92    1.44
  -6   5  -3   36.83    1.57
   6  -5   3   33.33    1.61
   6  -5   3   37.13    1.46
   6  -5   3   33.70    1.57
   6  -5   3   39.39    1.59
  -7   5  -3   34.40    1.53
   7  -5   3   32.24    1.53
   7  -5   3   32.90    1.54
   7  -5   3   34.24    1.54
  -8   5  -3   14.13    0.93
   8  -5   3   13.95    0.94
   8  -5   3   13.43    0.95
  -9   5  -3  103.72    3.94
   9  -5   3   97.01    3.96
   9  -5   3   98.72    4.01
 -10   5  -3   61.14    2.56
  10  -5   3   56.35    2.58
 -11   5  -3   73.30    3.11
  11  -5   3   74.19    3.19
  11   4  -3   43.82    2.23
  11   4  -3   43.99    2.10
 -11  -4   3   41.30    1.98
 -11  -4   3   41.17    2.08
  10   4  -3   74.19    3.19
  10   4  -3   73.49    3.05
 -10  -4   3   70.20    2.95
 -10  -4   3   71.01    3.06
   9   4  -3   80.06    3.23
   9   4  -3   82.21    3.34
  -9  -4   3   79.57    3.16
  -9  -4   3   76.61    3.09
  -9  -4   3   78.01    3.26
   8   4  -3  112.07    4.17
   8   4  -3  109.57    4.27
  -8  -4   3  107.24    4.10
  -8  -4   3  103.21    4.05
  -8  -4   3  105.95    4.20
   7   4  -3   46.72    2.02
   7   4  -3   44.05    1.89
  -7  -4   3   44.94    1.82
  -7  -4   3   43.90    1.94
  -7  -4   3   43.74    1.84
   6   4  -3   72.00    2.81
   6   4  -3   67.91    2.70
  -6  -4   3   70.07    2.64
  -6  -4   3   67.59    2.65
  -6  -4   3   68.29    2.75
   5   4  -3   76.80    3.12
   5   4  -3   83.14    3.22
  -5  -4   3   83.65    3.08
  -5  -4   3   78.05    3.08
  -5  -4   3   82.45    3.18
  -5  -4   3   91.55    3.10
   4   4  -3    4.91    0.39
  -4  -4   3    5.84    0.35
  -4  -4   3    5.06    0.37
  -4  -4   3    5.49    0.49
  -4  -4   3    4.74    0.48
  -4  -4   3    5.62    0.37
   3   4  -3    4.69    0.34
   3   4  -3    3.84    0.32
  -3  -4   3    3.91    0.43
  -3  -4   3    4.91    0.31
  -3  -4   3    5.22    0.46
  -3  -4   3    5.00    0.29
  -3  -4   3    4.97    0.34
   2   4  -3    1.49    0.24
  -2  -4   3    1.87    0.25
  -2  -4   3    1.75    0.36
  -2  -4   3    1.43    0.17
  -2  -4   3    2.38    0.31
  -2  -4   3    2.10    0.33
  -1  -4   3  134.69    4.88
  -1  -4   3  133.76    4.88
  -1  -4   3  137.54    4.90
  -1  -4   3  140.71    4.93
  -1  -4   3  130.45    4.93
   0  -4   3   71.11    2.78
   0  -4   3   74.84    2.76
   0  -4   3   73.62    2.76
   0  -4   3   78.61    2.75
   0  -4   3   79.56    2.85
  -1   4  -3  190.44    7.33
  -1   4  -3  199.30    7.29
   1  -4   3  189.05    7.41
   1  -4   3  219.20    7.31
   1  -4   3  216.04    7.30
   1  -4   3  216.63    7.34
   1  -4   3  202.14    7.32
  -2   4  -3   68.59    2.69
  -2   4  -3   68.45    2.62
   2  -4   3   69.02    2.78
   2  -4   3   78.09    2.71
   2  -4   3   74.71    2.65
   2  -4   3   75.33    2.68
   2  -4   3   74.56    2.69
  -3   4  -3  288.33   10.49
  -3   4  -3  273.62   10.40
  -3   4  -3  274.14   10.47
   3  -4   3  295.09   10.55
   3  -4   3  304.42   10.41
   3  -4   3  297.60   10.47
   3  -4   3  302.55   10.48
   3  -4   3  302.88   10.48
  -4   4  -3  104.13    3.93
  -4   4  -3  105.41    3.83
  -4   4  -3  102.46    3.90
   4  -4   3  109.55    3.92
   4  -4   3  107.56    3.82
   4  -4   3  103.74    3.90
   4  -4   3  104.39    3.96
  -5   4  -3  232.29    8.49
  -5   4  -3  225.03    8.58
  -5   4  -3  243.06    8.56
   5  -4   3  233.52    8.60
   5  -4   3  248.85    8.59
   5  -4   3  240.11    8.47
   5  -4   3  230.34    8.56
  -6   4  -3  132.06    4.88
  -6   4  -3  135.39    4.82
   6  -4   3  130.41    4.91
   6  -4   3  130.08    4.89
   6  -4   3  132.27    4.80
   6  -4   3  126.33    4.90
  -7   4  -3   77.48    2.97
  -7   4  -3   77.87    3.05
   7  -4   3   79.84    3.08
   7  -4   3   80.05    3.06
   7  -4   3   76.58    2.96
   7  -4   3   75.05    3.08
  -8   4  -3  115.22    4.37
  -8   4  -3  115.41    4.29
   8  -4   3  105.35    4.31
   8  -4   3  110.54    4.30
  -9   4  -3   46.74    2.07
   9  -4   3   47.88    2.15
 -10   4  -3   22.99    1.32
  10  -4   3   24.25    1.42
 -11   4  -3   27.39    1.50
  11  -4   3   26.50    1.60
  12   3  -3   14.72    1.38
  12   3  -3    9.10    1.74
 -12  -3   3   14.81    1.18
 -12  -3   3   14.58    1.72
  11   3  -3   10.04    1.00
  11   3  -3   10.99    1.16
 -11  -3   3   11.02    0.95
 -11  -3   3    9.44    1.00
  10   3  -3    5.10    0.77
  10   3  -3    6.26    0.91
 -10  -3   3    3.75    0.62
 -10  -3   3    3.11    0.56
 -10  -3   3    3.91    0.56
  -9  -3   3    1.73    0.38
  -9  -3   3    0.85    0.40
  -9  -3   3    1.11    0.38
   8   3  -3    5.88    0.73
   8   3  -3    6.54    0.66
  -8  -3   3    5.95    0.58
  -8  -3   3    4.87    0.66
  -8  -3   3    5.97    0.62
   7   3  -3   11.15    0.75
   7   3  -3   13.58    0.89
  -7  -3   3   11.29    0.73
  -7  -3   3   11.19    0.81
  -7  -3   3   12.15    0.72
   6   3  -3    5.81    0.62
   6   3  -3    6.22    0.51
  -6  -3   3    5.37    0.49
  -6  -3   3    4.80    0.57
  -6  -3   3    6.62    0.49
   5   3  -3    3.36    0.45
   5   3  -3    2.96    0.35
  -5  -3   3    2.61    0.43
  -5  -3   3    2.84    0.34
  -5  -3   3    2.42    0.35
   4   3  -3   31.42    1.32
   4   3  -3   32.46    1.41
  -4  -3   3   34.38    1.31
  -4  -3   3   35.50    1.32
  -4  -3   3   32.48    1.31
  -4  -3   3   32.25    1.38
   3   3  -3   83.48    3.28
  -3  -3   3   89.53    3.26
  -3  -3   3   91.40    3.24
  -3  -3   3   92.97    3.26
  -3  -3   3   91.51    3.28
   2   3  -3   51.31    2.05
  -2  -3   3   56.27    2.13
  -2  -3   3   57.50    2.06
  -2  -3   3   56.19    2.08
  -2  -3   3   55.17    2.11
  -2  -3   3   56.43    2.02
  -2  -3   3   58.34    2.03
  -1  -3   3  148.66    5.28
  -1  -3   3  152.36    5.30
  -1  -3   3  143.36    5.24
  -1  -3   3  147.08    5.29
  -1  -3   3  140.65    5.25
   0  -3   3  320.71   10.51
   0  -3   3  284.47   10.51
   0  -3   3  267.38   10.46
   0  -3   3  284.11   10.50
   0  -3   3  283.81   10.51
   0  -3   3  331.70   10.59
  -1   3  -3  276.88   10.09
  -1   3  -3  267.18   10.12
   1  -3   3  305.40   10.13
   1  -3   3  269.88   10.10
   1  -3   3  310.12   10.09
   1  -3   3  291.30   10.10
   1  -3   3  266.62   10.18
  -2   3  -3  560.88   21.17
  -2   3  -3  559.47   21.11
  -2   3  -3  561.08   21.11
   2  -3   3  602.07   21.18
   2  -3   3  662.12   21.12
   2  -3   3  590.44   21.11
   2  -3   3  612.23   21.10
   2  -3   3  606.71   21.19
  -3   3  -3   91.34    3.44
  -3   3  -3   89.30    3.39
  -3   3  -3   92.77    3.46
   3  -3   3   95.30    3.45
   3  -3   3   94.02    3.50
   3  -3   3   98.50    3.46
   3  -3   3   92.85    3.37
  -4   3  -3  109.05    4.05
  -4   3  -3  109.48    4.09
  -4   3  -3  107.22    4.12
   4  -3   3  116.60    4.15
   4  -3   3  113.81    4.03
   4  -3   3  106.22    4.10
   4  -3   3  115.43    4.12
  -5   3  -3  243.22    8.64
  -5   3  -3  247.91    8.68
  -5   3  -3  244.02    8.72
   5  -3   3  226.36    8.69
   5  -3   3  237.64    8.61
   5  -3   3  241.85    8.71
   5  -3   3  239.37    8.69
  -6   3  -3   56.09    2.36
  -6   3  -3   59.61    2.33
  -6   3  -3   59.47    2.29
   6  -3   3   57.53    2.36
   6  -3   3   61.55    2.36
   6  -3   3   60.34    2.27
   6  -3   3   58.07    2.33
  -7   3  -3    2.72    0.39
  -7   3  -3    2.15    0.33
   7  -3   3    1.72    0.34
   7  -3   3    1.97    0.35
   7  -3   3    2.85    0.46
   7  -3   3    1.83    0.39
  -8   3  -3   62.37    2.54
  -8   3  -3   64.74    2.57
   8  -3   3   63.46    2.64
   8  -3   3   63.92    2.65
  -9   3  -3    0.23    0.31
  -9   3  -3    0.54    0.36
   9  -3   3    0.41    0.45
 -10   3  -3    0.28    0.37
  10  -3   3   -0.08    0.48
 -11   3  -3    4.82    0.79
  11  -3   3    5.57    0.94
 -12   3  -3   22.52    1.40
  12   2  -3    0.77    0.64
  12   2  -3    0.69    0.66
 -12  -2   3    0.39    0.44
 -12  -2   3    0.31    0.45
 -12  -2   3    0.43    0.48
  11   2  -3    5.30    0.84
  11   2  -3    6.68    1.01
 -11  -2   3    5.67    0.73
 -11  -2   3    4.98    0.79
 -11  -2   3    5.11    0.83
  10   2  -3   46.62    2.14
  10   2  -3   44.15    2.01
 -10  -2   3   41.48    1.91
 -10  -2   3   45.32    2.00
 -10  -2   3   41.77    2.02
   9   2  -3   48.99    2.16
   9   2  -3   47.73    2.06
  -9  -2   3   44.88    1.98
  -9  -2   3   47.06    2.04
  -9  -2   3   46.29    2.08
   8   2  -3  128.97    4.94
   8   2  -3  132.53    5.05
  -8  -2   3  133.58    4.95
  -8  -2   3  127.18    4.90
  -8  -2   3  133.91    4.99
   7   2  -3  124.22    4.58
   7   2  -3  117.16    4.49
  -7  -2   3  118.27    4.46
  -7  -2   3  118.63    4.49
  -7  -2   3  120.18    4.53
   6   2  -3  162.92    6.24
   6   2  -3  173.09    6.34
  -6  -2   3  176.05    6.30
  -6  -2   3  172.00    6.23
  -6  -2   3  170.70    6.25
   5   2  -3  275.50    9.95
   5   2  -3  268.60    9.86
   5   2  -3  257.28    9.86
  -5  -2   3  275.69    9.86
  -5  -2   3  270.22    9.87
  -5  -2   3  306.83    9.88
  -5  -2   3  267.66    9.91
   4   2  -3  158.59    6.19
   4   2  -3  173.78    6.27
  -4  -2   3  175.23    6.20
  -4  -2   3  190.26    6.20
  -4  -2   3  166.43    6.19
  -4  -2   3  164.81    6.24
   3   2  -3  265.08   10.05
   3   2  -3  269.57    9.98
  -3  -2   3  290.11    9.98
  -3  -2   3  279.07    9.98
  -3  -2   3  293.19   10.00
  -3  -2   3  282.23   10.04
   2   2  -3  202.16    7.60
   2   2  -3  191.30    7.65
  -2  -2   3  219.20    7.61
  -2  -2   3  223.17    7.60
  -2  -2   3  217.91    7.65
  -2  -2   3  220.33    7.60
  -2  -2   3  219.80    7.62
   1   2  -3  215.23    8.48
  -1  -2   3  236.29    8.43
  -1  -2   3  250.67    8.49
  -1  -2   3  241.70    8.48
  -1  -2   3  239.45    8.47
  -1  -2   3  240.67    8.42
  -1  -2   3  240.95    8.44
   0   2  -3   27.99    1.12
   0  -2   3   28.95    1.12
   0  -2   3   31.89    1.10
   0  -2   3   31.13    1.18
   0  -2   3   30.29    1.14
   0  -2   3   31.63    1.11
   0  -2   3   30.19    1.12
  -1   2  -3   15.70    0.66
  -1   2  -3   16.62    0.67
  -1   2  -3   18.00    0.69
   1  -2   3   19.22    0.68
   1  -2   3   17.94    0.68
   1  -2   3   16.23    0.67
   1  -2   3   15.07    0.72
  -2   2  -3   27.98    1.17
  -2   2  -3   29.69    1.15
  -2   2  -3   30.99    1.17
   2  -2   3   31.44    1.18
   2  -2   3   30.88    1.22
   2  -2   3   30.68    1.17
  -3   2  -3    5.38    0.41
  -3   2  -3    5.13    0.38
  -3   2  -3    5.35    0.35
   3  -2   3    4.86    0.41
   3  -2   3    6.06    0.42
   3  -2   3    6.49    0.45
   3  -2   3    4.91    0.30
  -4   2  -3    1.43    0.25
  -4   2  -3    1.97    0.35
  -4   2  -3    1.73    0.29
   4  -2   3    1.70    0.35
   4  -2   3    1.54    0.26
   4  -2   3    1.25    0.25
   4  -2   3    1.39    0.26
  -5   2  -3    4.83    0.44
  -5   2  -3    4.53    0.40
  -5   2  -3    5.12    0.42
   5  -2   3    4.43    0.47
   5  -2   3    5.37    0.46
   5  -2   3    4.76    0.47
   5  -2   3    4.98    0.39
  -6   2  -3   43.56    1.74
  -6   2  -3   44.70    1.75
  -6   2  -3   43.09    1.80
   6  -2   3   43.69    1.72
   6  -2   3   41.19    1.80
   6  -2   3   39.66    1.73
   6  -2   3   43.22    1.79
  -7   2  -3    3.94    0.55
  -7   2  -3    3.70    0.49
  -7   2  -3    4.11    0.50
   7  -2   3    3.39    0.47
   7  -2   3    3.40    0.57
   7  -2   3    3.77    0.49
   7  -2   3    4.28    0.61
  -8   2  -3   18.15    1.00
  -8   2  -3   17.79    0.98
   8  -2   3   17.77    0.98
   8  -2   3   17.76    1.08
  -9   2  -3   25.87    1.32
  -9   2  -3   26.50    1.31
   9  -2   3   26.24    1.43
 -10   2  -3   21.49    1.23
 -10   2  -3   21.01    1.20
  10  -2   3   21.65    1.34
 -11   2  -3   42.10    1.96
  11  -2   3   42.39    2.11
 -12   2  -3   32.08    1.66
  12   1  -3   34.50    1.93
  12   1  -3   34.66    1.83
 -12  -1   3   32.21    1.69
 -12  -1   3   33.67    1.77
 -12  -1   3   34.79    1.80
  11   1  -3   59.96    2.68
  11   1  -3   60.15    2.58
 -11  -1   3   56.99    2.55
 -11  -1   3   60.57    2.50
 -11  -1   3   54.00    2.54
  10   1  -3   38.41    1.83
  10   1  -3   39.80    1.94
 -10  -1   3   38.88    1.78
 -10  -1   3   38.50    1.83
 -10  -1   3   39.60    1.84
   9   1  -3   69.43    2.82
   9   1  -3   69.34    2.92
  -9  -1   3   70.30    2.84
  -9  -1   3   68.60    2.83
  -9  -1   3   69.69    2.79
   8   1  -3   79.17    3.13
   8   1  -3   78.23    3.21
  -8  -1   3   80.07    3.11
  -8  -1   3   80.81    3.16
  -8  -1   3   81.03    3.15
   7   1  -3   51.21    2.12
   7   1  -3   52.81    2.21
  -7  -1   3   52.23    2.15
  -7  -1   3   54.28    2.12
  -7  -1   3   53.72    2.15
   6   1  -3  102.92    3.85
   6   1  -3   98.37    3.76
   6   1  -3   99.50    3.97
  -6  -1   3   99.22    3.80
  -6  -1   3  103.29    3.77
  -6  -1   3  101.42    3.79
   5   1  -3   94.47    3.58
   5   1  -3   96.26    3.59
   5   1  -3   96.58    3.66
  -5  -1   3   97.25    3.62
  -5  -1   3   98.52    3.60
  -5  -1   3   98.34    3.61
   4   1  -3  115.37    4.30
   4   1  -3  110.24    4.22
   4   1  -3  112.28    4.23
  -4  -1   3  117.89    4.25
  -4  -1   3  117.82    4.25
  -4  -1   3  115.58    4.27
  -4  -1   3  124.43    4.25
   3   1  -3   18.40    0.81
   3   1  -3   18.97    0.80
  -3  -1   3   20.76    0.84
  -3  -1   3   21.58    0.78
  -3  -1   3   19.78    0.83
  -3  -1   3   21.12    0.82
  -3  -1   3   20.35    0.86
   2   1  -3    1.63    0.16
   2   1  -3    1.42    0.14
   2   1  -3    1.92    0.23
  -2  -1   3    1.66    0.17
  -2  -1   3    1.96    0.17
  -2  -1   3    2.47    0.20
  -2  -1   3    2.13    0.19
  -2  -1   3    1.59    0.20
   1   1  -3   14.39    0.66
  -1  -1   3   15.73    0.63
  -1  -1   3   19.21    0.68
  -1  -1   3   17.57    0.63
  -1  -1   3   16.00    0.66
  -1  -1   3   16.31    0.65
   0   1  -3  174.43    6.52
   0   1  -3  178.58    6.50
   0   1  -3  183.54    6.51
   0  -1   3  189.64    6.50
   0  -1   3  187.12    6.50
   0  -1   3  181.65    6.52
   0  -1   3  183.49    6.55
   0  -1   3  181.91    6.51
  -1   1  -3   81.12    3.07
  -1   1  -3   87.06    3.07
  -1   1  -3   88.76    3.07
   1  -1   3   84.31    3.07
   1  -1   3   82.39    3.10
   1  -1   3   83.55    3.07
  -2   1  -3    6.29    0.36
  -2   1  -3    6.08    0.33
  -2   1  -3    6.09    0.34
   2  -1   3    5.91    0.35
   2  -1   3    8.01    0.38
   2  -1   3    6.53    0.37
  -3   1  -3  153.42    5.58
  -3   1  -3  153.00    5.55
  -3   1  -3  145.59    5.56
   3  -1   3  152.24    5.57
   3  -1   3  163.82    5.53
   3  -1   3  150.23    5.57
   3  -1   3  159.27    5.60
  -4   1  -3  105.21    3.97
  -4   1  -3  108.70    4.03
  -4   1  -3  108.60    4.00
   4  -1   3  108.80    3.99
   4  -1   3  110.43    3.97
   4  -1   3  109.53    4.01
   4  -1   3  108.51    4.03
  -5   1  -3  216.22    7.63
  -5   1  -3  209.80    7.66
  -5   1  -3  208.98    7.69
   5  -1   3  211.85    7.63
   5  -1   3  209.48    7.67
   5  -1   3  217.11    7.63
   5  -1   3  204.56    7.69
  -6   1  -3  167.82    5.94
  -6   1  -3  158.53    5.97
  -6   1  -3  163.39    6.01
   6  -1   3  163.40    5.99
   6  -1   3  162.55    6.02
   6  -1   3  163.52    5.95
   6  -1   3  156.21    5.91
  -7   1  -3  106.52    4.02
  -7   1  -3  105.99    4.06
  -7   1  -3  103.12    3.96
   7  -1   3  108.00    4.00
   7  -1   3  103.53    4.06
  -8   1  -3  160.29    6.02
  -8   1  -3  152.71    6.05
  -8   1  -3  160.60    5.97
   8  -1   3  168.26    6.02
   8  -1   3  163.36    6.09
  -9   1  -3   56.63    2.34
  -9   1  -3   55.22    2.39
   9  -1   3   57.95    2.49
 -10   1  -3   47.40    2.04
 -10   1  -3   45.98    2.10
  10  -1   3   45.17    2.18
 -11   1  -3   32.05    1.66
 -11   1  -3   31.70    1.58
  11  -1   3   31.29    1.76
  12   0  -3   55.81    2.68
  12   0  -3   58.30    2.61
 -12   0   3   59.08    2.54
  11   0  -3   31.81    1.66
  11   0  -3   33.47    1.79
 -11   0   3   32.08    1.69
 -11   0   3   32.22    1.65
 -11   0   3   34.65    1.64
  10   0  -3   17.45    1.20
  10   0  -3   19.05    1.12
 -10   0   3   16.29    1.05
 -10   0   3   17.69    1.09
 -10   0   3   17.46    1.12
   9   0  -3   29.86    1.42
   9   0  -3   30.33    1.51
  -9   0   3   28.11    1.41
  -9   0   3   28.78    1.40
  -9   0   3   27.44    1.43
   8   0  -3    4.48    0.66
   8   0  -3    4.14    0.55
  -8   0   3    3.75    0.55
  -8   0   3    2.59    0.43
  -8   0   3    2.44    0.41
  -7   0   3    1.30    0.31
  -7   0   3    1.76    0.33
  -7   0   3    0.91    0.29
   6   0  -3    3.37    0.47
   6   0  -3    1.31    0.29
   6   0  -3    3.35    0.38
  -6   0   3    1.70    0.29
  -6   0   3    2.43    0.39
  -6   0   3    1.33    0.28
   5   0  -3   40.75    1.66
   5   0  -3   40.28    1.64
   5   0  -3   45.04    1.74
  -5   0   3   40.91    1.68
  -5   0   3   40.34    1.67
  -5   0   3   42.58    1.57
  -5   0   3   42.89    1.67
   4   0  -3   33.68    1.37
   4   0  -3   32.45    1.39
   4   0  -3   35.96    1.45
  -4   0   3   35.28    1.40
  -4   0   3   34.64    1.33
  -4   0   3   38.50    1.42
  -4   0   3   35.51    1.41
   3   0  -3  224.25    8.14
   3   0  -3  229.70    8.16
   3   0  -3  228.25    8.21
  -3   0   3  222.94    8.14
  -3   0   3  235.36    8.18
  -3   0   3  229.30    8.17
  -3   0   3  228.57    8.17
   2   0  -3   58.73    2.27
   2   0  -3   60.52    2.21
   2   0  -3   63.33    2.24
  -2   0   3   61.38    2.26
  -2   0   3   63.35    2.26
  -2   0   3   61.85    2.26
  -2   0   3   62.46    2.26
   1   0  -3  121.31    4.68
   1   0  -3  132.72    4.68
   1   0  -3  136.31    4.67
  -1   0   3  128.27    4.67
  -1   0   3  135.47    4.71
   0   0  -3  122.19    4.16
   0   0  -3  116.39    4.17
   0   0  -3  117.83    4.16
   0   0   3  107.31    4.20
   0   0   3  120.33    4.17
   0   0   3  111.28    4.15
   0   0   3  117.46    4.15
  -1   0  -3  333.41   11.28
  -1   0  -3  299.85   11.28
  -1   0  -3  325.85   11.26
  -1   0  -3  317.04   11.26
   1   0   3  340.69   11.32
   1   0   3  282.69   11.28
   1   0   3  318.49   11.28
  -2   0  -3  362.68   12.26
  -2   0  -3  347.73   12.22
  -2   0  -3  350.45   12.23
  -2   0  -3  338.02   12.26
   2   0   3  358.41   12.25
   2   0   3  340.33   12.26
   2   0   3  308.75   12.26
  -3   0  -3   73.79    2.67
  -3   0  -3   71.21    2.69
  -3   0  -3   71.42    2.72
  -3   0  -3   73.05    2.72
   3   0   3   72.48    2.71
   3   0   3   73.67    2.74
   3   0   3   73.40    2.70
  -4   0  -3   98.17    3.61
  -4   0  -3   99.61    3.56
  -4   0  -3   96.48    3.61
   4   0   3   92.30    3.62
   4   0   3   96.72    3.56
   4   0   3   98.26    3.61
  -5   0  -3  135.58    5.06
  -5   0  -3  138.32    5.06
  -5   0  -3  136.15    4.99
   5   0   3  135.46    5.04
   5   0   3  144.73    5.03
   5   0   3  132.57    5.08
   5   0   3  134.59    4.98
  -6   0  -3   53.39    2.14
  -6   0  -3   55.02    2.22
  -6   0  -3   55.78    2.24
   6   0   3   58.41    2.20
   6   0   3   53.42    2.25
   6   0   3   54.21    2.21
   6   0   3   55.22    2.12
  -7   0  -3   30.74    1.43
  -7   0  -3   32.76    1.47
  -7   0  -3   29.74    1.35
   7   0   3   31.20    1.41
   7   0   3   31.12    1.47
  -8   0  -3   18.55    1.11
  -8   0  -3   19.30    1.00
  -8   0  -3   18.42    1.08
   8   0   3   20.99    1.11
   8   0   3   19.36    1.15
  -9   0  -3   15.56    1.03
  -9   0  -3   14.44    1.01
  -9   0  -3   14.92    0.92
   9   0   3   16.60    1.10
   9   0   3   14.05    1.01
 -10   0  -3    8.33    0.88
 -10   0  -3    8.96    0.77
  10   0   3    8.42    0.97
 -11   0  -3    1.02    0.45
  11   0   3    0.91    0.63
  12  -1  -3    2.68    0.62
  12  -1  -3    3.02    0.70
 -12   1   3    2.02    0.55
  11  -1  -3    2.80    0.57
  11  -1  -3    2.73    0.62
 -11   1   3    1.28    0.44
 -10   1   3    1.31    0.43
 -10   1   3    1.46    0.40
 -10   1   3    1.95    0.46
   9  -1  -3   27.10    1.37
   9  -1  -3   25.47    1.29
  -9   1   3   23.11    1.29
  -9   1   3   24.00    1.24
  -9   1   3   24.59    1.27
   8  -1  -3   60.89    2.38
   8  -1  -3   62.53    2.46
  -8   1   3   57.56    2.41
  -8   1   3   55.08    2.36
  -8   1   3   55.82    2.35
   7  -1  -3   28.13    1.27
   7  -1  -3   30.31    1.36
  -7   1   3   28.33    1.27
  -7   1   3   27.81    1.32
  -7   1   3   27.86    1.29
   6  -1  -3  186.69    6.88
   6  -1  -3  189.89    6.94
  -6   1   3  196.12    6.91
  -6   1   3  187.84    6.88
  -6   1   3  186.09    6.80
  -6   1   3  188.82    6.93
   5  -1  -3  111.05    4.17
   5  -1  -3  116.40    4.24
   5  -1  -3  113.97    4.19
  -5   1   3  113.53    4.18
  -5   1   3  112.94    4.13
  -5   1   3  114.08    4.20
   4  -1  -3  436.78   15.09
   4  -1  -3  429.28   15.10
   4  -1  -3  427.94   15.14
  -4   1   3  418.75   15.08
  -4   1   3  412.77   15.11
  -4   1   3  423.44   15.13
  -4   1   3  416.59   15.09
   3  -1  -3  394.21   13.80
   3  -1  -3  392.73   13.85
   3  -1  -3  389.74   13.82
  -3   1   3  382.94   13.82
  -3   1   3  400.79   13.84
  -3   1   3  366.99   13.83
  -3   1   3  389.13   13.81
   2  -1  -3  142.96    5.35
   2  -1  -3  151.46    5.31
   2  -1  -3  151.51    5.31
  -2   1   3  145.57    5.34
  -2   1   3  150.79    5.36
   1  -1  -3  362.08   13.00
   1  -1  -3  370.85   12.96
   1  -1  -3  365.21   13.00
   1  -1  -3  357.33   13.04
  -1   1   3  382.27   12.98
  -1   1   3  363.53   12.97
  -1   1   3  354.11   13.04
   0  -1  -3  179.87    6.37
   0  -1  -3  176.15    6.38
   0  -1  -3  184.78    6.39
   0   1   3  181.66    6.37
   0   1   3  178.27    6.38
   0   1   3  178.02    6.34
   0   1   3  171.29    6.42
  -1  -1  -3    4.71    0.22
  -1  -1  -3    4.62    0.27
  -1  -1  -3    5.09    0.29
   1   1   3    5.30    0.32
   1   1   3    4.65    0.27
   1   1   3    4.52    0.28
  -2  -1  -3  265.66    9.36
  -2  -1  -3  265.50    9.37
  -2  -1  -3  268.26    9.38
  -2  -1  -3  258.85    9.31
   2   1   3  258.35    9.38
   2   1   3  257.31    9.38
   2   1   3  258.67    9.36
  -3  -1  -3  141.23    5.19
  -3  -1  -3  137.05    5.21
  -3  -1  -3  140.06    5.13
  -3  -1  -3  142.24    5.20
   3   1   3  152.84    5.23
   3   1   3  147.96    5.19
   3   1   3  138.98    5.19
  -4  -1  -3   47.68    1.90
  -4  -1  -3   49.60    1.85
  -4  -1  -3   48.28    1.93
  -4  -1  -3   48.60    1.92
   4   1   3   49.39    1.87
   4   1   3   48.97    1.91
  -5  -1  -3    9.07    0.50
  -5  -1  -3    8.52    0.60
  -5  -1  -3    7.76    0.57
   5   1   3    8.48    0.61
   5   1   3    8.37    0.49
   5   1   3    8.52    0.58
  -6  -1  -3    3.75    0.51
  -6  -1  -3    3.82    0.40
  -6  -1  -3    3.62    0.50
   6   1   3    3.78    0.54
   6   1   3    3.65    0.50
  -7  -1  -3   35.43    1.54
  -7  -1  -3   36.33    1.65
  -7  -1  -3   37.03    1.66
   7   1   3   37.95    1.71
   7   1   3   37.99    1.64
  -8  -1  -3   71.54    2.91
  -8  -1  -3   68.12    2.78
  -8  -1  -3   69.76    2.91
   8   1   3   73.36    2.91
   8   1   3   74.85    2.97
  -9  -1  -3   23.53    1.34
  -9  -1  -3   24.01    1.31
  -9  -1  -3   22.08    1.28
   9   1   3   22.40    1.29
   9   1   3   22.02    1.34
 -10  -1  -3   58.10    2.59
 -10  -1  -3   58.44    2.59
  10   1   3   59.47    2.65
 -11  -1  -3   33.29    1.76
  11   1   3   32.86    1.84
  12  -2  -3   51.30    2.40
  12  -2  -3   49.68    2.32
 -12   2   3   48.22    2.27
  11  -2  -3   56.15    2.47
  11  -2  -3   54.12    2.38
 -11   2   3   50.55    2.35
  10  -2  -3   37.08    1.74
  10  -2  -3   37.53    1.81
 -10   2   3   35.46    1.73
   9  -2  -3  110.85    4.18
   9  -2  -3  105.83    4.11
  -9   2   3  102.15    4.05
  -9   2   3  107.01    4.12
   8  -2  -3   51.70    2.08
   8  -2  -3   49.41    2.13
  -8   2   3   48.50    2.02
  -8   2   3   49.14    2.08
   7  -2  -3  152.62    5.68
   7  -2  -3  153.33    5.63
   7  -2  -3  146.71    5.64
  -7   2   3  154.38    5.55
  -7   2   3  154.17    5.60
  -7   2   3  152.26    5.64
   6  -2  -3  112.05    4.20
   6  -2  -3  118.73    4.27
   6  -2  -3  112.88    4.22
  -6   2   3  110.73    4.25
  -6   2   3  112.57    4.16
  -6   2   3  110.97    4.17
  -6   2   3  114.12    4.23
   5  -2  -3   62.13    2.34
   5  -2  -3   59.70    2.30
   5  -2  -3   60.15    2.28
  -5   2   3   57.39    2.25
  -5   2   3   61.28    2.28
  -5   2   3   59.24    2.31
  -5   2   3   59.35    2.33
   4  -2  -3  101.91    3.70
   4  -2  -3  104.97    3.74
   4  -2  -3  104.07    3.69
  -4   2   3   93.28    3.71
  -4   2   3  103.35    3.74
  -4   2   3   99.23    3.71
  -4   2   3   98.17    3.66
   3  -2  -3  176.97    6.42
   3  -2  -3  181.40    6.37
   3  -2  -3  174.57    6.38
   3  -2  -3  174.76    6.34
  -3   2   3  178.63    6.40
  -3   2   3  178.08    6.41
  -3   2   3  179.00    6.42
   2  -2  -3   12.23    0.49
   2  -2  -3   11.93    0.56
   2  -2  -3   11.55    0.51
   2  -2  -3   12.40    0.53
  -2   2   3   12.32    0.54
   1  -2  -3    8.96    0.40
   1  -2  -3    9.50    0.44
   1  -2  -3    8.65    0.39
   1  -2  -3    8.78    0.40
  -1   2   3    8.60    0.46
  -1   2   3    8.75    0.39
  -1   2   3    9.16    0.42
   0  -2  -3    1.22    0.18
   0  -2  -3    0.90    0.19
   0  -2  -3    0.97    0.16
   0   2   3    0.95    0.10
   0   2   3    0.75    0.21
   0   2   3    1.04    0.17
   0   2   3    0.80    0.16
  -1  -2  -3    1.69    0.25
  -1  -2  -3    1.75    0.22
  -1  -2  -3    2.20    0.25
   1   2   3    2.05    0.24
   1   2   3    2.26    0.24
   1   2   3    1.98    0.27
  -2  -2  -3   33.60    1.27
  -2  -2  -3   32.56    1.37
  -2  -2  -3   36.74    1.40
  -2  -2  -3   35.77    1.35
   2   2   3   33.57    1.38
   2   2   3   34.51    1.35
   2   2   3   34.73    1.38
  -3  -2  -3   35.79    1.43
  -3  -2  -3   34.35    1.32
  -3  -2  -3   35.40    1.45
  -3  -2  -3   35.42    1.41
   3   2   3   33.91    1.41
   3   2   3   36.32    1.45
   3   2   3   35.78    1.41
  -4  -2  -3   52.44    2.06
  -4  -2  -3   52.18    1.96
  -4  -2  -3   53.81    2.09
  -4  -2  -3   53.64    2.05
   4   2   3   49.82    2.03
   4   2   3   52.70    2.01
  -5  -2  -3   38.03    1.47
  -5  -2  -3   37.05    1.60
  -5  -2  -3   36.90    1.57
  -5  -2  -3   37.11    1.58
   5   2   3   37.30    1.49
   5   2   3   38.10    1.61
  -6  -2  -3   58.11    2.29
  -6  -2  -3   56.90    2.31
  -6  -2  -3   55.43    2.17
   6   2   3   55.14    2.32
  -7  -2  -3  120.70    4.69
  -7  -2  -3  123.96    4.72
  -7  -2  -3  126.52    4.58
   7   2   3  114.61    4.72
   7   2   3  131.82    4.73
  -8  -2  -3   52.43    2.23
  -8  -2  -3   49.54    2.23
   8   2   3   53.72    2.30
   8   2   3   50.64    2.23
  -9  -2  -3   74.77    3.16
  -9  -2  -3   75.86    3.17
   9   2   3   80.67    3.21
   9   2   3   75.80    3.22
 -10  -2  -3   82.87    3.45
 -10  -2  -3   79.20    3.42
  10   2   3   86.81    3.53
 -11  -2  -3   19.86    1.35
 -11  -2  -3   21.90    1.42
  11   2   3   22.37    1.51
  12  -3  -3   47.35    2.27
  12  -3  -3   42.58    2.15
 -12   3   3   46.92    2.19
  11  -3  -3   35.85    1.87
  11  -3  -3   36.93    1.82
 -11   3   3   38.83    1.84
  10  -3  -3   73.90    3.07
  10  -3  -3   76.19    3.13
 -10   3   3   75.46    3.09
   9  -3  -3   61.32    2.61
   9  -3  -3   64.80    2.67
  -9   3   3   64.99    2.63
   8  -3  -3   27.92    1.34
   8  -3  -3   30.89    1.41
  -8   3   3   26.14    1.39
  -8   3   3   27.98    1.36
   7  -3  -3   65.43    2.64
   7  -3  -3   63.94    2.61
   7  -3  -3   67.07    2.60
  -7   3   3   67.60    2.56
  -7   3   3   63.64    2.53
  -7   3   3   66.95    2.67
  -7   3   3   67.90    2.63
   6  -3  -3    2.12    0.31
   6  -3  -3    2.78    0.44
   6  -3  -3    2.68    0.39
  -6   3   3    2.98    0.43
  -6   3   3    1.91    0.30
  -6   3   3    2.36    0.36
  -6   3   3    1.77    0.36
   5  -3  -3   15.76    0.78
   5  -3  -3   15.04    0.73
   5  -3  -3   15.35    0.75
  -5   3   3   13.71    0.77
  -5   3   3   15.03    0.75
  -5   3   3   14.86    0.66
  -5   3   3   14.19    0.76
   4  -3  -3    1.47    0.28
   4  -3  -3    1.63    0.29
   4  -3  -3    1.40    0.26
   4  -3  -3    1.21    0.18
  -4   3   3    1.79    0.27
  -4   3   3    1.63    0.33
  -4   3   3    1.54    0.25
   3  -3  -3  146.99    5.24
   3  -3  -3  142.76    5.17
   3  -3  -3  148.02    5.28
   3  -3  -3  146.05    5.24
  -3   3   3  148.63    5.30
  -3   3   3  136.97    5.25
  -3   3   3  143.97    5.26
   2  -3  -3  112.18    4.21
   2  -3  -3  119.86    4.30
   2  -3  -3  126.49    4.26
   2  -3  -3  119.75    4.26
  -2   3   3  118.91    4.27
  -2   3   3  112.66    4.25
  -2   3   3  113.47    4.32
   1  -3  -3  206.17    7.92
   1  -3  -3  226.91    7.92
   1  -3  -3  225.92    7.97
   1  -3  -3  222.28    7.91
  -1   3   3  205.15    7.98
  -1   3   3  232.06    7.90
  -1   3   3  232.72    7.94
   0  -3  -3  115.52    4.14
   0  -3  -3  111.62    4.18
   0  -3  -3  119.40    4.16
   0   3   3  111.64    4.21
   0   3   3  114.50    4.15
  -1  -3  -3  269.72    9.60
  -1  -3  -3  269.52    9.65
  -1  -3  -3  282.20    9.66
  -1  -3  -3  264.82    9.64
   1   3   3  268.56    9.61
   1   3   3  272.56    9.63
   1   3   3  255.20    9.66
  -2  -3  -3  180.40    6.02
  -2  -3  -3  155.03    5.86
  -2  -3  -3  162.07    5.86
  -2  -3  -3  160.84    5.81
   2   3   3  161.19    5.85
   2   3   3  151.34    5.85
   2   3   3  157.84    5.82
  -3  -3  -3  181.48    6.41
  -3  -3  -3  175.28    6.25
  -3  -3  -3  174.34    6.40
  -3  -3  -3  170.13    6.34
   3   3   3  171.87    6.36
   3   3   3  182.54    6.40
   3   3   3  171.67    6.35
  -4  -3  -3  185.18    6.58
  -4  -3  -3  175.14    6.56
  -4  -3  -3  184.62    6.42
  -4  -3  -3  178.71    6.52
   4   3   3  173.27    6.56
   4   3   3  176.88    6.50
  -5  -3  -3  105.11    3.99
  -5  -3  -3  104.33    4.00
  -5  -3  -3  109.28    3.85
  -5  -3  -3  104.85    3.95
   5   3   3  101.06    3.89
   5   3   3  106.18    4.00
  -6  -3  -3   83.97    3.25
  -6  -3  -3   81.16    3.21
  -6  -3  -3   79.69    3.25
   6   3   3   86.07    3.28
  -7  -3  -3   72.08    3.02
  -7  -3  -3   76.12    2.99
   7   3   3   79.24    3.04
   7   3   3   70.95    3.02
  -8  -3  -3    5.63    0.74
  -8  -3  -3    5.60    0.70
   8   3   3    5.93    0.75
   8   3   3    5.77    0.77
  -9  -3  -3   22.79    1.29
  -9  -3  -3   21.72    1.32
   9   3   3   21.23    1.35
   9   3   3   22.72    1.36
 -10  -3  -3    4.71    0.83
 -10  -3  -3    2.81    0.57
  10   3   3    3.11    0.69
  10   3   3    4.01    0.90
  12  -4  -3    1.71    0.60
 -12   4   3    1.21    0.53
  11  -4  -3    7.84    0.88
  11  -4  -3    7.00    0.94
  10  -4  -3    7.18    0.82
  10  -4  -3    9.63    0.91
   9  -4  -3   29.97    1.43
   9  -4  -3   26.79    1.36
  -9   4   3   23.35    1.34
   8  -4  -3   14.49    0.90
   8  -4  -3   13.27    0.84
  -8   4   3   11.28    0.76
  -8   4   3   10.22    0.83
   7  -4  -3   68.58    2.79
   7  -4  -3   70.44    2.77
   7  -4  -3   70.39    2.76
  -7   4   3   70.70    2.79
  -7   4   3   70.80    2.75
   6  -4  -3   30.56    1.32
   6  -4  -3   30.05    1.35
   6  -4  -3   29.77    1.32
  -6   4   3   29.47    1.33
  -6   4   3   28.77    1.37
  -6   4   3   31.23    1.35
   5  -4  -3   46.30    1.84
   5  -4  -3   44.40    1.67
   5  -4  -3   47.31    1.81
  -5   4   3   44.52    1.82
  -5   4   3   42.97    1.83
  -5   4   3   45.52    1.84
   4  -4  -3   89.12    3.19
   4  -4  -3   85.47    3.18
   4  -4  -3   83.21    3.06
   4  -4  -3   87.06    3.22
  -4   4   3   82.38    3.21
  -4   4   3   86.79    3.25
  -4   4   3   83.04    3.19
   3  -4  -3   88.45    3.14
   3  -4  -3   85.39    3.18
   3  -4  -3   84.78    3.14
   3  -4  -3   80.77    3.05
  -3   4   3   84.90    3.22
  -3   4   3   83.40    3.14
  -3   4   3   86.30    3.16
   2  -4  -3   73.63    2.75
   2  -4  -3   79.32    2.80
   2  -4  -3   76.05    2.73
   2  -4  -3   75.28    2.69
  -2   4   3   68.54    2.82
  -2   4   3   70.94    2.72
  -2   4   3   73.82    2.75
   1  -4  -3  123.97    4.59
   1  -4  -3  126.63    4.59
   1  -4  -3  130.12    4.67
   1  -4  -3  129.94    4.62
   1  -4  -3  134.13    4.62
  -1   4   3  120.93    4.56
  -1   4   3  124.95    4.61
  -1   4   3  125.79    4.70
   0  -4  -3  199.97    7.09
   0  -4  -3  204.48    7.11
   0  -4  -3  192.85    7.16
   0  -4  -3  196.81    7.12
   0  -4  -3  204.61    7.13
   0   4   3  198.48    7.11
   0   4   3  187.54    7.18
  -1  -4  -3  110.44    4.19
  -1  -4  -3  114.91    4.13
  -1  -4  -3  114.01    4.17
  -1  -4  -3  117.24    4.14
   1   4   3  113.99    4.14
   1   4   3  110.70    4.16
   1   4   3  112.47    4.20
  -2  -4  -3   80.82    3.04
  -2  -4  -3   86.39    3.11
  -2  -4  -3   85.92    3.06
  -2  -4  -3   79.88    3.11
   2   4   3   80.53    3.10
   2   4   3   77.00    3.05
   2   4   3   85.25    3.09
  -3  -4  -3   61.79    2.41
  -3  -4  -3   59.61    2.33
  -3  -4  -3   61.70    2.41
   3   4   3   59.98    2.36
   3   4   3   63.01    2.39
  -4  -4  -3   85.42    3.35
  -4  -4  -3   85.65    3.34
  -4  -4  -3   90.08    3.29
   4   4   3   85.96    3.28
   4   4   3   88.02    3.34
  -5  -4  -3    8.94    0.70
  -5  -4  -3    8.37    0.67
  -5  -4  -3   10.21    0.64
   5   4   3    8.99    0.68
  -6  -4  -3   29.61    1.46
  -6  -4  -3   30.91    1.47
  -6  -4  -3   29.44    1.39
   6   4   3   32.72    1.48
  -7  -4  -3    1.17    0.40
  -7  -4  -3    1.22    0.37
   7   4   3    0.71    0.42
  -8  -4  -3    0.40    0.39
  -8  -4  -3    0.81    0.39
   8   4   3   -0.05    0.42
   8   4   3    0.11    0.45
  -9  -4  -3    2.50    0.54
  -9  -4  -3    2.74    0.52
   9   4   3    3.32    0.67
   9   4   3    2.51    0.64
 -10  -4  -3   15.59    1.14
 -10  -4  -3   16.55    1.27
  10   4   3   17.23    1.30
  10   4   3   16.42    1.29
  12  -5  -3   27.86    1.74
  11  -5  -3   28.54    1.60
  11  -5  -3   31.21    1.65
 -11   5   3   31.46    1.64
  10  -5  -3   66.98    2.86
  10  -5  -3   68.06    2.84
 -10   5   3   67.32    2.85
   9  -5  -3  102.63    4.03
   9  -5  -3  100.96    3.99
  -9   5   3  102.74    4.02
   8  -5  -3  142.54    5.46
   8  -5  -3  140.20    5.44
   8  -5  -3  143.77    5.44
  -8   5   3  151.02    5.47
  -8   5   3  145.36    5.43
   7  -5  -3  209.18    7.97
   7  -5  -3  219.29    7.98
   7  -5  -3  216.48    8.00
  -7   5   3  219.08    7.99
  -7   5   3  223.87    8.00
   6  -5  -3   82.54    3.26
   6  -5  -3   83.43    3.29
   6  -5  -3   86.93    3.27
  -6   5   3   87.74    3.32
  -6   5   3   85.20    3.29
   5  -5  -3  117.63    4.19
   5  -5  -3  113.70    4.22
   5  -5  -3  111.98    4.17
  -5   5   3  111.91    4.25
  -5   5   3  106.03    4.18
   4  -5  -3  144.24    5.09
   4  -5  -3  142.27    5.14
   4  -5  -3  142.71    5.11
  -4   5   3  130.03    5.12
  -4   5   3  142.16    5.19
  -4   5   3  132.98    5.10
   3  -5  -3   44.78    1.73
   3  -5  -3   40.01    1.65
   3  -5  -3   41.87    1.68
  -3   5   3   42.14    1.69
  -3   5   3   42.42    1.67
  -3   5   3   45.27    1.79
   2  -5  -3   87.82    3.28
   2  -5  -3   85.16    3.24
   2  -5  -3   87.33    3.17
   2  -5  -3   87.98    3.30
   2  -5  -3   85.95    3.20
  -2   5   3   86.96    3.23
  -2   5   3   83.04    3.19
  -2   5   3   94.12    3.35
   1  -5  -3    7.69    0.43
   1  -5  -3    8.01    0.44
   1  -5  -3    9.12    0.44
   1  -5  -3    7.90    0.47
   1  -5  -3    8.55    0.53
  -1   5   3    7.19    0.45
  -1   5   3    7.85    0.39
  -1   5   3    7.63    0.56
   0  -5  -3   21.12    0.89
   0  -5  -3   20.78    0.93
   0  -5  -3   19.76    0.96
   0  -5  -3   22.00    0.89
   0  -5  -3   21.07    0.91
   0   5   3   21.71    1.01
   0   5   3   21.70    0.91
  -1  -5  -3    2.01    0.27
  -1  -5  -3    0.52    0.26
  -1  -5  -3    0.25    0.23
  -1  -5  -3    0.53    0.21
   1   5   3    0.75    0.23
   1   5   3    0.46    0.22
  -2  -5  -3   20.27    0.89
  -2  -5  -3   20.13    0.96
  -2  -5  -3   19.75    0.99
   2   5   3   21.20    0.98
   2   5   3   19.98    0.94
  -3  -5  -3   10.92    0.60
  -3  -5  -3   10.54    0.70
  -3  -5  -3   11.45    0.71
   3   5   3   10.45    0.66
   3   5   3   10.43    0.66
  -4  -5  -3   46.28    1.92
  -4  -5  -3   43.38    1.91
  -4  -5  -3   45.69    1.83
   4   5   3   45.25    1.84
   4   5   3   45.25    1.89
  -5  -5  -3   15.43    0.95
  -5  -5  -3   15.56    0.95
  -5  -5  -3   16.15    0.86
   5   5   3   15.21    0.93
  -6  -5  -3   33.93    1.65
  -6  -5  -3   36.49    1.58
  -6  -5  -3   36.26    1.67
   6   5   3   34.42    1.64
  -7  -5  -3   49.00    2.21
  -7  -5  -3   49.73    2.21
  -7  -5  -3   50.16    2.12
   7   5   3   49.07    2.20
  -8  -5  -3   19.47    1.17
  -8  -5  -3   19.72    1.27
   8   5   3   19.54    1.26
   8   5   3   22.00    1.34
  -9  -5  -3   28.06    1.61
  -9  -5  -3   26.72    1.50
   9   5   3   32.19    1.71
   9   5   3   29.93    1.66
 -10  -5  -3   25.82    1.76
  10   5   3   27.05    1.66
  11  -6  -3   43.35    2.13
  11  -6  -3   40.96    2.05
 -11   6   3   45.02    2.11
  10  -6  -3   39.15    1.93
  10  -6  -3   39.19    1.90
 -10   6   3   41.84    1.94
   9  -6  -3   29.22    1.53
   9  -6  -3   30.42    1.52
  -9   6   3   30.88    1.54
   8  -6  -3   63.14    2.59
   8  -6  -3   61.92    2.61
  -8   6   3   63.16    2.61
  -8   6   3   62.50    2.60
   7  -6  -3   13.13    0.87
   7  -6  -3   13.48    0.90
   7  -6  -3   15.63    0.88
  -7   6   3   14.43    0.92
  -7   6   3   14.63    0.93
   6  -6  -3   17.29    0.92
   6  -6  -3   17.75    0.96
   6  -6  -3   17.40    0.93
  -6   6   3   16.67    0.94
  -6   6   3   16.77    1.00
   5  -6  -3   17.52    0.89
   5  -6  -3   17.09    0.92
   5  -6  -3   17.35    0.86
  -5   6   3   16.56    0.89
  -5   6   3   17.44    0.99
   4  -6  -3    0.94    0.28
   4  -6  -3    0.68    0.26
   4  -6  -3    0.66    0.22
  -4   6   3    1.17    0.32
  -4   6   3    0.77    0.24
   3  -6  -3    3.67    0.44
   3  -6  -3    3.27    0.39
   3  -6  -3    3.60    0.35
  -3   6   3    3.70    0.36
  -3   6   3    3.76    0.52
   2  -6  -3    8.23    0.40
   2  -6  -3    6.68    0.49
   2  -6  -3    7.20    0.44
   2  -6  -3    7.79    0.55
  -2   6   3    6.80    0.42
  -2   6   3    6.52    0.60
   1  -6  -3   31.94    1.30
   1  -6  -3   33.70    1.31
   1  -6  -3   34.06    1.42
   1  -6  -3   33.54    1.37
  -1   6   3   32.27    1.25
  -1   6   3   31.95    1.46
   0  -6  -3   22.49    0.92
   0  -6  -3   23.88    0.97
   0  -6  -3   19.99    1.03
   0   6   3   19.89    1.06
  -1  -6  -3   71.44    2.69
  -1  -6  -3   71.89    2.82
  -1  -6  -3   72.04    2.75
   1   6   3   73.61    2.82
   1   6   3   70.20    2.76
  -2  -6  -3   79.97    3.00
  -2  -6  -3   86.34    3.10
  -2  -6  -3   77.99    3.12
   2   6   3   77.56    3.08
   2   6   3   79.73    3.11
  -3  -6  -3  131.99    4.88
  -3  -6  -3  127.66    4.78
  -3  -6  -3  130.64    4.91
   3   6   3  131.58    4.87
   3   6   3  127.52    4.86
  -4  -6  -3  188.73    7.06
  -4  -6  -3  191.82    7.09
  -4  -6  -3  189.94    6.96
   4   6   3  196.68    7.06
   4   6   3  186.57    7.00
  -5  -6  -3   58.91    2.52
  -5  -6  -3   61.00    2.40
  -5  -6  -3   62.27    2.52
   5   6   3   58.42    2.49
  -6  -6  -3  123.09    4.62
  -6  -6  -3  124.55    4.73
  -6  -6  -3  119.33    4.74
   6   6   3  121.51    4.72
  -7  -6  -3   82.18    3.26
  -7  -6  -3   80.76    3.39
  -7  -6  -3   80.57    3.37
   7   6   3   84.83    3.39
  -8  -6  -3   45.87    2.18
  -8  -6  -3   45.48    2.06
   8   6   3   46.85    2.18
  -9  -6  -3   30.00    1.77
  -9  -6  -3   26.73    1.51
   9   6   3   29.10    1.68
   9   6   3   31.13    1.75
  11  -7  -3   16.34    1.23
 -11   7   3   19.40    1.30
  10  -7  -3    2.19    0.56
  10  -7  -3    3.12    0.61
 -10   7   3    1.66    0.52
   9  -7  -3    1.85    0.47
   9  -7  -3    2.37    0.53
   9  -7  -3    2.56    0.53
  -9   7   3    2.00    0.50
  -9   7   3    1.70    0.46
   8  -7  -3    4.63    0.68
   8  -7  -3    4.25    0.66
   8  -7  -3    5.81    0.69
  -8   7   3    5.37    0.70
  -8   7   3    4.85    0.71
   7  -7  -3   43.51    1.87
   7  -7  -3   43.58    1.91
   7  -7  -3   41.54    1.88
  -7   7   3   44.21    1.97
  -7   7   3   43.09    1.91
   6  -7  -3   14.12    0.83
   6  -7  -3   13.31    0.85
   6  -7  -3   14.82    0.90
  -6   7   3   13.79    0.96
  -6   7   3   13.79    0.86
   5  -7  -3   93.20    3.63
   5  -7  -3   99.71    3.62
   5  -7  -3   92.22    3.56
  -5   7   3   93.34    3.59
  -5   7   3   92.94    3.72
   4  -7  -3   51.78    2.13
   4  -7  -3   51.98    2.09
   4  -7  -3   52.15    2.03
  -4   7   3   51.92    2.06
  -4   7   3   51.80    2.22
   3  -7  -3   22.68    1.13
   3  -7  -3   23.20    1.07
   3  -7  -3   23.47    1.01
  -3   7   3   23.31    1.02
  -3   7   3   22.42    1.20
   2  -7  -3  156.36    5.80
   2  -7  -3  162.60    5.73
   2  -7  -3  161.22    5.85
  -2   7   3  152.07    5.71
  -2   7   3  156.16    5.92
   1  -7  -3  126.21    4.64
   1  -7  -3  124.78    4.72
   1  -7  -3  127.69    4.64
   1  -7  -3  127.75    4.77
  -1   7   3  128.98    4.84
   0  -7  -3  108.23    4.16
   0  -7  -3  109.29    4.02
   0  -7  -3  107.26    4.06
   0   7   3  113.29    4.21
  -1  -7  -3  134.27    5.16
  -1  -7  -3  144.48    5.10
  -1  -7  -3  133.58    5.01
   1   7   3  140.63    5.19
   1   7   3  134.31    5.11
  -2  -7  -3   62.79    2.47
  -2  -7  -3   64.03    2.54
  -2  -7  -3   60.97    2.38
   2   7   3   65.67    2.49
   2   7   3   57.53    2.50
  -3  -7  -3   40.91    1.80
  -3  -7  -3   43.52    1.87
  -3  -7  -3   41.55    1.69
   3   7   3   40.35    1.80
   3   7   3   42.18    1.80
  -4  -7  -3   17.19    1.02
  -4  -7  -3   16.94    1.05
  -4  -7  -3   17.28    0.90
   4   7   3   17.01    1.00
  -5  -7  -3   15.15    1.03
  -5  -7  -3   17.54    0.91
  -5  -7  -3   15.03    1.00
   5   7   3   16.08    1.02
  -6  -7  -3    9.36    0.72
  -6  -7  -3    7.73    0.85
  -6  -7  -3    8.08    0.84
   6   7   3    9.42    0.84
  -7  -7  -3    2.56    0.47
  -7  -7  -3    3.10    0.58
  -7  -7  -3    2.88    0.59
   7   7   3    3.91    0.65
  -8  -7  -3    0.51    0.47
  -8  -7  -3    0.10    0.38
   8   7   3   -0.30    0.51
  11  -8  -3    9.41    1.02
  10  -8  -3   21.06    1.32
  10  -8  -3   20.60    1.33
 -10   8   3   20.07    1.32
   9  -8  -3   11.24    0.96
   9  -8  -3   12.67    1.00
   9  -8  -3   11.21    0.95
  -9   8   3   11.74    1.00
  -9   8   3   12.51    1.02
   8  -8  -3   70.85    3.04
   8  -8  -3   72.19    3.03
   8  -8  -3   71.50    2.99
  -8   8   3   76.28    3.13
  -8   8   3   79.58    3.08
   7  -8  -3   91.93    3.51
   7  -8  -3   87.04    3.45
   7  -8  -3   88.96    3.53
  -7   8   3   87.25    3.60
  -7   8   3   86.54    3.50
   6  -8  -3  107.86    4.05
   6  -8  -3  103.07    4.07
   6  -8  -3  104.73    3.99
  -6   8   3  103.60    4.04
  -6   8   3  106.00    4.18
   5  -8  -3  119.65    4.56
   5  -8  -3  122.42    4.66
   5  -8  -3  119.59    4.62
  -5   8   3  126.60    4.78
  -5   8   3  123.51    4.61
   4  -8  -3  136.82    5.11
   4  -8  -3  136.45    5.04
   4  -8  -3  136.64    5.16
  -4   8   3  137.34    5.07
  -4   8   3  136.50    5.26
   3  -8  -3   95.86    3.71
   3  -8  -3   95.14    3.66
   3  -8  -3   98.72    3.59
  -3   8   3   94.09    3.81
   2  -8  -3   87.08    3.37
   2  -8  -3   88.18    3.28
   2  -8  -3   89.44    3.43
  -2   8   3   86.55    3.52
   1  -8  -3   27.27    1.16
   1  -8  -3   28.23    1.27
   1  -8  -3   26.67    1.32
  -1   8   3   27.10    1.39
   0  -8  -3   83.20    3.09
   0  -8  -3   81.07    3.24
   0   8   3   82.65    3.30
  -1  -8  -3    8.54    0.73
  -1  -8  -3    8.93    0.56
  -1  -8  -3    8.54    0.62
   1   8   3    8.84    0.68
   1   8   3    8.97    0.75
  -2  -8  -3    7.11    0.72
  -2  -8  -3    6.40    0.51
  -2  -8  -3    7.18    0.62
   2   8   3    6.86    0.69
   2   8   3    7.28    0.65
  -3  -8  -3    1.74    0.45
  -3  -8  -3    1.19    0.35
  -3  -8  -3    1.31    0.28
   3   8   3    1.12    0.36
   3   8   3    0.90    0.39
  -4  -8  -3    1.67    0.47
  -4  -8  -3    3.28    0.48
  -4  -8  -3    2.05    0.43
   4   8   3    2.05    0.48
  -5  -8  -3    2.69    0.50
  -5  -8  -3    1.94    0.50
  -5  -8  -3    2.15    0.38
   5   8   3    2.07    0.51
  -6  -8  -3   30.43    1.60
  -6  -8  -3   29.24    1.42
  -6  -8  -3   29.71    1.64
   6   8   3   31.90    1.62
  -7  -8  -3   14.52    1.16
  -7  -8  -3   14.92    0.98
  -7  -8  -3   14.61    1.14
   7   8   3   15.17    1.14
  10  -9  -3   40.27    2.07
 -10   9   3   45.86    2.13
   9  -9  -3   29.64    1.61
   9  -9  -3   27.87    1.54
   9  -9  -3   29.20    1.58
  -9   9   3   31.07    1.62
  -9   9   3   31.08    1.69
   8  -9  -3   49.82    2.20
   8  -9  -3   49.57    2.27
   8  -9  -3   50.81    2.26
  -8   9   3   49.90    2.26
  -8   9   3   52.62    2.40
   7  -9  -3   20.77    1.18
   7  -9  -3   20.58    1.12
   7  -9  -3   19.89    1.20
  -7   9   3   19.90    1.18
  -7   9   3   20.88    1.32
   6  -9  -3   19.19    1.12
   6  -9  -3   19.51    1.16
   6  -9  -3   21.15    1.06
  -6   9   3   19.26    1.12
  -6   9   3   22.46    1.32
   5  -9  -3    3.41    0.56
   5  -9  -3    4.35    0.65
   5  -9  -3    3.68    0.48
  -5   9   3    3.76    0.75
   4  -9  -3    3.23    0.60
   4  -9  -3    3.42    0.44
   4  -9  -3    3.50    0.54
  -4   9   3    1.85    0.48
   3  -9  -3   15.26    0.92
   3  -9  -3   15.67    0.81
   3  -9  -3   16.20    0.99
  -3   9   3   17.68    1.14
   2  -9  -3    3.77    0.53
   2  -9  -3    4.18    0.61
   2  -9  -3    3.92    0.42
  -2   9   3    4.15    0.71
   1  -9  -3    6.27    0.70
   1  -9  -3    6.99    0.62
   1  -9  -3    6.67    0.50
  -1   9   3    7.37    0.80
   0  -9  -3   27.82    1.19
   0  -9  -3   26.58    1.38
   0   9   3   28.81    1.35
   0   9   3   26.10    1.44
  -1  -9  -3   12.89    0.94
  -1  -9  -3   13.46    0.73
   1   9   3   13.90    0.88
   1   9   3   13.38    0.97
  -2  -9  -3   27.11    1.32
  -2  -9  -3   27.07    1.21
  -2  -9  -3   27.21    1.44
   2   9   3   27.23    1.43
   2   9   3   27.88    1.38
  -3  -9  -3   35.71    1.58
  -3  -9  -3   36.65    1.80
  -3  -9  -3   37.38    1.72
   3   9   3   37.07    1.75
   3   9   3   42.03    2.03
  -4  -9  -3   19.98    1.02
  -4  -9  -3   20.05    1.17
  -4  -9  -3   19.40    1.22
   4   9   3   20.17    1.20
  -5  -9  -3   25.31    1.47
  -5  -9  -3   25.30    1.24
  -5  -9  -3   25.08    1.41
   5   9   3   26.37    1.45
  -6  -9  -3   31.96    1.77
  -6  -9  -3   32.07    1.70
  -6  -9  -3   32.19    1.51
   6   9   3   33.63    1.75
   9 -10  -3   10.16    0.93
   9 -10  -3    8.45    0.95
   9 -10  -3    8.93    1.01
  -9  10   3   11.17    1.11
  -9  10   3    9.30    0.98
   8 -10  -3    2.65    0.59
   8 -10  -3    2.57    0.56
   8 -10  -3    3.35    0.53
  -8  10   3    2.61    0.56
  -8  10   3    2.73    0.61
   7 -10  -3    1.47    0.47
   7 -10  -3    1.34    0.39
   7 -10  -3    0.43    0.45
  -7  10   3    1.47    0.53
   6 -10  -3    1.72    0.37
   6 -10  -3    1.34    0.45
   6 -10  -3    1.63    0.48
  -6  10   3    1.44    0.54
   5 -10  -3   10.96    0.70
   5 -10  -3    9.00    0.84
   5 -10  -3   10.09    0.81
  -5  10   3   10.27    1.01
   4 -10  -3   16.51    0.87
   4 -10  -3   16.25    1.00
   4 -10  -3   17.21    1.07
  -4  10   3   17.14    1.22
   3 -10  -3   42.97    1.79
   3 -10  -3   43.09    1.92
   3 -10  -3   46.52    2.00
  -3  10   3   43.84    2.13
   2 -10  -3   58.05    2.25
   2 -10  -3   57.65    2.40
   2 -10  -3   57.78    2.47
  -2  10   3   56.72    2.59
   1 -10  -3   49.21    2.15
   1 -10  -3   46.55    1.92
  -1  10   3   49.47    2.26
   0 -10  -3  113.08    4.55
   0 -10  -3  115.94    4.32
   0  10   3  121.23    4.51
   0  10   3  115.12    4.62
  -1 -10  -3   62.84    2.66
  -1 -10  -3   60.77    2.41
   1  10   3   66.77    2.63
   1  10   3   57.76    2.68
  -2 -10  -3   62.17    2.75
  -2 -10  -3   62.93    2.50
   2  10   3   64.97    2.77
   2  10   3   66.16    2.72
  -3 -10  -3   65.12    2.90
  -3 -10  -3   66.98    2.64
   3  10   3   69.94    2.87
  -4 -10  -3   21.07    1.34
  -4 -10  -3   19.93    1.07
  -4 -10  -3   22.82    1.36
   4  10   3   22.41    1.32
  -5 -10  -3   27.43    1.66
  -5 -10  -3   29.93    1.40
  -5 -10  -3   31.09    1.60
   5  10   3   29.69    1.63
   8 -11  -3   35.49    1.70
   8 -11  -3   34.04    1.81
   8 -11  -3   34.18    1.84
  -8  11   3   38.38    2.04
   7 -11  -3   27.40    1.52
   7 -11  -3   27.64    1.58
   7 -11  -3   29.08    1.42
  -7  11   3   31.08    1.79
   6 -11  -3   35.50    1.75
   6 -11  -3   32.37    1.76
   6 -11  -3   36.52    1.61
  -6  11   3   39.02    2.01
   5 -11  -3   39.25    1.96
   5 -11  -3   41.12    1.92
   5 -11  -3   41.62    1.77
  -5  11   3   44.62    2.19
   4 -11  -3   37.99    1.65
   4 -11  -3   38.52    1.87
   4 -11  -3   38.09    1.81
  -4  11   3   42.41    2.08
   3 -11  -3   39.27    1.84
   3 -11  -3   38.61    1.77
   3 -11  -3   36.01    1.59
  -3  11   3   38.82    2.02
   2 -11  -3   21.36    1.01
   2 -11  -3   20.96    1.19
   2 -11  -3   20.59    1.28
  -2  11   3   21.89    1.42
   1 -11  -3   54.05    2.22
   1 -11  -3   59.77    2.51
  -1  11   3   55.34    2.60
   0 -11  -3   25.17    1.15
   0 -11  -3   23.75    1.41
   0  11   3   25.93    1.38
   0  11   3   25.40    1.51
  -1 -11  -3   19.28    0.95
  -1 -11  -3   18.74    1.25
   1  11   3   18.51    1.18
   1  11   3   18.26    1.27
  -2 -11  -3   19.30    1.28
  -2 -11  -3   18.57    0.97
   2  11   3   18.09    1.43
   2  11   3   19.74    1.23
  -3 -11  -3    2.14    0.63
  -3 -11  -3    2.14    0.38
   3  11   3    2.05    0.58
   6 -12  -3   53.12    2.51
   6 -12  -3   57.47    2.51
   6 -12  -3   56.13    2.33
   5 -12  -3   15.75    1.18
   5 -12  -3   15.76    1.11
   5 -12  -3   15.30    0.92
  -5  12   3   18.62    1.45
   4 -12  -3   20.54    1.29
   4 -12  -3   18.33    0.99
   4 -12  -3   18.96    1.19
  -4  12   3   21.01    1.50
   3 -12  -3    7.68    0.80
   3 -12  -3    5.83    0.87
   3 -12  -3    5.90    0.57
  -3  12   3    6.75    1.04
   2 -12  -3    1.89    0.57
   2 -12  -3    1.57    0.33
  -2  12   3    1.23    0.57
   1 -12  -3   -0.01    0.26
   1 -12  -3   -0.05    0.46
  -1  12   3   -0.26    0.43
  -1  12   3    0.52    0.52
   0 -12  -3   20.55    1.36
   0 -12  -3   21.66    1.05
   0  12   3   22.12    1.34
   0  12   3   21.63    1.49
  -1 -12  -3    6.94    0.93
  -1 -12  -3    5.92    0.58
   1  12   3    5.81    0.94
   1  12   3    6.40    0.87
  -2 -14   4   35.00    1.99
   1  14  -4   56.17    3.24
   1  14  -4   61.12    2.71
  -1 -14   4   59.58    2.70
   0  14  -4   28.07    1.75
   0 -14   4   29.85    1.64
  -1  14  -4   40.63    2.14
   1 -14   4   38.62    1.94
   1 -14   4   36.86    1.85
  -2  14  -4   18.76    1.47
   2 -14   4   19.08    1.18
  -3  14  -4    6.07    1.06
   3 -14   4    6.32    0.81
   4 -14   4    2.53    0.41
   4  13  -4   12.07    1.07
  -4 -13   4   11.82    1.46
   3  13  -4    0.36    0.47
  -3 -13   4    0.95    0.54
   2  13  -4    5.28    0.78
  -2 -13   4    5.60    0.87
   1  13  -4    1.33    0.50
   1  13  -4    1.07    0.48
  -1 -13   4    0.97    0.51
   0  13  -4    0.39    0.47
   0 -13   4    0.24    0.47
   0 -13   4    0.83    0.44
  -1  13  -4    0.56    0.49
   1 -13   4    0.61    0.42
   1 -13   4    0.16    0.45
  -2  13  -4    7.15    1.00
   2 -13   4    6.96    0.77
   2 -13   4    8.61    1.05
  -3  13  -4    6.85    1.01
   3 -13   4    5.93    0.73
   3 -13   4    6.30    0.42
  -4  13  -4   18.32    1.41
   4 -13   4   19.14    1.16
   4 -13   4   18.96    0.86
  -5  13  -4   26.34    1.64
   5 -13   4   21.81    1.05
   5 -13   4   23.37    1.34
  -6  13  -4   33.84    1.94
   6 -13   4   31.21    1.65
   6 -13   4   28.70    1.36
   5  12  -4    0.15    0.49
  -5 -12   4    0.13    0.53
   4  12  -4    5.36    0.79
  -4 -12   4    7.21    0.97
   3  12  -4   14.54    1.02
  -3 -12   4   13.80    1.11
   2  12  -4   29.59    1.67
   2  12  -4   33.86    1.61
  -2 -12   4   34.71    1.71
   1  12  -4   69.45    3.05
  -1 -12   4   73.19    3.00
   0  12  -4   52.66    2.45
   0 -12   4   53.53    2.34
   0 -12   4   53.19    2.26
  -1  12  -4   68.14    3.01
   1 -12   4   65.63    2.78
   1 -12   4   72.21    2.87
  -2  12  -4   70.12    3.11
   2 -12   4   70.96    2.86
   2 -12   4   70.02    2.58
   2 -12   4   69.98    2.89
  -3  12  -4   74.59    3.20
   3 -12   4   70.27    2.66
   3 -12   4   71.20    2.91
  -4  12  -4   61.08    2.83
   4 -12   4   58.52    2.31
   4 -12   4   63.87    2.58
  -5  12  -4   25.29    1.36
  -5  12  -4   27.62    1.63
   5 -12   4   24.04    1.11
   5 -12   4   24.51    1.35
  -6  12  -4   55.77    2.38
  -6  12  -4   56.83    2.61
   6 -12   4   50.79    2.12
   6 -12   4   48.86    2.31
  -7  12  -4   17.19    1.21
  -7  12  -4   17.77    1.38
   7 -12   4   16.74    1.17
   7 -12   4   18.06    0.98
  -8  12  -4   10.50    1.05
  -8  12  -4   11.72    1.30
   7  11  -4   20.94    1.36
  -7 -11   4   19.98    1.36
   6  11  -4   34.11    1.74
  -6 -11   4   33.32    1.88
  -6 -11   4   35.47    1.78
   5  11  -4   16.31    1.08
  -5 -11   4   16.26    1.22
  -5 -11   4   14.57    1.08
   4  11  -4   39.46    1.83
  -4 -11   4   38.44    1.80
  -4 -11   4   38.92    1.94
   3  11  -4   55.09    2.41
  -3 -11   4   59.87    2.54
   2  11  -4   92.63    3.86
   2  11  -4   99.58    3.81
  -2 -11   4   99.52    3.89
   1  11  -4   94.70    4.10
  -1 -11   4  103.60    3.99
  -1 -11   4  112.78    4.11
   0  11  -4   81.66    3.33
   0 -11   4   80.01    3.14
   0 -11   4   77.13    3.20
  -1  11  -4   88.44    3.93
   1 -11   4  101.37    3.82
   1 -11   4  101.46    3.77
  -2  11  -4   28.57    1.61
   2 -11   4   29.64    1.41
   2 -11   4   29.93    1.16
   2 -11   4   30.70    1.44
  -3  11  -4   46.96    2.10
  -3  11  -4   51.33    2.37
   3 -11   4   51.91    2.14
   3 -11   4   53.13    2.15
   3 -11   4   49.43    1.91
  -4  11  -4    7.33    0.89
  -4  11  -4    7.72    0.70
   4 -11   4    8.01    0.51
   4 -11   4    7.70    0.73
  -5  11  -4   10.09    0.82
  -5  11  -4   10.53    1.02
   5 -11   4    9.76    0.80
   5 -11   4    9.52    0.62
  -6  11  -4    7.96    0.80
  -6  11  -4    7.70    0.95
   6 -11   4    7.44    0.61
   6 -11   4    7.15    0.76
  -7  11  -4    4.04    0.60
  -7  11  -4    3.11    0.64
   7 -11   4    3.35    0.57
   7 -11   4    2.38    0.57
  -8  11  -4    3.17    0.66
  -8  11  -4    2.72    0.59
   8 -11   4    3.01    0.50
   8 -11   4    2.95    0.60
  -9  11  -4   12.40    1.68
  -9  11  -4   12.04    1.19
   9 -11   4   11.79    1.05
   8  10  -4   43.52    2.10
  -8 -10   4   42.57    2.47
   7  10  -4   69.81    2.89
  -7 -10   4   65.37    2.53
  -7 -10   4   66.62    2.91
   6  10  -4   55.16    2.38
  -6 -10   4   51.45    2.48
  -6 -10   4   55.33    2.42
   5  10  -4   86.88    3.50
  -5 -10   4   88.87    3.53
  -5 -10   4   87.10    3.62
   4  10  -4   46.80    2.02
  -4 -10   4   46.48    2.14
  -4 -10   4   44.97    2.02
   3  10  -4   38.30    1.70
   3  10  -4   35.72    1.99
  -3 -10   4   39.87    1.83
  -3 -10   4   38.76    1.70
   2  10  -4   15.39    0.90
   2  10  -4   13.13    0.94
  -2 -10   4   15.06    1.00
  -2 -10   4   16.33    0.87
   1  10  -4    1.31    0.39
  -1 -10   4    1.55    0.36
  -1 -10   4    1.89    0.45
   0  10  -4    7.87    0.79
   0 -10   4    7.36    0.62
   0 -10   4    8.26    0.71
  -1  10  -4   24.54    1.37
  -1  10  -4   22.60    1.12
   1 -10   4   24.95    0.96
   1 -10   4   25.57    1.24
   1 -10   4   25.44    1.01
   1 -10   4   25.97    1.20
  -2  10  -4    4.38    0.51
  -2  10  -4    5.52    0.76
   2 -10   4    5.64    0.35
   2 -10   4    6.00    0.58
   2 -10   4    5.44    0.60
  -3  10  -4   13.11    1.03
  -3  10  -4   13.66    0.83
   3 -10   4   14.34    0.86
   3 -10   4   13.93    0.66
   3 -10   4   14.96    0.86
  -4  10  -4   50.49    2.25
  -4  10  -4   45.25    2.02
   4 -10   4   48.63    2.04
   4 -10   4   47.70    1.87
  -5  10  -4   21.02    1.27
  -5  10  -4   18.94    1.07
   5 -10   4   16.13    1.04
   5 -10   4   19.54    0.92
  -6  10  -4   26.82    1.52
  -6  10  -4   25.62    1.36
   6 -10   4   27.78    1.36
   6 -10   4   23.62    1.20
  -7  10  -4   34.34    1.68
  -7  10  -4   33.54    1.80
   7 -10   4   33.32    1.66
   7 -10   4   34.11    1.55
  -8  10  -4   35.60    1.77
  -8  10  -4   34.48    1.84
   8 -10   4   35.78    1.65
   8 -10   4   32.22    1.72
  -9  10  -4   78.97    3.17
  -9  10  -4   79.88    3.25
   9 -10   4   71.25    3.01
   9 -10   4   63.25    3.08
   9   9  -4   11.73    1.08
   8   9  -4   20.69    1.48
   8   9  -4   18.49    1.21
  -8  -9   4   17.57    1.28
  -8  -9   4   17.96    0.94
   7   9  -4    9.70    1.06
   7   9  -4   10.43    0.91
  -7  -9   4   11.44    0.99
  -7  -9   4   10.47    0.64
   6   9  -4    3.86    0.64
  -6  -9   4    3.76    0.65
  -6  -9   4    3.89    0.41
  -6  -9   4    4.19    0.74
   5   9  -4    3.08    0.49
  -5  -9   4    2.00    0.46
  -5  -9   4    4.00    0.73
   4   9  -4    2.93    0.52
  -4  -9   4    1.27    0.38
  -4  -9   4    1.67    0.47
   3   9  -4    9.53    0.69
   3   9  -4    9.86    0.72
  -3  -9   4   10.46    0.73
  -3  -9   4   10.50    0.82
   2   9  -4    5.17    0.59
  -2  -9   4    6.01    0.65
  -2  -9   4    5.37    0.54
   1   9  -4   13.58    0.90
   1   9  -4   13.26    0.69
  -1  -9   4   14.46    0.75
  -1  -9   4   13.88    0.88
  -1  -9   4   14.42    0.79
   0   9  -4   27.76    1.50
   0   9  -4   29.16    1.32
   0  -9   4   33.42    1.45
   0  -9   4   32.30    1.39
   0  -9   4   35.94    1.35
  -1   9  -4  123.82    4.91
  -1   9  -4  120.18    5.09
   1  -9   4  136.71    4.96
   1  -9   4  139.78    4.99
   1  -9   4  136.01    4.78
   1  -9   4  142.86    4.82
  -2   9  -4   58.89    2.42
  -2   9  -4   60.30    2.61
   2  -9   4   64.21    2.45
   2  -9   4   63.21    2.28
   2  -9   4   61.98    2.45
  -3   9  -4  125.55    4.73
  -3   9  -4  132.82    4.93
   3  -9   4  120.47    4.70
   3  -9   4  129.96    4.74
   3  -9   4  123.90    4.59
  -4   9  -4  138.17    5.26
  -4   9  -4  143.58    5.44
   4  -9   4  137.63    5.26
   4  -9   4  141.73    5.21
   4  -9   4  142.43    5.14
  -5   9  -4   92.12    3.59
  -5   9  -4   96.51    3.75
   5  -9   4   90.00    3.46
   5  -9   4   89.12    3.57
  -6   9  -4  133.11    4.94
  -6   9  -4  122.33    4.79
   6  -9   4  125.75    4.69
   6  -9   4  119.31    4.77
  -7   9  -4   74.23    3.02
  -7   9  -4   78.27    3.15
   7  -9   4   67.04    2.99
   7  -9   4   75.17    2.94
  -8   9  -4   71.35    2.93
  -8   9  -4   73.97    3.01
   8  -9   4   61.67    2.87
   8  -9   4   69.10    2.82
  -9   9  -4   26.30    1.50
  -9   9  -4   27.89    1.50
   9  -9   4   23.36    1.44
   9  -9   4   24.08    1.37
 -10   9  -4   19.87    1.31
  10  -9   4   15.62    1.23
  10  -9   4   16.63    1.19
   9   8  -4    0.02    0.57
   9   8  -4    0.60    0.51
  -9  -8   4   -0.53    0.44
  -9  -8   4    0.41    0.33
   8   8  -4    5.78    0.93
   8   8  -4    6.12    0.77
  -8  -8   4    5.93    0.57
  -8  -8   4    3.40    0.61
   7   8  -4   27.23    1.40
   7   8  -4   24.96    1.55
  -7  -8   4   27.89    1.20
  -7  -8   4   26.90    1.46
   6   8  -4   27.93    1.37
  -6  -8   4   28.91    1.46
  -6  -8   4   27.63    1.18
   5   8  -4   94.98    3.74
  -5  -8   4   97.92    3.88
  -5  -8   4   98.39    3.57
  -5  -8   4   98.57    3.81
   4   8  -4   81.07    3.16
  -4  -8   4   82.52    3.28
  -4  -8   4   81.02    3.20
   3   8  -4   94.07    3.86
   3   8  -4   98.90    3.85
  -3  -8   4  101.10    3.96
  -3  -8   4  104.40    3.89
  -3  -8   4  112.93    3.80
   2   8  -4   92.32    3.87
  -2  -8   4   99.13    3.90
  -2  -8   4  112.51    3.77
  -2  -8   4  103.43    3.83
   1   8  -4   72.07    2.91
   1   8  -4   75.62    3.07
  -1  -8   4   86.46    2.97
  -1  -8   4   77.06    2.97
  -1  -8   4   79.67    3.05
   0   8  -4  164.80    6.48
   0   8  -4  165.83    6.34
   0  -8   4  178.22    6.32
   0  -8   4  181.87    6.38
   0  -8   4  182.51    6.43
  -1   8  -4   39.65    1.71
  -1   8  -4   39.73    1.62
   1  -8   4   45.83    1.62
   1  -8   4   42.63    1.74
   1  -8   4   47.05    1.77
   1  -8   4   42.85    1.58
  -2   8  -4   63.67    2.56
   2  -8   4   66.50    2.44
   2  -8   4   66.50    2.49
   2  -8   4   69.96    2.57
   2  -8   4   65.28    2.57
  -3   8  -4   85.27    3.40
   3  -8   4   91.59    3.30
   3  -8   4   85.26    3.40
   3  -8   4   95.70    3.38
  -4   8  -4   25.85    1.19
   4  -8   4   23.40    1.08
   4  -8   4   24.40    1.17
   4  -8   4   25.39    1.10
  -5   8  -4   20.93    1.05
   5  -8   4   19.34    1.04
   5  -8   4   19.23    0.97
  -6   8  -4   12.68    0.89
  -6   8  -4   14.38    1.02
   6  -8   4   14.73    0.91
   6  -8   4   14.96    0.87
  -7   8  -4    3.75    0.69
  -7   8  -4    2.50    0.47
   7  -8   4    3.28    0.48
   7  -8   4    3.60    0.62
  -8   8  -4    0.84    0.43
  -8   8  -4    2.13    0.48
   8  -8   4    1.86    0.45
   8  -8   4    2.02    0.52
  -9   8  -4    2.93    0.57
  -9   8  -4    2.11    0.51
   9  -8   4    2.01    0.50
   9  -8   4    3.00    0.60
 -10   8  -4    4.47    0.67
  10  -8   4    4.10    0.65
  10  -8   4    3.28    0.66
  10   7  -4   21.73    1.36
  10   7  -4   20.13    1.55
 -10  -7   4   20.93    1.49
 -10  -7   4   18.06    1.18
   9   7  -4   32.72    1.83
   9   7  -4   31.92    1.63
  -9  -7   4   30.37    1.43
  -9  -7   4   28.90    1.66
   8   7  -4   42.43    1.96
   8   7  -4   44.18    2.15
  -8  -7   4   42.63    2.03
  -8  -7   4   42.73    1.80
   7   7  -4   55.40    2.33
   7   7  -4   57.95    2.51
  -7  -7   4   53.96    2.18
  -7  -7   4   54.22    2.39
   6   7  -4   77.34    3.10
  -6  -7   4   78.46    2.96
  -6  -7   4   80.18    3.17
   5   7  -4  123.74    4.85
  -5  -7   4  136.47    4.86
  -5  -7   4  131.59    4.99
  -5  -7   4  128.88    4.72
  -5  -7   4  129.13    4.92
   4   7  -4   41.98    1.73
   4   7  -4   42.00    1.76
  -4  -7   4   42.10    1.89
  -4  -7   4   45.57    1.61
  -4  -7   4   43.13    1.84
  -4  -7   4   41.71    1.62
  -4  -7   4   45.03    1.70
   3   7  -4  190.74    7.58
   3   7  -4  202.22    7.58
  -3  -7   4  225.60    7.54
  -3  -7   4  212.68    7.69
  -3  -7   4  214.69    7.64
  -2  -7   4   99.27    3.67
  -2  -7   4   97.25    3.63
  -2  -7   4  102.48    3.70
  -2  -7   4   95.76    3.75
  -1  -7   4   66.79    2.48
  -1  -7   4   58.18    2.52
  -1  -7   4   69.80    2.48
   0   7  -4   92.99    3.81
   0  -7   4  117.85    3.97
   0  -7   4  100.83    3.83
   0  -7   4  110.47    3.80
   0  -7   4   97.49    3.86
  -1   7  -4   11.85    0.66
  -1   7  -4   12.59    0.59
   1  -7   4   14.69    0.86
   1  -7   4   14.26    0.60
   1  -7   4   14.51    0.56
   1  -7   4   14.49    0.70
   1  -7   4   14.15    0.71
  -2   7  -4    9.92    0.58
  -2   7  -4    8.97    0.43
   2  -7   4   10.18    0.75
   2  -7   4   10.39    0.56
   2  -7   4    9.36    0.46
   2  -7   4    9.76    0.58
   2  -7   4   10.32    0.52
  -3   7  -4    5.09    0.47
   3  -7   4    5.94    0.42
   3  -7   4    4.97    0.46
   3  -7   4    4.93    0.61
   3  -7   4    5.41    0.39
  -4   7  -4   14.33    0.81
   4  -7   4   13.69    0.96
   4  -7   4   15.19    0.82
   4  -7   4   15.98    0.77
   4  -7   4   15.96    0.73
  -5   7  -4   36.19    1.53
   5  -7   4   31.81    1.62
   5  -7   4   35.34    1.53
   5  -7   4   35.04    1.49
   5  -7   4   34.87    1.46
  -6   7  -4   37.63    1.72
   6  -7   4   41.01    1.71
   6  -7   4   40.34    1.83
   6  -7   4   38.88    1.73
  -7   7  -4   41.36    1.85
   7  -7   4   39.53    1.84
   7  -7   4   43.89    1.84
  -8   7  -4  108.26    4.19
  -8   7  -4  112.94    4.23
   8  -7   4  104.28    4.14
   8  -7   4  101.95    4.18
  -9   7  -4   68.07    2.79
   9  -7   4   64.68    2.75
   9  -7   4   63.53    2.79
 -10   7  -4   60.04    2.54
  10  -7   4   53.13    2.53
  11  -7   4   55.68    2.87
  10   6  -4   41.23    2.00
  10   6  -4   43.88    2.21
 -10  -6   4   39.67    1.84
 -10  -6   4   40.59    2.06
   9   6  -4   60.25    2.57
   9   6  -4   60.33    2.72
  -9  -6   4   57.25    2.41
  -9  -6   4   59.49    2.61
   8   6  -4   38.95    1.81
   8   6  -4   39.70    1.97
  -8  -6   4   41.60    1.90
  -8  -6   4   38.66    1.69
   7   6  -4   20.35    1.09
   7   6  -4   21.94    1.27
  -7  -6   4   20.30    0.99
  -7  -6   4   19.35    1.18
   6   6  -4   81.57    3.38
   6   6  -4   82.84    3.25
  -6  -6   4   86.05    3.18
  -6  -6   4   86.07    3.33
  -6  -6   4   83.17    3.15
   5   6  -4    4.91    0.49
  -5  -6   4    5.44    0.41
  -5  -6   4    4.78    0.58
  -5  -6   4    5.40    0.45
   4   6  -4    0.25    0.19
   4   6  -4    1.13    0.26
  -4  -6   4    1.69    0.25
  -4  -6   4    0.78    0.14
  -4  -6   4    0.87    0.21
  -4  -6   4    0.74    0.32
  -4  -6   4    0.20    0.29
   3   6  -4    3.80    0.36
   3   6  -4    2.93    0.38
  -3  -6   4    5.01    0.49
  -3  -6   4    3.32    0.43
  -3  -6   4    4.52    0.35
  -2  -6   4   10.22    0.51
  -2  -6   4    9.21    0.61
  -2  -6   4    9.63    0.56
  -2  -6   4    8.83    0.51
  -1  -6   4   44.80    1.78
  -1  -6   4   43.44    1.72
  -1  -6   4   43.79    1.70
  -1  -6   4   46.20    1.73
  -1  -6   4   43.61    1.81
   0   6  -4   26.68    1.18
   0  -6   4   29.44    1.23
   0  -6   4   30.70    1.17
   0  -6   4   30.39    1.20
   0  -6   4   30.26    1.32
  -1   6  -4   53.79    2.14
  -1   6  -4   54.62    2.21
   1  -6   4   58.94    2.22
   1  -6   4   59.78    2.12
   1  -6   4   58.59    2.14
   1  -6   4   66.57    2.37
   1  -6   4   57.52    2.21
  -2   6  -4   69.91    2.70
  -2   6  -4   69.34    2.79
   2  -6   4   86.57    2.77
   2  -6   4   76.08    2.73
   2  -6   4   68.62    2.91
   2  -6   4   76.53    2.81
   2  -6   4   73.78    2.76
  -3   6  -4  107.79    4.12
  -3   6  -4  105.25    4.01
   3  -6   4  104.60    4.23
   3  -6   4  120.04    4.11
   3  -6   4  111.47    4.06
   3  -6   4  117.93    4.14
   3  -6   4  112.87    4.09
  -4   6  -4  110.35    4.30
  -4   6  -4  111.66    4.18
   4  -6   4  113.70    4.41
   4  -6   4  119.25    4.31
   4  -6   4  121.43    4.22
   4  -6   4  117.18    4.27
  -5   6  -4  128.50    4.89
   5  -6   4  134.33    4.78
   5  -6   4  128.95    4.99
   5  -6   4  133.47    4.87
   5  -6   4  130.76    4.90
  -6   6  -4  114.15    4.34
   6  -6   4  118.49    4.43
   6  -6   4  112.93    4.32
   6  -6   4  112.62    4.35
  -7   6  -4   71.73    2.88
   7  -6   4   70.11    2.89
   7  -6   4   73.34    2.87
   7  -6   4   71.79    2.94
  -8   6  -4   67.35    2.69
   8  -6   4   62.69    2.69
   8  -6   4   64.23    2.66
  -9   6  -4   22.76    1.26
   9  -6   4   22.52    1.30
   9  -6   4   20.15    1.26
 -10   6  -4   57.69    2.46
  10  -6   4   51.83    2.46
 -11   6  -4   21.86    1.38
  11  -6   4   20.11    1.42
  11   5  -4   10.85    1.25
 -11  -5   4   11.02    0.93
 -11  -5   4   11.61    1.11
  10   5  -4   17.19    1.16
  10   5  -4   18.25    1.33
 -10  -5   4   17.00    1.06
 -10  -5   4   14.62    1.19
   9   5  -4   25.93    1.54
   9   5  -4   26.52    1.38
  -9  -5   4   24.71    1.26
  -9  -5   4   23.63    1.39
   8   5  -4    1.09    0.49
   8   5  -4    1.31    0.42
  -8  -5   4    1.21    0.42
  -8  -5   4    1.52    0.35
  -8  -5   4    1.97    0.37
   7   5  -4    1.18    0.44
   7   5  -4    0.99    0.34
  -7  -5   4    0.77    0.37
  -7  -5   4    0.76    0.27
  -7  -5   4    1.30    0.30
   6   5  -4    4.09    0.63
   6   5  -4    4.13    0.49
  -6  -5   4    2.66    0.43
  -6  -5   4    4.38    0.44
  -6  -5   4    4.28    0.43
   5   5  -4  133.41    5.12
   5   5  -4  127.19    5.00
  -5  -5   4  140.53    4.99
  -5  -5   4  137.17    4.94
  -5  -5   4  136.87    5.08
  -5  -5   4  139.04    4.97
   4   5  -4  104.85    4.14
   4   5  -4  102.57    4.08
  -4  -5   4  117.55    4.26
  -4  -5   4  115.39    4.08
  -4  -5   4  117.74    4.07
  -4  -5   4  114.92    4.22
  -4  -5   4  115.49    4.12
   3   5  -4  185.75    7.11
  -3  -5   4  193.82    7.21
  -3  -5   4  206.05    7.11
  -3  -5   4  199.95    7.18
  -3  -5   4  206.00    7.04
  -3  -5   4  193.56    7.04
  -2  -5   4  278.18    9.95
  -2  -5   4  274.51    9.90
  -2  -5   4  278.44    9.99
  -2  -5   4  276.64    9.95
  -1  -5   4  166.56    5.93
  -1  -5   4  156.30    5.91
  -1  -5   4  178.59    5.98
  -1  -5   4  160.32    5.99
  -1  -5   4  158.57    5.91
   0  -5   4  414.88   13.78
   0  -5   4  385.89   13.74
   0  -5   4  366.49   13.75
   0  -5   4  394.01   13.85
   0  -5   4  368.01   13.75
  -1   5  -4  233.15    8.85
  -1   5  -4  229.86    8.90
   1  -5   4  229.22    8.84
   1  -5   4  278.81    8.86
   1  -5   4  256.61    8.91
   1  -5   4  253.43    9.02
   1  -5   4  257.22    8.89
  -2   5  -4  197.76    7.36
  -2   5  -4  192.14    7.28
   2  -5   4  202.18    7.30
   2  -5   4  214.03    7.37
   2  -5   4  224.03    7.33
   2  -5   4  221.80    7.33
   2  -5   4  175.79    7.43
  -3   5  -4   12.84    0.59
  -3   5  -4   13.55    0.69
   3  -5   4   15.40    0.70
   3  -5   4   15.23    0.61
   3  -5   4   13.20    0.80
   3  -5   4   14.21    0.70
   3  -5   4   13.90    0.68
  -4   5  -4  229.59    8.46
  -4   5  -4  224.92    8.37
  -4   5  -4  224.61    8.69
   4  -5   4  230.86    8.54
   4  -5   4  232.95    8.45
   4  -5   4  251.24    8.48
   4  -5   4  242.55    8.37
  -5   5  -4   44.81    1.70
   5  -5   4   44.75    1.68
   5  -5   4   40.59    1.86
   5  -5   4   43.95    1.79
   5  -5   4   44.18    1.81
  -6   5  -4    1.67    0.27
  -6   5  -4    2.04    0.36
   6  -5   4    2.15    0.38
   6  -5   4    1.86    0.38
   6  -5   4    2.67    0.42
  -7   5  -4   41.36    1.76
   7  -5   4   37.83    1.77
   7  -5   4   42.32    1.79
   7  -5   4   40.01    1.80
  -8   5  -4    6.31    0.68
   8  -5   4    6.17    0.74
   8  -5   4    6.00    0.70
   8  -5   4    5.76    0.71
  -9   5  -4    2.15    0.47
   9  -5   4    3.16    0.66
   9  -5   4    5.20    0.75
 -10   5  -4    5.67    0.82
  10  -5   4    6.58    0.89
 -11   5  -4   22.74    1.36
  11  -5   4   22.17    1.46
  11   4  -4   15.83    1.68
  11   4  -4   18.95    1.40
 -11  -4   4   14.53    1.19
 -11  -4   4   15.73    1.10
  10   4  -4   22.00    1.25
  10   4  -4   22.86    1.44
 -10  -4   4   18.94    1.15
 -10  -4   4   19.64    1.28
 -10  -4   4   17.82    1.12
   9   4  -4   53.86    2.40
   9   4  -4   53.50    2.26
  -9  -4   4   52.92    2.18
  -9  -4   4   49.19    2.28
  -9  -4   4   49.23    2.14
   8   4  -4   57.82    2.37
   8   4  -4   60.22    2.53
  -8  -4   4   55.30    2.43
  -8  -4   4   55.85    2.30
  -8  -4   4   56.79    2.32
   7   4  -4   34.58    1.71
   7   4  -4   37.12    1.60
  -7  -4   4   37.91    1.55
  -7  -4   4   36.02    1.55
  -7  -4   4   36.07    1.65
   6   4  -4  159.72    6.09
   6   4  -4  154.39    5.97
  -6  -4   4  167.66    5.95
  -6  -4   4  167.05    5.96
  -6  -4   4  164.89    6.05
   5   4  -4   24.38    1.21
   5   4  -4   24.74    1.10
  -5  -4   4   25.16    1.06
  -5  -4   4   26.76    1.06
  -5  -4   4   24.14    1.17
  -5  -4   4   26.28    1.09
   4   4  -4  130.78    5.06
   4   4  -4  126.70    4.96
  -4  -4   4  136.61    5.03
  -4  -4   4  141.28    4.93
  -4  -4   4  137.08    4.95
  -4  -4   4  144.33    4.92
   3   4  -4  215.27    8.44
  -3  -4   4  232.76    8.54
  -3  -4   4  237.58    8.44
  -3  -4   4  236.65    8.45
  -3  -4   4  239.31    8.40
  -3  -4   4  238.68    8.52
  -3  -4   4  249.60    8.40
  -2  -4   4  148.18    5.57
  -2  -4   4  147.31    5.54
  -2  -4   4  155.31    5.51
  -2  -4   4  160.31    5.55
  -1  -4   4  116.72    4.24
  -1  -4   4  115.01    4.29
  -1  -4   4  114.76    4.23
  -1  -4   4  120.68    4.22
  -1  -4   4  116.84    4.27
   0  -4   4  191.10    6.92
   0  -4   4  189.24    6.86
   0  -4   4  195.23    7.02
   0  -4   4  201.85    6.94
   0  -4   4  189.39    6.93
  -1   4  -4  222.29    8.75
  -1   4  -4  229.49    8.71
   1  -4   4  251.44    8.75
   1  -4   4  252.69    8.85
   1  -4   4  256.12    8.72
   1  -4   4  255.23    8.72
   1  -4   4  244.64    8.71
  -2   4  -4   76.90    2.98
  -2   4  -4   79.63    3.04
   2  -4   4   79.87    3.13
   2  -4   4   84.28    2.96
   2  -4   4   76.42    3.01
   2  -4   4   87.02    3.04
   2  -4   4   90.50    3.03
  -3   4  -4   37.90    1.50
  -3   4  -4   36.56    1.56
  -3   4  -4   37.34    1.57
   3  -4   4   37.79    1.56
   3  -4   4   41.05    1.47
   3  -4   4   42.60    1.59
   3  -4   4   39.85    1.66
   3  -4   4   44.07    1.58
  -4   4  -4    6.04    0.45
  -4   4  -4    5.57    0.45
  -4   4  -4    6.50    0.38
   4  -4   4    5.77    0.46
   4  -4   4    5.94    0.33
   4  -4   4    6.39    0.47
   4  -4   4    4.83    0.52
  -5   4  -4    0.91    0.26
  -5   4  -4    1.46    0.23
  -5   4  -4    1.20    0.27
   5  -4   4    1.50    0.32
   5  -4   4    1.63    0.25
   5  -4   4    1.41    0.31
   5  -4   4    1.04    0.28
  -6   4  -4   29.35    1.32
  -6   4  -4   31.49    1.27
   6  -4   4   30.03    1.22
   6  -4   4   27.78    1.34
   6  -4   4   29.30    1.36
   6  -4   4   29.36    1.37
  -7   4  -4    7.86    0.59
  -7   4  -4    7.69    0.65
   7  -4   4    8.20    0.71
   7  -4   4    7.57    0.70
   7  -4   4    6.87    0.68
  -8   4  -4   60.72    2.48
  -8   4  -4   60.62    2.42
   8  -4   4   59.77    2.54
   8  -4   4   59.24    2.50
  -9   4  -4   17.01    1.04
   9  -4   4   16.98    1.14
 -10   4  -4   70.14    2.92
  10  -4   4   69.84    3.02
 -11   4  -4   80.73    3.28
  11  -4   4   77.11    3.39
  12   3  -4   49.18    2.52
 -12  -3   4   47.30    2.34
  11   3  -4   44.08    2.21
  11   3  -4   41.03    2.13
 -11  -3   4   43.81    2.10
 -11  -3   4   43.23    1.95
 -11  -3   4   42.50    1.99
  10   3  -4   48.66    2.24
  10   3  -4   46.46    2.07
 -10  -3   4   45.33    2.11
 -10  -3   4   45.07    2.02
 -10  -3   4   42.50    1.97
   9   3  -4  128.24    5.02
   9   3  -4  128.19    4.88
  -9  -3   4  129.40    4.86
  -9  -3   4  124.65    4.82
  -9  -3   4  128.94    4.94
   8   3  -4   72.65    2.98
   8   3  -4   71.53    2.86
  -8  -3   4   73.63    2.84
  -8  -3   4   68.07    2.80
  -8  -3   4   72.64    2.92
   7   3  -4  100.81    3.92
   7   3  -4   99.11    3.81
  -7  -3   4  100.80    3.80
  -7  -3   4  100.82    3.88
  -7  -3   4  100.42    3.79
   6   3  -4  136.07    5.22
   6   3  -4  143.83    5.34
  -6  -3   4  143.40    5.22
  -6  -3   4  148.43    5.22
  -6  -3   4  138.15    5.29
   5   3  -4   48.54    2.00
   5   3  -4   46.26    1.88
  -5  -3   4   50.97    1.88
  -5  -3   4   47.45    1.88
  -5  -3   4   47.87    1.96
  -5  -3   4   49.71    1.89
   4   3  -4   28.45    1.19
   4   3  -4   28.29    1.29
  -4  -3   4   29.64    1.27
  -4  -3   4   29.76    1.18
  -4  -3   4   30.25    1.20
  -4  -3   4   31.43    1.19
   3   3  -4    0.49    0.16
  -3  -3   4    0.73    0.17
  -3  -3   4    1.30    0.25
  -3  -3   4    0.96    0.17
  -3  -3   4    0.48    0.18
   2   3  -4    3.32    0.24
   2   3  -4    4.60    0.36
  -2  -3   4    4.20    0.33
  -2  -3   4    3.67    0.21
  -2  -3   4    3.69    0.23
  -2  -3   4    3.71    0.33
  -2  -3   4    3.80    0.29
  -1  -3   4    0.46    0.16
  -1  -3   4    0.92    0.18
  -1  -3   4    0.47    0.15
  -1  -3   4    0.66    0.09
  -1  -3   4    0.49    0.14
  -1  -3   4    0.40    0.10
   0   3  -4   18.96    0.82
   0  -3   4   20.25    0.79
   0  -3   4   21.65    0.82
   0  -3   4   21.28    0.78
   0  -3   4   21.51    0.83
   0  -3   4   21.50    0.85
   0  -3   4   22.25    0.91
  -1   3  -4   72.30    2.78
  -1   3  -4   73.32    2.75
   1  -3   4   73.92    2.75
   1  -3   4   83.96    2.78
   1  -3   4   81.43    2.86
   1  -3   4   70.94    2.75
  -2   3  -4  262.68    9.97
  -2   3  -4  273.96   10.01
  -2   3  -4  266.58   10.00
   2  -3   4  279.26    9.99
   2  -3   4  261.40   10.06
   2  -3   4  297.57   10.00
   2  -3   4  318.29   10.02
  -3   3  -4   54.89    2.13
  -3   3  -4   58.81    2.17
  -3   3  -4   56.21    2.18
   3  -3   4   60.82    2.19
   3  -3   4   58.31    2.07
   3  -3   4   53.69    2.23
   3  -3   4   57.40    2.17
  -4   3  -4  189.85    6.94
  -4   3  -4  196.65    6.91
  -4   3  -4  185.21    6.88
   4  -3   4  189.22    6.94
   4  -3   4  191.25    6.96
   4  -3   4  183.71    6.82
   4  -3   4  200.38    6.93
  -5   3  -4  180.84    6.96
  -5   3  -4  190.40    6.91
  -5   3  -4  196.37    6.93
   5  -3   4  190.81    6.85
   5  -3   4  184.60    6.94
   5  -3   4  197.71    6.98
   5  -3   4  192.00    6.97
  -6   3  -4   48.44    1.87
  -6   3  -4   46.35    1.89
  -6   3  -4   42.95    1.92
   6  -3   4   45.84    1.94
   6  -3   4   45.88    1.92
   6  -3   4   45.84    1.91
   6  -3   4   47.92    1.82
  -7   3  -4  134.70    4.93
  -7   3  -4  133.37    4.94
   7  -3   4  125.15    4.99
   7  -3   4  131.15    4.93
   7  -3   4  135.21    4.99
  -8   3  -4   75.68    3.02
  -8   3  -4   78.37    3.05
   8  -3   4   72.53    3.52
   8  -3   4   79.48    3.13
  -9   3  -4   42.17    1.89
  -9   3  -4   43.95    1.91
   9  -3   4   42.93    2.02
 -10   3  -4   50.12    2.20
  10  -3   4   49.47    2.31
 -11   3  -4   34.30    1.72
  11  -3   4   33.95    1.86
  12   2  -4   35.00    1.95
 -12  -2   4   35.39    1.83
 -12  -2   4   31.58    1.67
  11   2  -4   14.74    1.09
  11   2  -4   15.43    1.26
 -11  -2   4   13.80    1.01
 -11  -2   4   13.94    1.11
 -11  -2   4   15.16    1.07
  10   2  -4   36.13    1.72
  10   2  -4   37.60    1.88
 -10  -2   4   37.14    1.72
 -10  -2   4   33.27    1.73
 -10  -2   4   34.92    1.66
   9   2  -4    2.39    0.46
   9   2  -4    4.05    0.76
  -9  -2   4    1.80    0.44
  -9  -2   4    2.45    0.44
  -9  -2   4    2.64    0.45
  -8  -2   4    1.37    0.37
  -8  -2   4    3.21    0.52
   7   2  -4   10.92    0.80
   7   2  -4    9.46    0.64
  -7  -2   4    8.07    0.64
  -7  -2   4    7.61    0.70
  -7  -2   4    9.07    0.64
   6   2  -4    4.66    0.56
   6   2  -4    5.12    0.44
  -6  -2   4    5.20    0.46
   5   2  -4    2.44    0.42
  -5  -2   4    1.11    0.23
  -5  -2   4    0.30    0.23
  -5  -2   4    0.57    0.21
   4   2  -4   32.49    1.37
   4   2  -4   34.40    1.49
  -4  -2   4   35.06    1.45
  -4  -2   4   36.85    1.41
  -4  -2   4   38.66    1.40
   3   2  -4    9.45    0.56
   3   2  -4    8.50    0.43
  -3  -2   4    9.08    0.45
  -3  -2   4    9.53    0.49
  -3  -2   4    9.95    0.45
  -3  -2   4    9.08    0.52
  -3  -2   4    9.54    0.45
   2   2  -4    4.66    0.34
   2   2  -4    5.25    0.25
  -2  -2   4    5.68    0.26
  -2  -2   4    4.91    0.33
  -2  -2   4    5.77    0.31
  -2  -2   4    5.24    0.26
   1   2  -4  100.59    3.90
  -1  -2   4  109.08    3.89
  -1  -2   4  109.97    3.85
  -1  -2   4  108.45    3.85
  -1  -2   4  103.36    3.92
  -1  -2   4  109.17    3.85
  -1  -2   4  115.10    3.91
   0   2  -4  204.65    8.15
   0   2  -4  211.81    8.17
   0  -2   4  247.36    8.23
   0  -2   4  227.59    8.16
   0  -2   4  245.68    8.16
   0  -2   4  238.94    8.15
  -1   2  -4  183.21    6.43
  -1   2  -4  170.47    6.42
  -1   2  -4  180.90    6.43
   1  -2   4  173.39    6.42
   1  -2   4  169.05    6.47
   1  -2   4  193.05    6.43
   1  -2   4  187.38    6.42
  -2   2  -4  355.79   12.99
  -2   2  -4  378.64   12.99
  -2   2  -4  354.46   12.98
   2  -2   4  369.47   12.99
   2  -2   4  369.27   13.01
   2  -2   4  360.55   13.04
  -3   2  -4  177.14    6.46
  -3   2  -4  182.60    6.43
  -3   2  -4  172.92    6.43
   3  -2   4  176.73    6.37
   3  -2   4  187.93    6.46
   3  -2   4  166.37    6.47
   3  -2   4  184.95    6.47
  -4   2  -4  259.27    9.46
  -4   2  -4  266.26    9.42
  -4   2  -4  261.11    9.42
   4  -2   4  264.93    9.44
   4  -2   4  258.76    9.46
   4  -2   4  265.85    9.37
   4  -2   4  259.14    9.46
  -5   2  -4  157.15    5.64
  -5   2  -4  153.66    5.65
  -5   2  -4  151.03    5.69
   5  -2   4  160.54    5.61
   5  -2   4  154.77    5.67
   5  -2   4  151.69    5.70
   5  -2   4  151.48    5.67
  -6   2  -4   37.75    1.58
  -6   2  -4   37.65    1.56
  -6   2  -4   36.92    1.63
   6  -2   4   35.89    1.58
   6  -2   4   38.76    1.54
   6  -2   4   36.43    1.61
   6  -2   4   39.19    1.65
  -7   2  -4   66.25    2.69
  -7   2  -4   67.35    2.61
  -7   2  -4   68.46    2.64
   7  -2   4   65.06    2.60
   7  -2   4   64.36    2.58
   7  -2   4   65.48    2.70
   7  -2   4   65.97    2.66
  -8   2  -4   18.47    1.05
  -8   2  -4   20.32    1.04
   8  -2   4   19.09    1.15
  -9   2  -4   17.63    1.02
  -9   2  -4   16.68    1.03
   9  -2   4   16.98    1.15
 -10   2  -4   -0.16    0.36
 -10   2  -4    0.82    0.40
  10  -2   4    0.17    0.51
 -11   2  -4    1.24    0.46
  11  -2   4    0.52    0.58
  12   1  -4    1.79    0.65
 -12  -1   4    0.71    0.47
 -12  -1   4    1.28    0.50
 -12  -1   4    1.04    0.48
  11   1  -4    7.50    0.84
  11   1  -4    8.48    1.02
 -11  -1   4    4.80    0.74
 -11  -1   4    4.29    0.79
  10   1  -4    6.33    0.88
  10   1  -4    5.16    0.72
 -10  -1   4    2.79    0.51
 -10  -1   4    3.77    0.64
 -10  -1   4    4.18    0.69
   9   1  -4   33.35    1.65
   9   1  -4   31.24    1.49
  -9  -1   4   32.13    1.54
  -9  -1   4   30.45    1.48
  -9  -1   4   32.06    1.52
   8   1  -4   65.98    2.68
   8   1  -4   65.96    2.56
  -8  -1   4   62.60    2.55
  -8  -1   4   62.00    2.59
  -8  -1   4   61.89    2.57
   7   1  -4  146.44    5.45
   7   1  -4  147.29    5.57
  -7  -1   4  149.26    5.49
  -7  -1   4  146.01    5.47
  -7  -1   4  150.09    5.51
   6   1  -4  182.66    6.69
   6   1  -4  178.12    6.58
  -6  -1   4  179.67    6.61
  -6  -1   4  179.63    6.63
  -6  -1   4  184.93    6.61
   5   1  -4  131.41    4.94
   5   1  -4  131.26    4.85
   5   1  -4  129.59    4.83
  -5  -1   4  133.78    4.89
  -5  -1   4  137.29    4.87
   4   1  -4  480.11   17.40
   4   1  -4  465.16   17.38
   4   1  -4  482.21   17.49
  -4  -1   4  484.19   17.44
  -4  -1   4  508.90   17.43
  -4  -1   4  490.77   17.36
  -4  -1   4  485.22   17.42
  -4  -1   4  516.64   17.41
   3   1  -4  115.29    4.43
   3   1  -4  116.15    4.34
   3   1  -4  121.70    4.36
  -3  -1   4  125.06    4.37
  -3  -1   4  122.52    4.38
  -3  -1   4  116.17    4.40
  -3  -1   4  125.63    4.40
  -3  -1   4  125.15    4.37
   2   1  -4  363.76   13.12
   2   1  -4  347.43   13.18
  -2  -1   4  399.52   13.17
  -2  -1   4  390.95   13.13
  -2  -1   4  366.68   13.13
  -2  -1   4  358.61   13.16
  -2  -1   4  360.05   13.15
   1   1  -4  231.43    8.42
   1   1  -4  232.98    8.40
   1   1  -4  227.75    8.42
  -1  -1   4  227.06    8.42
  -1  -1   4  248.31    8.40
  -1  -1   4  255.26    8.46
  -1  -1   4  231.05    8.40
   0   1  -4   35.30    1.28
   0   1  -4   32.84    1.27
   0   1  -4   33.10    1.30
   0  -1   4   35.79    1.35
   0  -1   4   34.14    1.29
   0  -1   4   37.05    1.28
   0  -1   4   34.81    1.27
   0  -1   4   34.25    1.29
  -1   1  -4  221.17    8.20
  -1   1  -4  235.34    8.20
  -1   1  -4  233.72    8.15
   1  -1   4  235.21    8.20
   1  -1   4  228.68    8.20
   1  -1   4  224.01    8.24
  -2   1  -4   87.26    3.16
  -2   1  -4   87.45    3.13
  -2   1  -4   83.01    3.18
  -2   1  -4   84.02    3.18
   2  -1   4   88.57    3.22
   2  -1   4   87.61    3.19
   2  -1   4   90.82    3.20
  -3   1  -4    5.48    0.41
  -3   1  -4    5.78    0.43
  -3   1  -4    6.35    0.40
   3  -1   4    6.82    0.47
   3  -1   4    6.37    0.46
   3  -1   4    6.26    0.45
  -4   1  -4    1.45    0.25
  -4   1  -4    0.69    0.21
  -4   1  -4    0.41    0.18
   4  -1   4    1.83    0.29
   4  -1   4    0.18    0.19
   4  -1   4    0.62    0.24
   4  -1   4    0.51    0.18
  -5   1  -4    0.69    0.22
  -5   1  -4    0.73    0.24
  -5   1  -4    0.71    0.24
   5  -1   4    0.69    0.22
   5  -1   4    0.77    0.25
   5  -1   4    0.56    0.22
   5  -1   4    0.64    0.29
  -6   1  -4    9.60    0.61
  -6   1  -4    9.42    0.69
  -6   1  -4    9.69    0.65
   6  -1   4    8.54    0.68
   6  -1   4    9.65    0.71
   6  -1   4    9.63    0.62
   6  -1   4   10.49    0.62
  -7   1  -4   20.72    1.12
  -7   1  -4   20.10    1.07
  -7   1  -4   20.03    1.02
   7  -1   4   21.55    1.15
   7  -1   4   22.00    1.05
  -8   1  -4    3.49    0.51
  -8   1  -4    3.43    0.54
  -8   1  -4    3.01    0.45
   8  -1   4    2.56    0.54
  -9   1  -4    7.62    0.69
  -9   1  -4    6.69    0.73
   9  -1   4    5.89    0.82
 -10   1  -4   19.22    1.23
 -10   1  -4   20.82    1.17
  10  -1   4   22.40    1.38
 -11   1  -4   17.75    1.41
 -11   1  -4   17.80    1.21
  11  -1   4   18.04    1.35
  12   0  -4   49.38    2.38
 -12   0   4   46.31    2.25
 -12   0   4   47.93    2.20
  11   0  -4   27.49    1.58
  11   0  -4   27.20    1.46
 -11   0   4   24.69    1.41
 -11   0   4   27.59    1.44
 -11   0   4   24.67    1.44
  10   0  -4   78.59    3.27
  10   0  -4   77.25    3.14
 -10   0   4   78.51    3.15
 -10   0   4   77.74    3.17
   9   0  -4   89.61    3.49
   9   0  -4   90.74    3.61
  -9   0   4   88.00    3.49
  -9   0   4   89.23    3.52
   8   0  -4   62.47    2.48
   8   0  -4   61.00    2.57
  -8   0   4   61.82    2.50
  -8   0   4   61.74    2.49
   7   0  -4  134.91    5.12
   7   0  -4  141.05    5.22
  -7   0   4  137.24    5.14
  -7   0   4  140.78    5.16
   6   0  -4   59.85    2.36
   6   0  -4   57.51    2.27
   6   0  -4   58.02    2.25
  -6   0   4   58.59    2.29
  -6   0   4   58.21    2.28
  -6   0   4   57.94    2.17
   5   0  -4  206.28    7.55
   5   0  -4  207.56    7.49
   5   0  -4  202.31    7.46
  -5   0   4  207.75    7.43
  -5   0   4  206.21    7.50
  -5   0   4  207.45    7.51
  -5   0   4  213.24    7.51
   4   0  -4   69.59    2.55
   4   0  -4   68.95    2.58
   4   0  -4   68.56    2.65
  -4   0   4   70.25    2.60
  -4   0   4   68.23    2.56
  -4   0   4   71.77    2.61
  -4   0   4   67.46    2.60
   3   0  -4   92.66    3.38
   3   0  -4   89.98    3.43
   3   0  -4   94.81    3.35
  -3   0   4   91.84    3.40
  -3   0   4   91.51    3.39
  -3   0   4   92.79    3.40
  -3   0   4   96.32    3.40
   2   0  -4    7.69    0.36
   2   0  -4    6.68    0.38
   2   0  -4    7.38    0.35
  -2   0   4    7.40    0.40
  -2   0   4    7.19    0.37
  -2   0   4    7.80    0.36
   1   0  -4   10.16    0.47
   1   0  -4   10.79    0.47
   1   0  -4   10.99    0.46
  -1   0   4   10.73    0.47
  -1   0   4   11.65    0.42
  -1   0   4   11.53    0.53
  -1   0   4   10.91    0.47
   0   0  -4   11.81    0.50
   0   0  -4   11.42    0.49
   0   0   4   11.78    0.50
   0   0   4   11.70    0.48
   0   0   4   11.23    0.49
  -1   0  -4    4.60    0.25
  -1   0  -4    4.42    0.27
  -1   0  -4    4.45    0.29
   1   0   4    3.60    0.31
   1   0   4    5.01    0.29
   1   0   4    4.16    0.28
  -2   0  -4  207.00    7.43
  -2   0  -4  211.84    7.45
  -2   0  -4  196.41    7.47
   2   0   4  214.28    7.51
   2   0   4  211.06    7.49
  -3   0  -4   41.69    1.67
  -3   0  -4   42.10    1.61
  -3   0  -4   44.37    1.63
  -3   0  -4   40.61    1.67
   3   0   4   42.32    1.69
   3   0   4   42.72    1.67
   3   0   4   43.18    1.67
  -4   0  -4   40.30    1.62
  -4   0  -4   41.91    1.67
  -4   0  -4   40.70    1.67
  -4   0  -4   41.59    1.60
   4   0   4   45.10    1.71
   4   0   4   41.40    1.66
   4   0   4   39.82    1.63
  -5   0  -4   95.48    3.61
  -5   0  -4   96.73    3.54
  -5   0  -4   94.65    3.61
   5   0   4  100.47    3.57
   5   0   4   91.01    3.59
   5   0   4   94.18    3.55
   5   0   4   95.67    3.65
  -6   0  -4  140.60    5.13
  -6   0  -4  141.65    5.22
  -6   0  -4  137.32    5.22
   6   0   4  137.41    5.22
   6   0   4  143.75    5.17
   6   0   4  136.56    5.12
   6   0   4  139.38    5.25
  -7   0  -4  140.38    5.31
  -7   0  -4  139.86    5.33
  -7   0  -4  142.42    5.23
   7   0   4  145.15    5.28
   7   0   4  138.32    5.35
  -8   0  -4   76.32    2.99
  -8   0  -4   77.85    3.12
  -8   0  -4   74.68    3.08
   8   0   4   78.90    3.16
   8   0   4   76.59    3.05
  -9   0  -4  141.09    5.26
  -9   0  -4  152.33    6.07
  -9   0  -4  134.38    5.35
   9   0   4  136.69    5.43
 -10   0  -4   30.95    1.62
  10   0   4   31.37    1.71
 -11   0  -4   43.21    2.08
  11   0   4   42.55    2.18
  12  -1  -4   68.56    3.08
 -12   1   4   69.96    2.97
  11  -1  -4   58.32    2.53
  11  -1  -4   57.03    2.63
 -11   1   4   59.15    2.83
 -11   1   4   58.87    2.53
  10  -1  -4   48.71    2.11
  10  -1  -4   46.74    2.20
 -10   1   4   48.91    2.16
 -10   1   4   48.41    2.09
 -10   1   4   47.19    2.11
   9  -1  -4   19.89    1.20
   9  -1  -4   20.75    1.11
  -9   1   4   18.95    1.07
  -9   1   4   20.40    1.14
  -9   1   4   20.81    1.12
   8  -1  -4   31.13    1.39
   8  -1  -4   32.98    1.51
  -8   1   4   28.22    1.37
  -8   1   4   28.82    1.43
  -8   1   4   31.43    1.43
   7  -1  -4    0.77    0.34
   7  -1  -4    0.65    0.28
  -7   1   4    1.06    0.28
  -7   1   4    0.46    0.28
  -7   1   4    0.32    0.27
  -6   1   4    2.77    0.42
  -6   1   4    4.45    0.47
  -6   1   4    2.58    0.39
   5  -1  -4    0.32    0.18
   5  -1  -4    0.17    0.23
   5  -1  -4    0.78    0.20
  -5   1   4    0.27    0.21
  -5   1   4    0.50    0.18
  -5   1   4    0.11    0.15
  -5   1   4    0.01    0.18
   4  -1  -4   93.67    3.37
   4  -1  -4   94.28    3.43
   4  -1  -4   88.22    3.33
  -4   1   4   92.77    3.37
  -4   1   4   88.85    3.39
  -4   1   4   88.41    3.36
  -4   1   4   93.62    3.40
   3  -1  -4   25.34    1.05
   3  -1  -4   24.52    0.97
   3  -1  -4   24.79    1.01
  -3   1   4   24.41    1.04
  -3   1   4   26.45    1.04
   2  -1  -4   83.74    2.92
   2  -1  -4   81.10    2.91
   2  -1  -4   79.68    2.89
   2  -1  -4   79.13    2.95
  -2   1   4   80.82    2.93
  -2   1   4   77.12    2.96
  -2   1   4   79.62    2.93
   1  -1  -4  177.38    6.45
   1  -1  -4  183.52    6.43
   1  -1  -4  168.07    6.41
   1  -1  -4  195.33    6.44
  -1   1   4  184.66    6.44
  -1   1   4  168.40    6.49
  -1   1   4  182.71    6.42
   0  -1  -4    9.02    0.41
   0  -1  -4    8.54    0.40
   0   1   4    7.79    0.38
   0   1   4    7.88    0.45
   0   1   4    8.33    0.35
  -1  -1  -4  195.21    6.83
  -1  -1  -4  185.73    6.85
  -1  -1  -4  188.84    6.83
  -1  -1  -4  197.27    6.78
   1   1   4  192.27    6.84
   1   1   4  179.23    6.88
   1   1   4  194.29    6.84
  -2  -1  -4  107.65    3.84
  -2  -1  -4  102.97    3.78
  -2  -1  -4  105.84    3.85
  -2  -1  -4  105.12    3.87
   2   1   4  105.57    3.88
   2   1   4  102.87    3.86
   2   1   4  105.91    3.85
  -3  -1  -4  198.54    7.13
  -3  -1  -4  203.38    7.12
  -3  -1  -4  203.41    7.06
  -3  -1  -4  191.89    7.14
   3   1   4  186.01    7.14
   3   1   4  191.50    7.13
   3   1   4  204.30    7.13
  -4  -1  -4  112.28    4.22
  -4  -1  -4  112.60    4.15
  -4  -1  -4  113.52    4.23
  -4  -1  -4  109.72    4.25
   4   1   4  124.12    4.28
   4   1   4  114.08    4.23
   4   1   4  113.40    4.21
  -5  -1  -4  119.99    4.50
  -5  -1  -4  116.81    4.40
  -5  -1  -4  122.05    4.52
  -5  -1  -4  118.52    4.47
   5   1   4  118.87    4.49
   5   1   4  120.10    4.44
   5   1   4  127.64    4.55
  -6  -1  -4   87.32    3.42
  -6  -1  -4   90.47    3.32
  -6  -1  -4   88.30    3.44
   6   1   4   85.34    3.45
   6   1   4   91.16    3.40
  -7  -1  -4   33.83    1.46
  -7  -1  -4   32.14    1.58
  -7  -1  -4   35.02    1.59
   7   1   4   35.29    1.64
   7   1   4   36.24    1.57
  -8  -1  -4   35.05    1.58
  -8  -1  -4   35.66    1.69
  -8  -1  -4   34.65    1.70
   8   1   4   37.52    1.76
   8   1   4   38.10    1.69
  -9  -1  -4   29.42    1.51
  -9  -1  -4   29.27    1.52
   9   1   4   27.66    1.56
 -10  -1  -4    7.02    0.89
  10   1   4    8.07    0.97
 -11  -1  -4    6.94    0.94
  11   1   4    7.59    1.09
  12  -2  -4    6.67    1.01
 -12   2   4    3.81    0.67
  11  -2  -4    6.21    0.91
  11  -2  -4    6.26    0.81
 -11   2   4    3.32    0.59
  10  -2  -4    2.74    0.56
  10  -2  -4    1.66    0.46
 -10   2   4    1.13    0.43
  -9   2   4    3.80    0.61
  -9   2   4    1.73    0.42
  -9   2   4    1.62    0.37
   8  -2  -4    5.18    0.58
   8  -2  -4    5.08    0.64
  -8   2   4    4.35    0.61
  -8   2   4    3.00    0.48
  -8   2   4    3.98    0.58
   7  -2  -4   68.21    2.61
   7  -2  -4   70.52    2.71
   7  -2  -4   67.37    2.65
  -7   2   4   67.40    2.68
  -7   2   4   66.16    2.55
  -7   2   4   63.66    2.64
  -7   2   4   65.61    2.59
   6  -2  -4   23.12    1.08
   6  -2  -4   23.44    1.03
   6  -2  -4   21.97    1.00
  -6   2   4   22.57    1.07
  -6   2   4   22.78    0.99
  -6   2   4   21.01    0.98
  -6   2   4   20.67    1.04
   5  -2  -4  135.70    4.90
   5  -2  -4  133.16    4.82
   5  -2  -4  130.86    4.85
  -5   2   4  125.76    4.81
  -5   2   4  134.51    4.84
  -5   2   4  132.90    4.87
  -5   2   4  132.75    4.89
   4  -2  -4  270.31    9.35
   4  -2  -4  258.38    9.30
   4  -2  -4  263.99    9.28
  -4   2   4  251.22    9.32
  -4   2   4  259.85    9.33
  -4   2   4  251.90    9.32
   3  -2  -4  339.99   12.09
   3  -2  -4  346.52   12.15
   3  -2  -4  338.36   12.07
   3  -2  -4  334.52   12.11
  -3   2   4  346.31   12.13
  -3   2   4  333.59   12.16
  -3   2   4  337.21   12.14
   2  -2  -4  708.49   25.23
   2  -2  -4  690.50   25.32
   2  -2  -4  703.18   25.28
   2  -2  -4  718.81   25.25
  -2   2   4  741.10   25.18
  -2   2   4  672.95   25.23
  -2   2   4  723.22   25.15
   1  -2  -4  438.38   15.10
   1  -2  -4  417.95   15.13
   1  -2  -4  419.34   15.09
   1  -2  -4  411.56   15.09
  -1   2   4  415.35   15.17
  -1   2   4  426.14   15.08
  -1   2   4  444.69   15.12
   0  -2  -4  205.82    7.75
   0  -2  -4  217.20    7.74
   0  -2  -4  226.11    7.73
   0   2   4  214.31    7.74
   0   2   4  229.99    7.73
   0   2   4  214.72    7.67
   0   2   4  204.00    7.79
  -1  -2  -4  230.66    8.24
  -1  -2  -4  222.84    8.26
  -1  -2  -4  231.64    8.27
   1   2   4  220.70    8.30
   1   2   4  233.46    8.25
   1   2   4  241.56    8.26
  -2  -2  -4   72.29    2.66
  -2  -2  -4   69.48    2.57
  -2  -2  -4   73.01    2.70
  -2  -2  -4   71.37    2.68
   2   2   4   76.16    2.69
   2   2   4   67.81    2.69
   2   2   4   69.50    2.66
  -3  -2  -4   49.49    1.97
  -3  -2  -4   53.69    2.03
  -3  -2  -4   49.75    1.99
  -3  -2  -4   51.52    1.89
   3   2   4   51.21    2.00
   3   2   4   51.97    2.02
   3   2   4   50.81    1.98
  -4  -2  -4   82.75    3.04
  -4  -2  -4   77.38    2.89
  -4  -2  -4   77.43    3.00
  -4  -2  -4   78.33    2.99
   4   2   4   77.76    3.03
   4   2   4   80.90    2.98
   4   2   4   78.02    2.99
  -5  -2  -4   31.90    1.42
  -5  -2  -4   32.98    1.43
  -5  -2  -4   33.15    1.32
  -5  -2  -4   32.83    1.47
   5   2   4   35.04    1.49
   5   2   4   32.60    1.38
  -6  -2  -4    0.87    0.33
  -6  -2  -4    0.72    0.29
  -6  -2  -4    0.45    0.22
  -6  -2  -4    0.41    0.28
   6   2   4    0.26    0.34
  -7  -2  -4    8.03    0.76
  -7  -2  -4    8.47    0.73
   7   2   4    7.96    0.77
   7   2   4    8.10    0.73
  -8  -2  -4    0.42    0.38
  -8  -2  -4    0.55    0.37
   8   2   4    0.80    0.42
   8   2   4    0.05    0.44
  -9  -2  -4   55.44    2.37
  -9  -2  -4   52.48    2.38
   9   2   4   52.09    2.42
   9   2   4   53.50    2.63
 -10  -2  -4   18.43    1.23
 -10  -2  -4   17.54    1.26
  10   2   4   19.54    1.34
  12  -3  -4   40.08    2.02
 -12   3   4   34.04    1.86
  11  -3  -4   44.08    2.09
  11  -3  -4   48.85    2.24
 -11   3   4   44.31    2.11
  10  -3  -4   68.53    2.80
  10  -3  -4   68.46    2.89
 -10   3   4   65.68    2.81
   9  -3  -4   41.14    1.80
   9  -3  -4   40.99    1.89
  -9   3   4   38.61    1.82
   8  -3  -4  111.66    4.29
   8  -3  -4  113.56    4.22
  -8   3   4  109.82    4.24
  -8   3   4  107.99    4.29
   7  -3  -4   27.20    1.24
   7  -3  -4   28.86    1.33
   7  -3  -4   26.77    1.27
  -7   3   4   28.95    1.23
  -7   3   4   27.30    1.28
  -7   3   4   26.12    1.31
  -7   3   4   26.15    1.17
   6  -3  -4   60.25    2.34
   6  -3  -4   59.54    2.27
   6  -3  -4   59.57    2.30
  -6   3   4   57.74    2.31
  -6   3   4   55.44    2.20
  -6   3   4   57.71    2.28
  -6   3   4   57.07    2.34
   5  -3  -4  159.49    5.88
   5  -3  -4  164.72    5.86
   5  -3  -4  167.53    5.80
   5  -3  -4  162.28    5.93
  -5   3   4  150.97    5.90
  -5   3   4  153.37    5.89
  -5   3   4  168.77    5.91
   4  -3  -4   95.58    3.45
   4  -3  -4   98.49    3.57
   4  -3  -4   94.03    3.52
   4  -3  -4   97.90    3.51
  -4   3   4   93.41    3.54
  -4   3   4   94.97    3.58
  -4   3   4   92.99    3.55
   3  -3  -4   85.00    3.15
   3  -3  -4   87.55    3.21
   3  -3  -4   84.03    3.10
   3  -3  -4   88.95    3.17
  -3   3   4   85.76    3.19
  -3   3   4   85.89    3.24
  -3   3   4   83.86    3.17
   2  -3  -4   77.60    2.72
   2  -3  -4   75.40    2.78
   2  -3  -4   76.83    2.73
   2  -3  -4   71.26    2.69
  -2   3   4   70.84    2.72
  -2   3   4   71.78    2.81
   1  -3  -4   60.08    2.20
   1  -3  -4   57.35    2.18
   1  -3  -4   59.29    2.19
   1  -3  -4   57.54    2.24
  -1   3   4   58.78    2.21
  -1   3   4   58.26    2.28
  -1   3   4   60.55    2.15
   0  -3  -4   45.37    1.76
   0  -3  -4   48.14    1.75
   0  -3  -4   46.61    1.79
   0   3   4   45.99    1.76
   0   3   4   43.82    1.75
   0   3   4   46.28    1.83
  -1  -3  -4    2.67    0.29
  -1  -3  -4    2.02    0.32
  -1  -3  -4    2.18    0.33
   1   3   4    2.14    0.36
   1   3   4    2.80    0.32
   1   3   4    2.80    0.31
  -2  -3  -4    5.82    0.41
  -2  -3  -4    6.34    0.47
  -2  -3  -4    7.05    0.47
   2   3   4    6.87    0.44
   2   3   4    6.14    0.47
   2   3   4    7.25    0.46
  -3  -3  -4    4.45    0.45
  -3  -3  -4    4.06    0.37
  -3  -3  -4    3.10    0.39
   3   3   4    4.35    0.40
   3   3   4    4.46    0.42
   3   3   4    4.07    0.38
  -4  -3  -4   48.45    1.92
  -4  -3  -4   47.24    1.95
  -4  -3  -4   47.11    1.97
  -4  -3  -4   45.27    1.91
   4   3   4   49.79    1.92
   4   3   4   50.96    1.98
  -5  -3  -4    7.65    0.64
  -5  -3  -4    7.61    0.60
  -5  -3  -4    7.47    0.59
   5   3   4    6.63    0.61
   5   3   4    6.24    0.52
  -6  -3  -4   65.79    2.54
  -6  -3  -4   63.71    2.58
  -6  -3  -4   61.81    2.55
   6   3   4   60.19    2.58
  -7  -3  -4   46.80    2.03
  -7  -3  -4   46.94    2.07
   7   3   4   46.68    2.09
  -8  -3  -4   52.82    2.33
  -8  -3  -4   52.29    2.35
   8   3   4   55.32    2.38
   8   3   4   55.26    2.40
  -9  -3  -4   66.81    2.86
  -9  -3  -4   64.81    2.88
   9   3   4   72.00    2.93
   9   3   4   66.62    2.95
 -10  -3  -4   44.85    2.16
 -10  -3  -4   44.34    2.20
  10   3   4   48.76    2.29
  12  -4  -4   49.40    2.39
 -12   4   4   48.73    2.47
  11  -4  -4   77.71    3.30
  11  -4  -4   82.53    3.41
 -11   4   4   80.32    3.33
  10  -4  -4   44.02    2.06
  10  -4  -4   43.34    1.97
 -10   4   4   42.78    2.00
   9  -4  -4   82.33    3.39
   9  -4  -4   84.97    3.33
  -9   4   4   84.31    3.37
   8  -4  -4   88.85    3.54
   8  -4  -4   91.17    3.49
  -8   4   4   89.32    3.51
  -8   4   4   89.03    3.45
   7  -4  -4   19.54    1.05
   7  -4  -4   21.16    1.04
   7  -4  -4   21.44    1.10
  -7   4   4   20.41    1.04
  -7   4   4   20.41    1.07
   6  -4  -4   32.82    1.45
   6  -4  -4   31.82    1.40
   6  -4  -4   32.59    1.39
  -6   4   4   32.21    1.42
  -6   4   4   32.33    1.43
  -6   4   4   31.78    1.44
   5  -4  -4   16.53    0.82
   5  -4  -4   16.10    0.86
   5  -4  -4   18.31    0.83
   5  -4  -4   17.17    0.69
  -5   4   4   16.52    0.88
  -5   4   4   15.33    0.85
  -5   4   4   17.66    0.86
   4  -4  -4    0.22    0.18
   4  -4  -4    0.27    0.10
   4  -4  -4    0.63    0.24
   4  -4  -4    0.34    0.18
  -4   4   4   -0.08    0.20
  -4   4   4    0.20    0.19
  -4   4   4    0.10    0.20
   3  -4  -4    0.32    0.17
   3  -4  -4    0.36    0.16
   3  -4  -4    0.67    0.12
   3  -4  -4    0.31    0.21
  -3   4   4    0.19    0.21
  -3   4   4    1.59    0.22
  -3   4   4    0.51    0.19
   2  -4  -4  111.96    3.97
   2  -4  -4  110.08    3.91
   2  -4  -4  103.13    3.86
   2  -4  -4  103.63    3.90
  -2   4   4  108.43    3.93
  -2   4   4  108.80    3.89
  -2   4   4  102.02    4.00
   1  -4  -4   70.59    2.64
   1  -4  -4   70.91    2.57
   1  -4  -4   70.52    2.59
   1  -4  -4   67.34    2.57
  -1   4   4   67.81    2.52
  -1   4   4   66.50    2.67
  -1   4   4   71.99    2.60
   0  -4  -4   89.22    3.45
   0  -4  -4   93.03    3.41
   0  -4  -4   92.64    3.39
   0   4   4   95.03    3.42
   0   4   4   94.14    3.41
   0   4   4   90.14    3.48
  -1  -4  -4  135.37    4.93
  -1  -4  -4  133.87    5.00
  -1  -4  -4  140.64    4.98
   1   4   4  131.55    5.02
   1   4   4  135.97    4.96
   1   4   4  137.39    4.95
  -2  -4  -4  109.22    4.00
  -2  -4  -4  105.54    4.01
  -2  -4  -4  104.26    3.93
   2   4   4  113.51    3.99
   2   4   4  102.81    4.01
  -3  -4  -4  182.78    6.79
  -3  -4  -4  185.17    6.72
  -3  -4  -4  186.07    6.79
   3   4   4  194.66    6.79
   3   4   4  177.68    6.77
  -4  -4  -4   56.31    2.27
  -4  -4  -4   58.48    2.33
  -4  -4  -4   58.87    2.35
   4   4   4   55.90    2.32
   4   4   4   59.09    2.29
  -5  -4  -4   99.33    3.84
  -5  -4  -4   99.80    3.85
  -5  -4  -4   98.16    3.77
   5   4   4  100.73    3.85
  -6  -4  -4   96.77    3.70
  -6  -4  -4   94.36    3.75
  -6  -4  -4   95.42    3.77
   6   4   4   97.13    3.77
  -7  -4  -4   34.62    1.70
  -7  -4  -4   33.21    1.61
  -7  -4  -4   33.72    1.66
   7   4   4   39.10    1.73
  -8  -4  -4   26.39    1.42
  -8  -4  -4   25.65    1.46
   8   4   4   28.86    1.51
   8   4   4   27.96    1.50
  -9  -4  -4    9.60    0.91
  -9  -4  -4    9.67    0.97
   9   4   4    9.29    1.01
   9   4   4   10.25    1.03
 -10  -4  -4   10.03    0.98
  12  -5  -4   15.59    1.28
  11  -5  -4    5.33    0.84
  11  -5  -4    7.11    0.91
 -11   5   4    4.53    0.69
  10  -5  -4    4.41    0.73
  10  -5  -4    4.80    0.78
 -10   5   4    1.98    0.51
  -9   5   4    0.28    0.38
   8  -5  -4   18.62    1.03
   8  -5  -4   18.14    1.04
   8  -5  -4   18.71    1.07
  -8   5   4   16.09    0.99
  -8   5   4   16.65    1.04
   7  -5  -4   12.09    0.79
   7  -5  -4   13.13    0.81
   7  -5  -4   14.30    0.87
  -7   5   4   11.80    0.82
  -7   5   4   11.99    0.82
   6  -5  -4   32.96    1.45
   6  -5  -4   33.26    1.49
   6  -5  -4   32.79    1.44
  -6   5   4   33.07    1.51
  -6   5   4   33.78    1.48
   5  -5  -4   93.41    3.60
   5  -5  -4   96.33    3.67
   5  -5  -4  100.70    3.62
  -5   5   4   93.10    3.63
  -5   5   4   96.67    3.70
   4  -5  -4   26.67    1.19
   4  -5  -4   26.03    1.12
   4  -5  -4   25.63    1.12
  -4   5   4   26.69    1.24
  -4   5   4   25.99    1.14
   3  -5  -4   86.43    3.21
   3  -5  -4   86.77    3.28
   3  -5  -4   84.94    3.22
   3  -5  -4   83.85    3.13
  -3   5   4   87.19    3.21
  -3   5   4   86.91    3.25
  -3   5   4   88.52    3.34
   2  -5  -4  127.20    4.70
   2  -5  -4  127.51    4.76
   2  -5  -4  133.50    4.82
   2  -5  -4  130.48    4.73
  -2   5   4  130.67    4.77
  -2   5   4  130.66    4.71
  -2   5   4  130.34    4.87
   1  -5  -4  103.90    3.74
   1  -5  -4   99.15    3.73
   1  -5  -4   96.16    3.81
   1  -5  -4   99.86    3.77
  -1   5   4  106.38    3.68
  -1   5   4  107.81    3.79
  -1   5   4   99.70    3.87
   0  -5  -4  130.63    4.53
   0  -5  -4  121.80    4.49
   0  -5  -4  118.53    4.57
   0   5   4  123.95    4.62
   0   5   4  120.33    4.53
  -1  -5  -4   70.01    2.62
  -1  -5  -4   69.59    2.67
  -1  -5  -4   66.00    2.70
   1   5   4   71.18    2.73
   1   5   4   71.78    2.67
  -2  -5  -4  115.40    4.25
  -2  -5  -4  118.56    4.33
  -2  -5  -4  112.45    4.34
   2   5   4  117.22    4.31
   2   5   4  114.10    4.35
  -3  -5  -4  123.77    4.62
  -3  -5  -4  121.59    4.52
  -3  -5  -4  126.27    4.61
   3   5   4  121.97    4.59
   3   5   4  118.93    4.59
  -4  -5  -4   44.63    1.90
  -4  -5  -4   44.96    1.90
  -4  -5  -4   43.80    1.80
   4   5   4   42.96    1.83
   4   5   4   44.31    1.88
  -5  -5  -4   60.53    2.53
  -5  -5  -4   62.81    2.45
  -5  -5  -4   61.97    2.54
   5   5   4   59.50    2.52
  -6  -5  -4   20.02    1.07
  -6  -5  -4   19.56    1.15
  -6  -5  -4   21.19    1.16
   6   5   4   19.26    1.14
  -7  -5  -4    4.81    0.65
  -7  -5  -4    4.77    0.70
  -7  -5  -4    4.19    0.71
   7   5   4    5.29    0.73
  -8  -5  -4    0.02    0.35
  -8  -5  -4    0.43    0.42
   8   5   4   -0.40    0.44
  -9  -5  -4    0.47    0.48
  -9  -5  -4    0.94    0.45
   9   5   4    0.39    0.56
   9   5   4    0.08    0.53
  11  -6  -4   25.92    1.55
  11  -6  -4   26.43    1.90
 -11   6   4   25.15    1.50
  10  -6  -4   37.30    1.84
  10  -6  -4   34.59    1.76
 -10   6   4   36.74    1.81
   9  -6  -4   49.10    2.18
   9  -6  -4   50.23    2.23
  -9   6   4   49.33    2.20
   8  -6  -4  140.79    5.21
   8  -6  -4  135.88    5.25
   8  -6  -4  134.85    5.20
  -8   6   4  137.43    5.24
  -8   6   4  137.21    5.22
   7  -6  -4  103.40    3.92
   7  -6  -4   99.20    3.96
   7  -6  -4  100.86    3.91
  -7   6   4  101.38    3.99
  -7   6   4  105.33    3.95
   6  -6  -4  146.45    5.30
   6  -6  -4  140.14    5.34
   6  -6  -4  139.10    5.28
  -6   6   4  137.65    5.31
  -6   6   4  147.51    5.40
   5  -6  -4  115.91    4.42
   5  -6  -4  117.33    4.35
   5  -6  -4  118.38    4.37
  -5   6   4  122.84    4.50
  -5   6   4  109.33    4.36
   4  -6  -4  111.88    4.08
   4  -6  -4  111.97    4.16
   4  -6  -4  110.77    4.10
  -4   6   4  107.99    4.09
  -4   6   4  106.89    4.22
   3  -6  -4   78.54    2.98
   3  -6  -4   79.34    3.02
   3  -6  -4   80.40    3.08
  -3   6   4   80.81    2.98
  -3   6   4   78.80    3.14
   2  -6  -4   48.95    1.84
   2  -6  -4   47.37    1.80
   2  -6  -4   47.18    1.94
   2  -6  -4   47.49    1.88
  -2   6   4   46.03    2.00
  -2   6   4   47.08    1.80
   1  -6  -4   67.13    2.38
   1  -6  -4   60.08    2.46
   1  -6  -4   63.94    2.42
   1  -6  -4   61.35    2.36
  -1   6   4   59.02    2.51
   0  -6  -4   15.28    0.83
   0  -6  -4   14.57    0.74
   0  -6  -4   14.18    0.70
   0   6   4   13.87    0.86
   0   6   4   15.47    0.78
  -1  -6  -4    3.18    0.37
  -1  -6  -4    2.55    0.42
  -1  -6  -4    2.93    0.48
   1   6   4    3.17    0.43
   1   6   4    2.63    0.48
  -2  -6  -4   21.30    1.03
  -2  -6  -4   19.40    0.93
  -2  -6  -4   20.45    1.06
   2   6   4   21.20    1.06
   2   6   4   19.55    1.01
  -3  -6  -4   13.11    0.83
  -3  -6  -4   12.06    0.68
  -3  -6  -4   10.59    0.77
   3   6   4   11.53    0.76
   3   6   4   11.41    0.78
  -4  -6  -4    4.71    0.63
  -4  -6  -4    6.67    0.55
  -4  -6  -4    5.62    0.66
   4   6   4    5.84    0.59
   4   6   4    5.31    0.62
  -5  -6  -4   19.13    1.01
  -5  -6  -4   19.52    1.11
  -5  -6  -4   17.83    1.11
   5   6   4   19.92    1.11
  -6  -6  -4   26.19    1.37
  -6  -6  -4   23.92    1.36
  -6  -6  -4   24.87    1.25
   6   6   4   24.82    1.35
  -7  -6  -4   13.43    0.92
  -7  -6  -4   11.27    1.01
  -7  -6  -4   13.24    1.03
   7   6   4   14.82    1.04
  -8  -6  -4   38.54    1.94
  -8  -6  -4   37.12    1.83
   8   6   4   41.74    1.99
  -9  -6  -4   28.29    2.05
   9   6   4   28.69    1.73
  11  -7  -4   49.00    2.36
 -11   7   4   49.79    2.35
  10  -7  -4   34.67    1.83
  10  -7  -4   35.14    1.79
 -10   7   4   37.90    1.83
   9  -7  -4   52.19    2.35
   9  -7  -4   53.43    2.31
  -9   7   4   52.84    2.34
  -9   7   4   50.60    2.31
   8  -7  -4   43.09    1.92
   8  -7  -4   41.40    1.94
   8  -7  -4   41.73    1.90
  -8   7   4   43.34    1.94
  -8   7   4   43.29    1.99
   7  -7  -4   60.31    2.58
   7  -7  -4   60.29    2.53
   7  -7  -4   59.20    2.51
  -7   7   4   63.34    2.56
  -7   7   4   65.90    2.66
   6  -7  -4   19.19    1.00
   6  -7  -4   19.31    1.08
   6  -7  -4   19.26    1.02
  -6   7   4   19.25    1.16
  -6   7   4   19.01    1.04
   5  -7  -4   15.91    0.95
   5  -7  -4   17.50    0.88
   5  -7  -4   16.83    0.91
  -5   7   4   17.00    1.05
  -5   7   4   16.38    0.90
   4  -7  -4   51.23    2.02
   4  -7  -4   50.19    2.13
   4  -7  -4   50.71    2.07
  -4   7   4   51.80    2.04
  -4   7   4   52.03    2.23
   3  -7  -4    8.69    0.61
   3  -7  -4    7.99    0.67
   3  -7  -4    8.37    0.54
  -3   7   4    9.26    0.76
  -3   7   4    8.44    0.54
   2  -7  -4   14.05    0.71
   2  -7  -4   14.83    0.85
   2  -7  -4   14.45    0.78
  -2   7   4   13.99    0.92
   1  -7  -4    0.45    0.20
   1  -7  -4    0.56    0.31
   1  -7  -4    0.29    0.26
   1  -7  -4    0.90    0.27
  -1   7   4    0.50    0.31
   0  -7  -4   29.37    1.27
   0  -7  -4   29.08    1.37
   0  -7  -4   28.82    1.23
   0   7   4   29.63    1.43
   0   7   4   30.15    1.33
  -1  -7  -4   16.94    0.84
  -1  -7  -4   16.79    0.90
  -1  -7  -4   19.14    1.01
   1   7   4   17.73    0.93
   1   7   4   17.84    1.02
  -2  -7  -4   64.80    2.62
  -2  -7  -4   66.85    2.55
  -2  -7  -4   64.14    2.68
   2   7   4   66.08    2.69
   2   7   4   67.88    2.65
  -3  -7  -4   71.54    2.72
  -3  -7  -4   68.34    2.86
  -3  -7  -4   70.70    2.83
   3   7   4   71.69    2.83
   3   7   4   69.62    2.85
  -4  -7  -4   52.96    2.33
  -4  -7  -4   53.23    2.29
  -4  -7  -4   51.10    2.16
   4   7   4   58.22    2.31
  -5  -7  -4  104.07    4.06
  -5  -7  -4  102.84    3.93
  -5  -7  -4   99.52    4.07
   5   7   4  105.30    4.07
  -6  -7  -4   88.03    3.67
  -6  -7  -4   91.64    3.56
  -6  -7  -4   89.88    3.70
   6   7   4   93.87    3.70
  -7  -7  -4   73.27    3.19
  -7  -7  -4   72.87    3.16
  -7  -7  -4   75.50    3.04
   7   7   4   77.40    3.20
  -8  -7  -4   34.38    1.85
  -8  -7  -4   34.35    1.73
  -8  -7  -4   36.70    2.01
  10  -8  -4    8.59    0.91
  10  -8  -4    8.12    0.96
 -10   8   4    8.20    0.96
   9  -8  -4    5.72    0.83
   9  -8  -4    7.29    0.84
   9  -8  -4    7.50    0.81
  -9   8   4    5.92    0.82
  -9   8   4    6.71    0.86
   8  -8  -4    0.56    0.37
   8  -8  -4    0.38    0.40
   8  -8  -4    0.86    0.43
  -8   8   4    0.84    0.43
  -8   8   4    0.05    0.38
   7  -8  -4    3.28    0.47
   7  -8  -4    3.35    0.65
   7  -8  -4    3.27    0.60
  -7   8   4    2.70    0.51
  -7   8   4    4.76    0.65
   6  -8  -4   33.30    1.47
   6  -8  -4   33.42    1.51
   6  -8  -4   30.43    1.55
  -6   8   4   32.90    1.51
  -6   8   4   32.16    1.66
   5  -8  -4   32.35    1.47
   5  -8  -4   31.59    1.53
   5  -8  -4   32.78    1.42
  -5   8   4   32.24    1.45
  -5   8   4   32.19    1.64
   4  -8  -4   48.24    1.91
   4  -8  -4   45.46    2.03
   4  -8  -4   48.62    1.98
  -4   8   4   46.32    2.13
   3  -8  -4   71.97    2.78
   3  -8  -4   70.89    2.70
   3  -8  -4   71.19    2.84
  -3   8   4   67.51    2.93
   2  -8  -4   18.66    1.03
   2  -8  -4   18.51    0.96
   2  -8  -4   17.91    0.86
  -2   8   4   17.27    1.11
   1  -8  -4  133.42    4.92
   1  -8  -4  130.38    4.82
   1  -8  -4  135.26    4.99
  -1   8   4  125.42    5.04
   0  -8  -4   92.50    3.44
   0  -8  -4   86.24    3.26
   0   8   4   89.94    3.38
   0   8   4   78.34    3.45
  -1  -8  -4   63.36    2.65
  -1  -8  -4   65.47    2.48
  -1  -8  -4   60.49    2.54
   1   8   4   66.46    2.60
   1   8   4   65.37    2.69
  -2  -8  -4   71.87    2.97
  -2  -8  -4   77.64    3.08
  -2  -8  -4   73.62    2.89
   2   8   4   79.40    3.03
   2   8   4   75.03    3.08
  -3  -8  -4   46.70    1.96
  -3  -8  -4   49.66    2.08
  -3  -8  -4   47.40    2.14
   3   8   4   48.72    2.13
   3   8   4   48.57    2.10
  -4  -8  -4   33.92    1.58
  -4  -8  -4   31.10    1.61
  -4  -8  -4   31.29    1.43
   4   8   4   31.86    1.59
  -5  -8  -4   16.24    1.15
  -5  -8  -4   15.20    0.94
  -5  -8  -4   19.08    1.14
   5   8   4   17.23    1.13
  -6  -8  -4   12.71    1.06
  -6  -8  -4   15.64    1.14
  -6  -8  -4   13.95    0.92
   6   8   4   13.69    1.07
  -7  -8  -4   16.46    1.07
  -7  -8  -4   18.03    1.27
  -7  -8  -4   17.06    1.23
   7   8   4   16.83    1.38
  10  -9  -4    3.62    0.71
  10  -9  -4    3.42    0.66
 -10   9   4    4.21    0.70
   9  -9  -4   15.69    1.18
   9  -9  -4   15.16    1.11
   9  -9  -4   15.91    1.11
  -9   9   4   16.94    1.25
  -9   9   4   16.70    1.17
   8  -9  -4   13.93    0.96
   8  -9  -4   11.62    0.96
   8  -9  -4   13.35    1.05
  -8   9   4   11.90    1.10
  -8   9   4   13.46    1.00
   7  -9  -4   39.41    1.88
   7  -9  -4   37.94    1.81
   7  -9  -4   36.85    1.75
  -7   9   4   40.03    1.82
  -7   9   4   42.52    2.01
   6  -9  -4   63.35    2.63
   6  -9  -4   64.20    2.69
   6  -9  -4   64.99    2.75
  -6   9   4   70.74    2.91
   5  -9  -4   65.73    2.65
   5  -9  -4   64.62    2.73
   5  -9  -4   68.29    2.81
  -5   9   4   72.01    2.96
   4  -9  -4  116.34    4.49
   4  -9  -4  116.83    4.39
   4  -9  -4  117.59    4.55
  -4   9   4  120.03    4.69
   3  -9  -4  137.90    5.16
   3  -9  -4  128.65    5.08
   3  -9  -4  138.36    5.00
  -3   9   4  135.59    5.29
   2  -9  -4  105.35    4.17
   2  -9  -4  106.80    3.99
   2  -9  -4  101.02    4.09
  -2   9   4  115.32    4.31
   1  -9  -4  121.06    4.41
   1  -9  -4  116.36    4.59
  -1   9   4  118.73    4.68
   0  -9  -4   25.12    1.16
   0  -9  -4   25.76    1.36
   0   9   4   25.94    1.43
   0   9   4   27.24    1.31
  -1  -9  -4   28.06    1.42
  -1  -9  -4   26.87    1.20
   1   9   4   25.91    1.34
   1   9   4   26.47    1.44
  -2  -9  -4   13.43    0.79
  -2  -9  -4   14.26    1.03
   2   9   4   13.75    1.02
   2   9   4   16.12    0.98
  -3  -9  -4    2.12    0.36
  -3  -9  -4    1.83    0.43
  -3  -9  -4    2.04    0.52
   3   9   4    1.67    0.48
  -4  -9  -4    1.55    0.36
  -4  -9  -4    1.85    0.52
  -4  -9  -4    1.75    0.45
   4   9   4    1.82    0.53
  -5  -9  -4    8.77    0.72
  -5  -9  -4    7.77    0.87
  -5  -9  -4    7.57    0.92
   5   9   4    8.96    0.93
  -6  -9  -4    1.03    0.51
  -6  -9  -4    1.02    0.55
  -6  -9  -4    0.66    0.40
   6   9   4    0.52    0.68
   9 -10  -4   40.77    2.05
   9 -10  -4   41.92    2.00
   9 -10  -4   40.77    2.10
  -9  10   4   46.16    2.24
   8 -10  -4   27.37    1.51
   8 -10  -4   27.65    1.57
   8 -10  -4   26.24    1.41
  -8  10   4   29.58    1.71
   7 -10  -4   32.96    1.63
   7 -10  -4   30.32    1.67
   7 -10  -4   32.13    1.54
  -7  10   4   34.49    1.85
   6 -10  -4    6.40    0.64
   6 -10  -4    6.90    0.81
   6 -10  -4    5.64    0.71
  -6  10   4    5.72    0.91
   5 -10  -4    6.92    0.73
   5 -10  -4    7.38    0.64
   5 -10  -4    6.86    0.80
  -5  10   4    7.65    0.96
   4 -10  -4   11.42    0.72
   4 -10  -4   10.78    0.84
   4 -10  -4   12.00    0.93
  -4  10   4   12.89    1.08
   3 -10  -4    0.51    0.40
   3 -10  -4    0.43    0.25
   3 -10  -4    0.01    0.34
  -3  10   4    0.10    0.40
   2 -10  -4   16.11    0.84
   2 -10  -4   16.52    0.98
   2 -10  -4   14.94    1.04
  -2  10   4   15.38    1.18
   1 -10  -4    0.51    0.26
   1 -10  -4    0.08    0.38
  -1  10   4    0.17    0.37
  -1  10   4   -0.04    0.40
   0 -10  -4    1.76    0.48
   0 -10  -4    1.99    0.33
   0  10   4    1.82    0.46
   0  10   4    0.71    0.46
  -1 -10  -4    2.70    0.55
  -1 -10  -4    2.80    0.38
   1  10   4    3.37    0.56
   1  10   4    2.82    0.56
  -2 -10  -4   15.42    0.88
  -2 -10  -4   17.06    1.14
   2  10   4   15.20    1.14
   2  10   4   16.75    1.09
  -3 -10  -4   13.23    0.81
  -3 -10  -4   11.55    1.05
   3  10   4   13.31    1.03
  -4 -10  -4   18.03    1.01
  -4 -10  -4   18.14    1.26
   4  10   4   19.07    1.26
  -5 -10  -4   13.08    1.06
   7 -11  -4    4.95    0.87
   7 -11  -4    5.42    0.69
   7 -11  -4    5.68    0.80
  -7  11   4    4.90    0.99
   6 -11  -4    0.87    0.36
   6 -11  -4    0.85    0.49
   6 -11  -4    0.71    0.46
  -6  11   4    1.00    0.55
   5 -11  -4    2.13    0.50
   5 -11  -4    2.15    0.39
   5 -11  -4    1.74    0.54
  -5  11   4    2.46    0.66
   4 -11  -4   11.23    0.73
   4 -11  -4    9.05    0.83
   4 -11  -4   10.82    0.96
  -4  11   4   12.26    1.14
   3 -11  -4   15.34    1.10
   3 -11  -4   14.03    0.99
   3 -11  -4   14.96    0.84
  -3  11   4   15.05    1.24
   2 -11  -4   15.34    1.16
   2 -11  -4   18.89    0.95
  -2  11   4   20.74    1.37
   1 -11  -4   56.35    2.37
   1 -11  -4   62.33    2.66
  -1  11   4   63.45    2.60
  -1  11   4   58.61    2.76
   0 -11  -4   50.76    2.30
   0 -11  -4   48.87    2.03
   0  11   4   46.88    2.37
   0  11   4   52.89    2.26
  -1 -11  -4   67.17    3.00
  -1 -11  -4   67.71    2.72
   1  11   4   72.11    3.10
   1  11   4   71.82    2.96
  -2 -11  -4   44.60    1.91
  -2 -11  -4   44.79    2.20
   2  11   4   48.03    2.18
  -3 -11  -4   40.07    2.22
  -3 -11  -4   38.89    1.85
   3  11   4   40.11    2.15
   6 -12  -4   29.97    1.73
   6 -12  -4   26.81    1.60
   5 -12  -4   26.94    1.31
   5 -12  -4   27.62    1.57
   5 -12  -4   24.90    1.44
   4 -12  -4   34.64    1.58
   4 -12  -4   36.45    1.79
   4 -12  -4   35.57    1.85
  -4  12   4   37.95    2.09
   3 -12  -4   32.81    1.46
   3 -12  -4   31.60    1.73
   3 -12  -4   31.63    1.64
  -3  12   4   34.86    1.96
   2 -12  -4   51.28    2.09
   2 -12  -4   48.48    2.37
  -2  12   4   53.91    2.59
   1 -12  -4   25.85    1.26
   1 -12  -4   26.09    1.56
  -1  12   4   28.04    1.73
  -1  12   4   30.80    1.56
   0 -12  -4   29.65    1.41
   0 -12  -4   31.79    1.74
   0  12   4   32.45    1.69
   0  12   4   30.99    1.83
   1  12   4   31.75    1.84
   2  14  -5   36.35    2.02
  -2 -14   5   31.84    1.82
   1  14  -5   19.55    1.45
   1  14  -5   19.67    1.29
  -1 -14   5   22.12    1.38
   0  14  -5   24.26    1.56
   0 -14   5   22.39    1.31
   0 -14   5   22.23    1.40
  -1  14  -5   29.45    1.79
   1 -14   5   28.76    1.52
  -2  14  -5   20.99    1.51
   2 -14   5   17.88    1.18
  -3  14  -5   28.30    1.78
   3 -14   5   25.54    1.44
   4 -14   5   24.94    1.04
   4  13  -5   38.06    1.87
  -4 -13   5   35.01    1.94
   3  13  -5   60.78    2.62
  -3 -13   5   58.72    2.72
   2  13  -5   76.06    3.15
  -2 -13   5   76.01    3.24
   1  13  -5   38.48    2.00
  -1 -13   5   40.78    1.96
   0  13  -5   56.02    2.63
   0 -13   5   56.45    2.49
   0 -13   5   56.27    2.40
  -1  13  -5   36.94    1.96
   1 -13   5   34.66    1.68
   1 -13   5   36.29    1.79
  -2  13  -5   33.88    1.96
   2 -13   5   38.15    1.73
  -3  13  -5   27.27    1.66
   3 -13   5   26.60    1.37
   3 -13   5   24.54    1.03
  -4  13  -5    1.18    0.55
   4 -13   5    1.38    0.24
   4 -13   5    1.09    0.46
  -5  13  -5   11.25    1.18
   5 -13   5    9.47    0.89
   5 -13   5   10.19    0.62
  -6  13  -5    0.22    0.43
  -6  13  -5    0.71    0.55
   6 -13   5    0.80    0.50
   6 -13   5    0.24    0.28
   6  12  -5   28.44    1.58
  -6 -12   5   27.43    1.59
   5  12  -5   26.99    1.50
  -5 -12   5   26.81    1.64
   4  12  -5    7.52    0.82
  -4 -12   5    7.54    0.98
   3  12  -5   27.32    1.39
  -3 -12   5   23.98    1.47
   2  12  -5    6.05    0.71
   2  12  -5    5.08    0.77
  -2 -12   5    6.47    0.82
   1  12  -5    3.75    0.77
  -1 -12   5    6.43    0.69
  -1 -12   5    7.05    0.80
   0  12  -5    3.61    0.63
   0 -12   5    4.29    0.73
   0 -12   5    4.69    0.61
  -1  12  -5    0.43    0.44
   1 -12   5    0.72    0.38
   1 -12   5    0.56    0.42
  -2  12  -5    0.50    0.45
   2 -12   5    0.41    0.36
  -3  12  -5    6.66    0.92
   3 -12   5    6.66    0.70
   3 -12   5    6.80    0.42
  -4  12  -5   10.71    1.07
  -4  12  -5   10.47    0.84
   4 -12   5    9.88    0.57
   4 -12   5   10.03    0.83
  -5  12  -5   26.70    1.62
  -5  12  -5   25.93    1.38
   5 -12   5   25.43    1.14
   5 -12   5   25.60    1.37
  -6  12  -5   35.40    1.92
  -6  12  -5   35.64    1.72
   6 -12   5   31.94    1.45
   6 -12   5   32.78    1.67
  -7  12  -5   37.60    2.00
  -7  12  -5   37.36    1.83
   7 -12   5   33.55    1.76
   7 -12   5   33.12    1.56
  -8  12  -5   76.29    3.89
  -8  12  -5   74.34    3.26
   7  11  -5    7.75    0.93
  -7 -11   5    8.17    0.98
   6  11  -5   11.54    0.96
  -6 -11   5    9.34    0.96
   5  11  -5    0.24    0.42
  -5 -11   5    0.55    0.50
  -5 -11   5   -0.11    0.38
   4  11  -5    1.56    0.47
  -4 -11   5    0.66    0.40
  -4 -11   5    1.77    0.55
   3  11  -5    3.16    0.60
  -3 -11   5    4.37    0.66
  -3 -11   5    4.54    0.73
   2  11  -5   42.27    1.81
   2  11  -5   36.74    1.85
  -2 -11   5   41.52    1.89
   1  11  -5   30.91    1.62
  -1 -11   5   33.38    1.58
  -1 -11   5   31.42    1.47
   0  11  -5  121.26    4.93
   0 -11   5  131.61    4.76
   0 -11   5  123.89    4.81
  -1  11  -5   71.85    3.09
   1 -11   5   71.55    2.88
   1 -11   5   73.92    2.93
  -2  11  -5   61.76    2.63
  -2  11  -5   69.44    2.91
   2 -11   5   67.56    2.42
   2 -11   5   64.09    2.66
   2 -11   5   68.23    2.69
  -3  11  -5   88.11    3.55
  -3  11  -5   83.19    3.29
   3 -11   5   81.00    3.08
   3 -11   5   83.81    3.30
  -4  11  -5   60.70    2.60
  -4  11  -5   67.58    2.86
   4 -11   5   63.37    2.61
   4 -11   5   62.94    2.41
  -5  11  -5   71.81    2.86
  -5  11  -5   73.37    3.06
   5 -11   5   64.31    2.81
   5 -11   5   66.50    2.63
  -6  11  -5   35.92    1.86
  -6  11  -5   34.07    1.67
   6 -11   5   32.43    1.48
   6 -11   5   33.84    1.65
  -7  11  -5   21.82    1.30
  -7  11  -5   21.30    1.42
   7 -11   5   20.34    1.26
   7 -11   5   22.38    1.13
  -8  11  -5   33.55    1.76
  -8  11  -5   36.85    1.90
   8 -11   5   32.13    1.57
   8 -11   5   30.42    1.70
  -9  11  -5   15.74    1.30
   8  10  -5   10.43    0.99
  -8 -10   5    9.49    0.59
  -8 -10   5   10.75    1.06
   7  10  -5    9.44    1.12
   7  10  -5    9.32    0.90
  -7 -10   5    7.41    0.93
   6  10  -5   17.78    1.12
  -6 -10   5   19.40    1.22
   5  10  -5   42.46    1.94
  -5 -10   5   44.96    2.09
  -5 -10   5   43.88    1.99
   4  10  -5   21.68    1.18
  -4 -10   5   22.10    1.22
  -4 -10   5   24.21    1.34
   3  10  -5   48.82    2.01
   3  10  -5   43.25    2.07
  -3 -10   5   46.73    2.10
  -3 -10   5   49.42    2.01
   2  10  -5   54.63    2.44
  -2 -10   5   60.47    2.34
  -2 -10   5   59.75    2.47
   1  10  -5  121.27    4.89
  -1 -10   5  127.51    4.77
  -1 -10   5  132.55    4.85
   0  10  -5  128.51    4.98
   0  10  -5  135.76    5.20
   0 -10   5  134.04    5.03
   0 -10   5  140.72    5.10
  -1  10  -5   91.45    3.61
  -1  10  -5   90.16    3.82
   1 -10   5   97.22    3.65
   1 -10   5  102.47    3.69
  -2  10  -5  144.78    5.60
  -2  10  -5  144.03    5.80
   2 -10   5  155.89    5.63
   2 -10   5  161.07    5.63
   2 -10   5  149.28    5.42
  -3  10  -5   72.59    2.97
  -3  10  -5   68.08    2.75
   3 -10   5   65.23    2.57
   3 -10   5   72.21    2.77
  -4  10  -5   29.80    1.40
  -4  10  -5   29.94    1.59
   4 -10   5   28.51    1.39
   4 -10   5   29.14    1.22
  -5  10  -5   29.65    1.41
  -5  10  -5   28.14    1.56
   5 -10   5   27.00    1.23
   5 -10   5   28.41    1.39
  -6  10  -5    9.91    0.83
  -6  10  -5   11.35    0.99
   6 -10   5    8.39    0.78
   6 -10   5    9.09    0.69
  -7  10  -5   10.63    0.91
  -7  10  -5   10.09    1.02
   7 -10   5   10.08    0.78
   7 -10   5   10.59    0.88
  -8  10  -5    3.48    0.60
  -8  10  -5    2.95    0.61
   8 -10   5    3.30    0.52
   8 -10   5    2.63    0.60
  -9  10  -5    8.39    0.97
  -9  10  -5    8.00    0.99
   9 -10   5    6.78    0.91
   9 -10   5    7.43    0.89
   9   9  -5   55.92    2.83
   8   9  -5   57.14    2.48
   8   9  -5   55.88    2.69
  -8  -9   5   55.77    2.56
   7   9  -5   57.15    2.63
   7   9  -5   55.95    2.43
  -7  -9   5   55.35    2.48
   6   9  -5  100.46    3.90
  -6  -9   5   98.86    3.96
   5   9  -5   51.79    2.20
  -5  -9   5   53.46    2.36
  -5  -9   5   52.85    2.26
   4   9  -5   93.33    3.69
  -4  -9   5   96.02    3.74
  -4  -9   5   99.33    3.84
   3   9  -5   85.08    3.29
   3   9  -5   80.22    3.32
  -3  -9   5   92.80    3.44
  -3  -9   5   84.49    3.32
   2   9  -5   15.55    0.96
  -2  -9   5   17.48    1.00
  -2  -9   5   18.06    0.90
   1   9  -5   47.72    2.04
   1   9  -5   47.74    2.21
  -1  -9   5   57.69    2.08
  -1  -9   5   54.35    2.11
  -1  -9   5   54.73    2.18
   0   9  -5    1.72    0.29
   0   9  -5    0.91    0.37
   0  -9   5    2.05    0.38
   0  -9   5    1.28    0.31
   0  -9   5    1.72    0.26
  -1   9  -5    0.42    0.24
   1  -9   5    0.32    0.27
   1  -9   5    0.57    0.30
  -2   9  -5    1.99    0.34
   2  -9   5    1.96    0.36
   2  -9   5    1.70    0.19
   2  -9   5    2.58    0.37
  -3   9  -5   10.69    0.71
   3  -9   5   11.60    0.68
   3  -9   5   10.25    0.55
   3  -9   5   10.83    0.72
  -4   9  -5   12.36    0.80
   4  -9   5   11.92    0.78
   4  -9   5   11.83    0.65
  -5   9  -5   26.01    1.27
   5  -9   5   24.16    1.24
   5  -9   5   25.33    1.15
  -6   9  -5   25.64    1.45
  -6   9  -5   26.79    1.33
   6  -9   5   24.64    1.30
   6  -9   5   25.26    1.23
  -7   9  -5   33.84    1.73
  -7   9  -5   33.41    1.65
   7  -9   5   32.02    1.62
   7  -9   5   34.67    1.56
  -8   9  -5   34.37    1.66
  -8   9  -5   33.01    1.72
   8  -9   5   31.66    1.56
   8  -9   5   29.39    1.60
  -9   9  -5   31.31    1.64
  -9   9  -5   28.02    1.59
   9  -9   5   27.71    1.49
   9  -9   5   27.80    1.58
  10  -9   5   50.79    2.31
   9   8  -5   44.49    2.29
   9   8  -5   42.80    2.06
  -9  -8   5   42.85    2.14
   8   8  -5   30.06    1.73
   8   8  -5   29.81    1.54
  -8  -8   5   30.90    1.62
  -8  -8   5   29.44    1.31
   7   8  -5   32.31    1.55
   7   8  -5   30.83    1.71
  -7  -8   5   31.77    1.33
  -7  -8   5   32.48    1.64
   6   8  -5   27.67    1.56
   6   8  -5   28.05    1.39
  -6  -8   5   28.70    1.48
  -6  -8   5   31.32    1.20
   5   8  -5    1.28    0.35
  -5  -8   5    1.28    0.45
  -5  -8   5    0.26    0.36
   4   8  -5   11.96    0.74
  -4  -8   5   10.10    0.80
  -4  -8   5   13.99    0.70
  -4  -8   5   13.35    0.90
   3   8  -5    2.83    0.48
   3   8  -5    3.80    0.45
  -3  -8   5    3.67    0.59
  -3  -8   5    4.72    0.43
  -3  -8   5    3.35    0.43
   2   8  -5   14.30    0.88
  -2  -8   5   16.64    0.92
  -2  -8   5   16.82    0.84
  -2  -8   5   16.12    0.81
  -2  -8   5   15.36    0.77
  -1  -8   5    7.23    0.60
  -1  -8   5    7.70    0.51
  -1  -8   5    7.31    0.52
   0   8  -5   20.76    0.98
   0  -8   5   21.31    1.01
   0  -8   5   22.88    1.06
   0  -8   5   22.87    0.96
   0  -8   5   23.22    1.15
  -1   8  -5   22.73    0.97
  -1   8  -5   21.97    1.06
   1  -8   5   26.24    1.11
   1  -8   5   26.64    0.94
   1  -8   5   23.39    0.90
   1  -8   5   23.30    1.08
   1  -8   5   23.71    1.25
  -2   8  -5   91.79    3.64
   2  -8   5   95.89    3.63
   2  -8   5   93.25    3.64
   2  -8   5  104.01    3.56
   2  -8   5   96.05    3.82
   2  -8   5  100.52    3.52
  -3   8  -5   93.06    3.69
   3  -8   5  102.44    3.64
   3  -8   5   98.65    3.70
   3  -8   5   90.48    3.84
   3  -8   5  102.47    3.59
  -4   8  -5  111.13    4.30
   4  -8   5  117.61    4.31
   4  -8   5  114.76    4.22
   4  -8   5  112.34    4.45
  -5   8  -5  142.69    5.42
   5  -8   5  138.82    5.55
   5  -8   5  148.92    5.43
   5  -8   5  148.87    5.36
  -6   8  -5   93.57    3.58
   6  -8   5   88.22    3.50
   6  -8   5   92.60    3.68
   6  -8   5   89.65    3.56
  -7   8  -5  138.71    5.16
   7  -8   5  135.85    5.08
   7  -8   5  128.99    5.13
  -8   8  -5   71.66    2.90
  -8   8  -5   73.72    2.96
   8  -8   5   62.83    2.86
   8  -8   5   67.58    2.82
  -9   8  -5   54.06    2.39
  -9   8  -5   53.16    2.41
   9  -8   5   51.56    2.39
   9  -8   5   53.57    2.34
 -10   8  -5   46.44    2.13
  10  -8   5   41.09    2.11
  10  -8   5   43.05    2.06
  10   7  -5    3.37    0.78
 -10  -7   5    2.08    0.61
   9   7  -5    2.85    0.72
   9   7  -5    2.18    0.56
  -9  -7   5    1.88    0.38
  -9  -7   5    2.29    0.57
   8   7  -5    6.50    0.91
   8   7  -5    5.40    0.70
  -8  -7   5    5.22    0.55
  -8  -7   5    4.91    0.78
   7   7  -5    3.13    0.60
   7   7  -5    3.00    0.57
  -7  -7   5    3.52    0.45
  -7  -7   5    2.58    0.51
   6   7  -5   56.93    2.32
   6   7  -5   55.82    2.47
  -6  -7   5   56.08    2.17
  -6  -7   5   57.74    2.40
  -6  -7   5   57.42    2.32
   5   7  -5   14.82    0.85
  -5  -7   5   16.94    0.81
  -5  -7   5   15.88    0.71
  -5  -7   5   15.71    0.98
   4   7  -5   91.76    3.53
   4   7  -5   84.87    3.49
  -4  -7   5   96.79    3.61
  -4  -7   5  100.24    3.50
  -4  -7   5   96.13    3.67
   3   7  -5   96.10    3.76
   3   7  -5   87.93    3.77
  -3  -7   5  109.21    3.75
  -3  -7   5  104.24    3.83
  -3  -7   5  109.24    3.90
  -2  -7   5  106.52    3.85
  -2  -7   5  103.69    3.90
  -2  -7   5  105.01    3.87
  -2  -7   5  102.65    3.95
  -1  -7   5  143.70    5.40
  -1  -7   5  144.17    5.44
  -1  -7   5  146.01    5.33
  -1  -7   5  146.50    5.34
  -1  -7   5  151.98    5.35
   0   7  -5  126.53    5.07
   0  -7   5  142.64    5.22
   0  -7   5  146.83    5.06
   0  -7   5  139.13    5.08
   0  -7   5  140.30    5.12
  -1   7  -5   87.42    3.32
  -1   7  -5   85.34    3.39
   1  -7   5   94.72    3.55
   1  -7   5   88.22    3.27
   1  -7   5   92.68    3.40
   1  -7   5   89.47    3.29
   1  -7   5   99.37    3.41
  -2   7  -5   86.59    3.40
  -2   7  -5   86.16    3.50
   2  -7   5   92.09    3.50
   2  -7   5   96.47    3.43
   2  -7   5   94.80    3.47
   2  -7   5  101.40    3.41
   2  -7   5   98.08    3.66
  -3   7  -5   57.46    2.22
  -3   7  -5   54.10    2.08
   3  -7   5   59.92    2.38
   3  -7   5   57.07    2.22
   3  -7   5   58.63    2.14
   3  -7   5   51.23    2.13
  -4   7  -5   80.92    3.06
   4  -7   5   80.46    3.06
   4  -7   5   83.20    3.02
   4  -7   5   74.06    3.17
   4  -7   5   77.59    3.00
  -5   7  -5   30.86    1.42
   5  -7   5   30.83    1.56
   5  -7   5   33.41    1.40
   5  -7   5   31.57    1.43
  -6   7  -5   29.48    1.38
   6  -7   5   27.76    1.37
   6  -7   5   28.90    1.34
   6  -7   5   28.91    1.49
  -7   7  -5   35.79    1.58
   7  -7   5   35.36    1.56
   7  -7   5   31.80    1.65
   7  -7   5   29.67    1.56
  -8   7  -5    2.49    0.49
   8  -7   5    3.54    0.59
   8  -7   5    2.51    0.49
  -9   7  -5    0.88    0.44
   9  -7   5    1.13    0.51
   9  -7   5    1.04    0.45
 -10   7  -5    3.42    0.62
  10  -7   5    3.06    0.66
  10   6  -5   15.36    1.31
 -10  -6   5   12.05    1.13
   9   6  -5   35.20    1.66
   9   6  -5   34.27    1.86
  -9  -6   5   31.83    1.50
  -9  -6   5   32.38    1.72
   8   6  -5   36.18    1.66
   8   6  -5   34.69    1.81
  -8  -6   5   34.89    1.72
  -8  -6   5   35.19    1.52
   7   6  -5   79.51    3.20
   7   6  -5   83.41    3.39
  -7  -6   5   82.80    3.10
  -7  -6   5   82.51    3.15
  -7  -6   5   80.39    3.28
   6   6  -5   92.90    3.51
   6   6  -5   90.09    3.65
  -6  -6   5   92.50    3.40
  -6  -6   5   90.14    3.44
  -6  -6   5   90.53    3.58
   5   6  -5   91.94    3.56
   5   6  -5   90.86    3.69
  -5  -6   5   92.47    3.64
  -5  -6   5   99.89    3.47
  -5  -6   5   91.50    3.45
  -5  -6   5   98.88    3.53
   4   6  -5  245.85    9.90
   4   6  -5  266.82    9.95
  -4  -6   5  282.76   10.03
  -4  -6   5  284.59   10.08
  -4  -6   5  290.91    9.84
  -4  -6   5  288.19    9.93
   3   6  -5  110.07    4.47
  -3  -6   5  123.57    4.48
  -3  -6   5  122.42    4.51
  -3  -6   5  135.44    4.63
  -3  -6   5  122.24    4.55
  -2  -6   5  106.61    4.14
  -2  -6   5  111.76    4.06
  -2  -6   5  110.25    4.13
  -2  -6   5  113.32    4.10
  -2  -6   5  111.51    4.06
  -1  -6   5  242.76    8.64
  -1  -6   5  238.99    8.66
  -1  -6   5  246.51    8.75
  -1  -6   5  242.16    8.70
  -1  -6   5  233.36    8.64
   0  -6   5   64.32    2.45
   0  -6   5   66.75    2.58
   0  -6   5   64.90    2.47
  -1   6  -5   82.49    3.20
  -1   6  -5   82.12    3.26
   1  -6   5   92.79    3.27
   1  -6   5   87.38    3.17
   1  -6   5   91.55    3.25
   1  -6   5   88.32    3.39
   1  -6   5   90.67    3.18
  -2   6  -5    4.22    0.28
  -2   6  -5    4.24    0.39
   2  -6   5    5.32    0.39
   2  -6   5    4.97    0.34
   2  -6   5    4.03    0.33
   2  -6   5    4.60    0.33
   2  -6   5    3.95    0.52
  -3   6  -5    1.94    0.23
  -3   6  -5    1.32    0.26
   3  -6   5    1.67    0.25
   3  -6   5    1.77    0.31
   3  -6   5    1.60    0.29
   3  -6   5    1.30    0.34
   3  -6   5    2.22    0.31
  -4   6  -5    2.73    0.41
  -4   6  -5    2.55    0.27
   4  -6   5    2.73    0.54
   4  -6   5    2.39    0.40
   4  -6   5    2.59    0.41
   4  -6   5    2.89    0.28
  -5   6  -5   29.09    1.16
   5  -6   5   28.61    1.29
   5  -6   5   25.78    1.25
   5  -6   5   27.37    1.39
  -6   6  -5   24.36    1.22
   6  -6   5   25.11    1.21
   6  -6   5   24.94    1.31
   6  -6   5   24.74    1.22
  -7   6  -5   51.27    2.13
   7  -6   5   48.82    2.11
   7  -6   5   48.10    2.18
   7  -6   5   50.92    2.14
  -8   6  -5   28.20    1.37
   8  -6   5   26.17    1.36
   8  -6   5   24.99    1.39
   8  -6   5   24.66    1.38
  -9   6  -5   50.19    2.16
   9  -6   5   46.38    2.14
   9  -6   5   46.84    2.20
 -10   6  -5   98.14    3.85
  10  -6   5   92.25    3.91
 -11   6  -5   32.32    1.74
  11  -6   5   30.28    1.82
  11   5  -5   34.17    2.00
 -11  -5   5   35.99    1.87
  10   5  -5   77.67    3.31
 -10  -5   5   71.50    3.15
   9   5  -5   52.71    2.24
   9   5  -5   53.06    2.41
  -9  -5   5   51.37    2.14
  -9  -5   5   51.42    2.30
  -9  -5   5   48.80    2.14
   8   5  -5   45.91    1.97
   8   5  -5   47.90    2.16
  -8  -5   5   43.17    1.89
  -8  -5   5   45.78    2.05
  -8  -5   5   44.23    1.88
   7   5  -5  134.29    5.15
   7   5  -5  133.04    5.00
  -7  -5   5  130.74    4.94
  -7  -5   5  134.39    4.93
  -7  -5   5  133.73    5.07
   6   5  -5   17.37    1.06
   6   5  -5   18.34    0.92
  -6  -5   5   17.99    0.89
  -6  -5   5   17.73    0.84
  -6  -5   5   17.72    1.01
   5   5  -5   52.94    2.30
   5   5  -5   54.86    2.17
  -5  -5   5   56.67    2.17
  -5  -5   5   53.60    2.26
  -5  -5   5   55.83    2.11
  -5  -5   5   59.29    2.11
   4   5  -5    6.12    0.41
   4   5  -5    5.11    0.53
  -4  -5   5    5.50    0.33
  -4  -5   5    5.79    0.42
  -4  -5   5    4.37    0.51
   3   5  -5    5.10    0.36
  -3  -5   5    5.36    0.28
  -3  -5   5    5.15    0.49
  -3  -5   5    7.46    0.49
  -3  -5   5    6.22    0.40
  -3  -5   5    4.91    0.42
  -2  -5   5    2.44    0.28
  -2  -5   5    3.01    0.35
  -2  -5   5    2.57    0.39
  -2  -5   5    2.80    0.31
  -2  -5   5    3.56    0.40
  -1  -5   5    2.35    0.32
  -1  -5   5    2.26    0.27
  -1  -5   5    2.72    0.36
  -1  -5   5    2.10    0.41
  -1  -5   5    2.06    0.30
   0   5  -5   33.49    1.38
   0  -5   5   36.30    1.42
   0  -5   5   34.09    1.41
   0  -5   5   37.97    1.40
   0  -5   5   37.30    1.53
  -1   5  -5   73.79    3.05
  -1   5  -5   74.11    3.00
   1  -5   5   82.93    3.04
   1  -5   5   88.07    3.02
   1  -5   5   91.11    3.18
   1  -5   5   82.10    2.98
   1  -5   5   84.33    2.99
  -2   5  -5   26.65    1.19
  -2   5  -5   27.60    1.13
   2  -5   5   32.32    1.17
   2  -5   5   29.11    1.16
   2  -5   5   30.78    1.12
   2  -5   5   31.55    1.20
   2  -5   5   25.51    1.29
  -3   5  -5   52.43    2.08
  -3   5  -5   53.08    2.16
   3  -5   5   57.11    2.16
   3  -5   5   52.34    2.13
   3  -5   5   57.40    2.05
   3  -5   5   56.36    2.26
   3  -5   5   62.91    2.16
  -4   5  -5   77.49    3.06
  -4   5  -5   77.48    2.99
   4  -5   5   89.32    3.10
   4  -5   5   79.10    3.16
   4  -5   5   81.99    2.94
   4  -5   5   80.20    3.06
  -5   5  -5   98.26    3.75
  -5   5  -5   99.33    3.68
   5  -5   5  103.91    3.86
   5  -5   5   94.31    3.74
   5  -5   5  101.61    3.78
  -6   5  -5   77.90    3.02
  -6   5  -5   79.28    2.94
   6  -5   5   78.67    3.02
   6  -5   5   74.46    3.03
   6  -5   5   75.69    3.07
  -7   5  -5  186.80    7.01
  -7   5  -5  185.38    6.84
   7  -5   5  185.78    6.83
   7  -5   5  186.91    6.88
   7  -5   5  177.02    6.86
  -8   5  -5   72.67    2.88
   8  -5   5   70.45    2.92
   8  -5   5   70.81    2.88
   8  -5   5   68.60    2.88
  -9   5  -5   73.97    2.97
   9  -5   5   69.55    3.02
 -10   5  -5   39.13    1.84
  10  -5   5   36.53    1.91
 -11   5  -5   36.02    1.79
  11  -5   5   32.55    1.85
  11   4  -5   33.68    1.88
 -11  -4   5   29.06    1.69
  10   4  -5   27.18    1.63
  10   4  -5   28.39    1.63
 -10  -4   5   26.50    1.50
 -10  -4   5   24.16    1.32
   9   4  -5   10.28    0.98
   9   4  -5    9.48    0.80
  -9  -4   5    7.97    0.84
  -9  -4   5    9.66    0.75
  -9  -4   5    8.54    0.74
   8   4  -5   29.08    1.50
   8   4  -5   27.63    1.33
  -8  -4   5   28.46    1.30
  -8  -4   5   27.29    1.41
  -8  -4   5   26.52    1.29
   7   4  -5    3.54    0.66
   7   4  -5    2.67    0.47
  -7  -4   5    1.80    0.34
  -7  -4   5    2.03    0.41
  -7  -4   5    2.73    0.44
   6   4  -5    2.47    0.39
  -6  -4   5    1.48    0.29
  -6  -4   5    1.27    0.26
  -6  -4   5    0.60    0.32
   5   4  -5    2.31    0.33
   5   4  -5    2.09    0.38
  -5  -4   5    2.65    0.35
  -5  -4   5    2.54    0.32
  -5  -4   5    2.40    0.35
   4   4  -5  129.78    5.12
   4   4  -5  134.27    5.24
  -4  -4   5  144.97    5.22
  -4  -4   5  148.88    5.10
  -4  -4   5  143.90    5.15
  -4  -4   5  143.68    5.10
  -4  -4   5  143.52    5.10
   3   4  -5   88.61    3.73
   3   4  -5   91.42    3.63
  -3  -4   5  103.20    3.73
  -3  -4   5   99.75    3.59
  -3  -4   5  106.89    3.61
  -3  -4   5  105.76    3.67
  -3  -4   5  103.37    3.67
  -2  -4   5  195.81    6.75
  -2  -4   5  184.90    6.74
  -2  -4   5  181.49    6.70
  -2  -4   5  183.40    6.67
  -1  -4   5  438.87   15.87
  -1  -4   5  422.35   15.93
  -1  -4   5  474.93   15.89
  -1  -4   5  451.67   15.90
  -1  -4   5  443.02   15.84
   0   4  -5  155.92    6.08
   0  -4   5  173.53    6.02
   0  -4   5  174.07    6.08
   0  -4   5  175.44    6.03
   0  -4   5  169.47    6.09
   0  -4   5  165.49    6.18
   0  -4   5  169.91    6.10
  -1   4  -5  351.89   13.36
  -1   4  -5  361.92   13.40
   1  -4   5  408.42   13.50
   1  -4   5  387.61   13.38
   1  -4   5  400.42   13.35
   1  -4   5  401.67   13.34
   1  -4   5  316.79   13.34
  -2   4  -5  179.62    6.77
  -2   4  -5  182.54    6.73
   2  -4   5  183.85    6.75
   2  -4   5  205.54    6.76
   2  -4   5  201.08    6.78
   2  -4   5  173.61    6.85
  -3   4  -5  187.76    6.99
  -3   4  -5  179.00    7.03
  -3   4  -5  205.38    7.05
   3  -4   5  211.46    7.04
   3  -4   5  186.58    7.11
   3  -4   5  186.95    7.02
   3  -4   5  204.71    7.05
  -4   4  -5  108.95    4.32
  -4   4  -5  114.67    4.27
  -4   4  -5  116.60    4.31
   4  -4   5  112.67    4.31
   4  -4   5  118.63    4.19
   4  -4   5  121.24    4.34
   4  -4   5  124.33    4.41
  -5   4  -5   18.32    0.91
  -5   4  -5   19.28    0.87
   5  -4   5   18.70    0.77
   5  -4   5   16.59    0.92
   5  -4   5   19.78    1.00
   5  -4   5   19.56    0.96
  -6   4  -5   57.52    2.27
  -6   4  -5   59.95    2.33
   6  -4   5   59.24    2.35
   6  -4   5   55.13    2.35
   6  -4   5   57.88    2.37
  -7   4  -5   17.50    0.94
  -7   4  -5   16.13    0.88
   7  -4   5   17.17    0.99
   7  -4   5   15.98    0.97
   7  -4   5   15.14    0.98
  -8   4  -5   19.72    1.06
  -8   4  -5   21.65    1.14
   8  -4   5   20.86    1.18
   8  -4   5   20.01    1.19
  -9   4  -5    8.86    0.81
   9  -4   5    8.52    0.90
 -10   4  -5    0.01    0.40
  10  -4   5    0.06    0.51
 -11   4  -5    2.72    0.57
  11  -4   5    1.94    0.69
  12   3  -5    9.76    1.40
 -12  -3   5    8.10    1.02
 -12  -3   5   10.04    0.95
 -12  -3   5   10.17    0.94
  11   3  -5    2.02    0.67
 -11  -3   5    0.88    0.42
 -11  -3   5    1.14    0.50
  10   3  -5   15.66    1.06
  10   3  -5   15.97    1.19
 -10  -3   5   12.70    0.92
 -10  -3   5   12.22    1.05
   9   3  -5   41.44    1.94
   9   3  -5   41.71    1.77
  -9  -3   5   37.56    1.73
  -9  -3   5   35.32    1.81
  -9  -3   5   38.52    1.72
   8   3  -5   64.53    2.64
   8   3  -5   61.67    2.47
  -8  -3   5   61.81    2.55
  -8  -3   5   59.85    2.45
  -8  -3   5   58.67    2.45
   7   3  -5   94.06    3.61
   7   3  -5   97.91    3.77
  -7  -3   5   95.63    3.61
  -7  -3   5   96.51    3.70
  -7  -3   5   92.58    3.61
   6   3  -5   31.30    1.35
   6   3  -5   32.15    1.50
  -6  -3   5   33.36    1.38
  -6  -3   5   31.82    1.35
  -6  -3   5   33.45    1.45
   5   3  -5  138.88    5.41
   5   3  -5  143.87    5.54
  -5  -3   5  157.78    5.45
  -5  -3   5  144.88    5.50
  -5  -3   5  159.45    5.42
   4   3  -5   78.20    3.20
   4   3  -5   84.19    3.32
  -4  -3   5   85.22    3.20
  -4  -3   5   91.67    3.25
  -4  -3   5   97.34    3.20
  -4  -3   5   89.99    3.21
  -4  -3   5   84.53    3.29
   3   3  -5   46.57    1.86
   3   3  -5   46.80    1.97
  -3  -3   5   51.19    1.91
  -3  -3   5   53.66    1.86
  -3  -3   5   51.70    1.96
  -3  -3   5   51.45    1.87
  -3  -3   5   50.10    1.91
   2   3  -5   85.50    3.43
   2   3  -5   86.05    3.34
  -2  -3   5   99.33    3.34
  -2  -3   5   94.30    3.40
  -2  -3   5   96.14    3.43
  -2  -3   5   93.74    3.42
  -2  -3   5   94.88    3.34
   1   3  -5  239.96    8.93
  -1  -3   5  252.40    8.96
  -1  -3   5  245.63    8.92
  -1  -3   5  250.20    8.86
  -1  -3   5  258.59    8.87
  -1  -3   5  250.53    8.85
   0   3  -5  193.06    7.27
   0   3  -5  194.93    7.26
   0  -3   5  214.58    7.24
   0  -3   5  198.77    7.34
   0  -3   5  208.16    7.26
   0  -3   5  206.80    7.24
   0  -3   5  207.69    7.29
  -1   3  -5  260.25    9.58
   1  -3   5  233.15    9.57
   1  -3   5  297.77    9.58
   1  -3   5  270.74    9.67
   1  -3   5  282.02    9.59
  -2   3  -5  101.53    3.97
  -2   3  -5  105.22    3.96
  -2   3  -5  110.78    3.99
   2  -3   5  105.75    3.97
   2  -3   5  119.64    3.98
   2  -3   5  115.09    3.99
   2  -3   5  105.67    4.05
  -3   3  -5   76.85    2.97
  -3   3  -5   79.63    2.97
  -3   3  -5   77.58    2.94
   3  -3   5   80.05    2.99
   3  -3   5   83.77    3.05
   3  -3   5   79.69    2.97
  -4   3  -5   52.05    2.05
  -4   3  -5   54.68    2.07
  -4   3  -5   51.44    2.09
   4  -3   5   54.10    2.11
   4  -3   5   53.81    2.13
   4  -3   5   54.06    1.96
   4  -3   5   53.00    2.08
  -5   3  -5    5.15    0.46
  -5   3  -5    5.81    0.51
  -5   3  -5    5.79    0.45
   5  -3   5    5.44    0.36
   5  -3   5    5.20    0.52
   5  -3   5    5.38    0.51
   5  -3   5    5.39    0.54
  -6   3  -5    0.63    0.27
  -6   3  -5    1.64    0.29
   6  -3   5    1.72    0.36
   6  -3   5    1.19    0.36
   6  -3   5    1.72    0.34
  -7   3  -5   14.38    0.85
  -7   3  -5   15.83    0.88
   7  -3   5   15.19    0.90
   7  -3   5   13.46    0.93
   7  -3   5   14.93    0.94
  -8   3  -5    6.51    0.63
  -8   3  -5    6.12    0.65
   8  -3   5    6.11    0.75
  -9   3  -5   49.33    2.12
  -9   3  -5   50.50    2.14
   9  -3   5   47.27    2.23
 -10   3  -5   26.96    1.42
  10  -3   5   26.05    1.54
 -11   3  -5   45.86    2.08
  11  -3   5   43.05    2.22
  12   2  -5   32.86    1.85
 -12  -2   5   31.41    1.70
 -12  -2   5   30.50    1.63
 -12  -2   5   27.64    1.57
  11   2  -5   43.65    2.21
 -11  -2   5   43.59    2.06
 -11  -2   5   40.18    1.95
 -11  -2   5   45.76    2.02
  10   2  -5   85.35    3.44
  10   2  -5   89.84    3.61
 -10  -2   5   82.92    3.40
 -10  -2   5   84.57    3.48
   9   2  -5   56.49    2.46
   9   2  -5   53.98    2.29
  -9  -2   5   53.92    2.35
  -9  -2   5   55.37    2.29
   8   2  -5   92.96    3.57
   8   2  -5   93.17    3.72
  -8  -2   5   92.07    3.58
  -8  -2   5   94.48    3.65
   7   2  -5  179.77    6.70
   7   2  -5  173.49    6.56
  -7  -2   5  181.17    6.65
  -7  -2   5  183.71    6.60
   6   2  -5  132.43    4.95
   6   2  -5  134.04    5.08
  -6  -2   5  137.68    4.99
  -6  -2   5  135.81    5.03
   5   2  -5  141.17    5.33
   5   2  -5  136.65    5.20
  -5  -2   5  150.17    5.23
  -5  -2   5  142.74    5.23
  -5  -2   5  141.84    5.29
  -5  -2   5  148.42    5.25
   4   2  -5   18.83    0.82
  -4  -2   5   19.11    0.85
  -4  -2   5   19.83    0.81
  -4  -2   5   21.95    0.85
  -4  -2   5   20.54    0.89
  -4  -2   5   19.37    0.91
   3   2  -5  127.48    4.97
   3   2  -5  124.14    4.85
  -3  -2   5  140.86    4.88
  -3  -2   5  131.46    4.94
  -3  -2   5  146.30    4.90
  -3  -2   5  140.90    4.92
  -3  -2   5  137.26    4.88
   2   2  -5    5.97    0.42
  -2  -2   5    7.67    0.33
  -2  -2   5    7.35    0.41
  -2  -2   5    6.70    0.41
  -2  -2   5    6.55    0.39
  -2  -2   5    6.15    0.33
   1   2  -5    0.14    0.11
   1   2  -5    0.35    0.13
  -1  -2   5    1.16    0.23
  -1  -2   5    0.35    0.09
  -1  -2   5    0.47    0.09
  -1  -2   5    0.15    0.09
  -1  -2   5    0.39    0.13
   0   2  -5   77.49    2.94
   0   2  -5   76.67    2.98
   0  -2   5   82.97    3.04
   0  -2   5   86.00    2.95
   0  -2   5   84.79    2.96
   0  -2   5   84.53    2.95
   0  -2   5   79.47    2.98
  -1   2  -5   62.24    2.32
  -1   2  -5   60.89    2.32
   1  -2   5   58.67    2.38
   1  -2   5   66.52    2.32
   1  -2   5   60.40    2.32
   1  -2   5   63.52    2.33
   1  -2   5   68.58    2.32
  -2   2  -5   66.31    2.33
  -2   2  -5   58.29    2.33
  -2   2  -5   61.18    2.32
   2  -2   5   63.14    2.34
   2  -2   5   66.03    2.33
   2  -2   5   58.89    2.38
  -3   2  -5   97.40    3.66
  -3   2  -5   96.37    3.68
  -3   2  -5  101.28    3.66
   3  -2   5  101.29    3.68
   3  -2   5   98.63    3.69
   3  -2   5  102.28    3.72
  -4   2  -5  101.02    3.95
  -4   2  -5  105.27    3.94
  -4   2  -5  106.99    3.99
   4  -2   5  114.62    4.01
   4  -2   5  107.40    3.89
   4  -2   5  106.29    3.98
   4  -2   5  108.69    4.01
  -5   2  -5   75.78    2.97
  -5   2  -5   75.42    3.01
  -5   2  -5   77.29    2.96
   5  -2   5   81.99    2.91
   5  -2   5   79.47    3.00
   5  -2   5   80.57    3.04
   5  -2   5   76.30    3.00
  -6   2  -5  142.34    5.21
  -6   2  -5  142.20    5.26
  -6   2  -5  139.89    5.18
   6  -2   5  140.02    5.23
   6  -2   5  139.07    5.27
   6  -2   5  142.63    5.14
   6  -2   5  135.00    5.21
  -7   2  -5   75.84    2.98
  -7   2  -5   76.64    3.02
   7  -2   5   73.92    2.99
   7  -2   5   76.50    3.09
   7  -2   5   80.69    3.06
  -8   2  -5   50.52    2.13
  -8   2  -5   51.73    2.19
   8  -2   5   52.65    2.29
  -9   2  -5   48.73    2.18
  -9   2  -5   51.47    2.16
   9  -2   5   50.57    2.29
 -10   2  -5   45.34    2.03
 -10   2  -5   46.96    2.10
  10  -2   5   44.64    2.20
 -11   2  -5   42.57    1.98
  11  -2   5   42.89    2.17
  12   1  -5   17.23    1.37
 -12  -1   5   16.27    1.17
 -12  -1   5   17.54    1.21
 -12  -1   5   17.09    1.21
  11   1  -5   27.26    1.64
 -11  -1   5   28.56    1.50
 -11  -1   5   26.51    1.50
 -11  -1   5   28.87    1.47
  10   1  -5   35.97    1.69
  10   1  -5   36.19    1.83
 -10  -1   5   34.69    1.70
 -10  -1   5   36.31    1.68
 -10  -1   5   35.21    1.71
   9   1  -5   45.88    1.98
   9   1  -5   49.19    2.15
  -9  -1   5   46.46    2.03
  -9  -1   5   44.87    1.99
  -9  -1   5   45.18    2.01
   8   1  -5   17.70    0.94
   8   1  -5   18.55    1.09
  -8  -1   5   16.98    0.99
  -8  -1   5   16.55    0.97
  -8  -1   5   16.69    0.96
  -7  -1   5    3.02    0.48
  -7  -1   5    1.59    0.34
  -7  -1   5    1.81    0.34
   6   1  -5   20.95    1.07
   6   1  -5   20.83    0.92
  -6  -1   5   20.11    0.96
  -6  -1   5   18.89    0.98
  -6  -1   5   20.29    0.97
   5   1  -5   32.32    1.41
   5   1  -5   32.10    1.29
   5   1  -5   29.50    1.26
  -5  -1   5   31.82    1.31
  -5  -1   5   33.13    1.24
  -5  -1   5   31.19    1.34
  -5  -1   5   32.37    1.33
   4   1  -5    7.36    0.39
   4   1  -5    6.67    0.53
   4   1  -5    6.66    0.42
  -4  -1   5    7.24    0.48
  -4  -1   5    7.52    0.43
  -4  -1   5    7.29    0.48
  -4  -1   5    7.00    0.45
  -4  -1   5    7.59    0.43
   3   1  -5   32.42    1.24
   3   1  -5   30.84    1.33
  -3  -1   5   32.81    1.26
  -3  -1   5   31.84    1.28
  -3  -1   5   33.42    1.25
  -3  -1   5   33.30    1.28
  -3  -1   5   31.61    1.29
   2   1  -5   37.43    1.48
   2   1  -5   36.52    1.50
   2   1  -5   39.44    1.44
  -2  -1   5   39.57    1.46
  -2  -1   5   39.12    1.47
  -2  -1   5   39.75    1.44
  -2  -1   5   39.76    1.51
   1   1  -5   40.47    1.54
   1   1  -5   39.54    1.53
   1   1  -5   40.71    1.51
  -1  -1   5   42.04    1.60
  -1  -1   5   41.09    1.53
  -1  -1   5   40.24    1.52
  -1  -1   5   43.03    1.51
   0   1  -5    6.42    0.31
   0   1  -5    6.49    0.30
   0   1  -5    6.66    0.34
   0  -1   5    5.91    0.40
   0  -1   5    6.49    0.30
   0  -1   5    6.46    0.33
   0  -1   5    6.71    0.33
  -1   1  -5  343.90   12.13
  -1   1  -5  350.92   12.18
  -1   1  -5  325.79   12.18
   1  -1   5  336.29   12.17
   1  -1   5  346.04   12.16
   1  -1   5  341.62   12.23
   1  -1   5  347.96   12.18
  -2   1  -5  121.47    4.42
  -2   1  -5  120.03    4.38
  -2   1  -5  118.34    4.45
  -2   1  -5  124.31    4.45
   2  -1   5  119.65    4.46
   2  -1   5  128.30    4.50
   2  -1   5  123.20    4.45
  -3   1  -5  288.70   10.05
  -3   1  -5  268.07   10.01
  -3   1  -5  283.58   10.09
  -3   1  -5  277.93   10.08
   3  -1   5  279.61   10.10
   3  -1   5  292.27   10.08
   3  -1   5  275.66   10.10
  -4   1  -5  211.33    7.49
  -4   1  -5  201.65    7.53
  -4   1  -5  206.03    7.55
   4  -1   5  210.34    7.54
   4  -1   5  202.53    7.54
   4  -1   5  208.69    7.57
   4  -1   5  213.74    7.47
  -5   1  -5  146.18    5.32
  -5   1  -5  149.17    5.38
  -5   1  -5  137.14    5.38
   5  -1   5  143.79    5.37
   5  -1   5  156.61    5.32
   5  -1   5  143.27    5.36
   5  -1   5  142.60    5.41
  -6   1  -5  103.81    3.85
  -6   1  -5  100.94    3.87
  -6   1  -5  101.80    3.78
   6  -1   5   97.18    3.84
   6  -1   5  105.11    3.79
   6  -1   5   99.15    3.89
   6  -1   5   97.88    3.80
  -7   1  -5   41.53    1.85
  -7   1  -5   41.61    1.82
  -7   1  -5   39.71    1.73
   7  -1   5   42.46    1.88
   7  -1   5   43.76    2.01
  -8   1  -5   80.45    3.20
  -8   1  -5   81.01    3.12
   8  -1   5   78.29    3.27
  -9   1  -5    9.24    0.84
  -9   1  -5    9.35    0.76
   9  -1   5    8.41    0.93
 -10   1  -5   15.13    1.07
 -10   1  -5   14.38    0.97
  10  -1   5   12.83    1.14
 -11   1  -5    1.19    0.50
  11  -1   5    0.62    0.59
  12   0  -5    2.90    0.71
 -12   0   5    1.42    0.50
 -12   0   5    2.16    0.55
  11   0  -5    1.46    0.58
 -11   0   5    0.40    0.41
 -11   0   5    0.21    0.39
 -11   0   5    0.36    0.42
 -10   0   5    3.26    0.54
 -10   0   5    5.11    0.68
 -10   0   5    2.98    0.50
   9   0  -5   15.19    1.02
   9   0  -5   14.43    0.88
  -9   0   5   10.42    0.85
  -9   0   5   11.23    0.87
  -9   0   5   11.48    0.86
   8   0  -5   57.29    2.26
   8   0  -5   56.30    2.39
  -8   0   5   55.80    2.29
  -8   0   5   53.98    2.31
  -8   0   5   56.01    2.30
   7   0  -5   69.83    2.68
   7   0  -5   71.78    2.82
  -7   0   5   68.83    2.74
  -7   0   5   69.15    2.73
  -7   0   5   67.87    2.72
   6   0  -5  140.99    5.15
   6   0  -5  141.69    5.11
   6   0  -5  136.95    5.22
  -6   0   5  140.30    5.06
  -6   0   5  137.93    5.16
  -6   0   5  138.26    5.16
  -6   0   5  141.16    5.16
   5   0  -5  255.19    9.24
   5   0  -5  248.33    9.12
   5   0  -5  251.31    9.16
  -5   0   5  264.51    9.19
  -5   0   5  252.35    9.18
  -5   0   5  258.95    9.19
  -5   0   5  252.08    9.13
   4   0  -5  134.18    4.95
   4   0  -5  143.05    5.00
   4   0  -5  132.81    5.06
  -4   0   5  135.91    5.02
  -4   0   5  141.40    5.01
  -4   0   5  139.57    5.00
  -4   0   5  135.69    5.01
   3   0  -5  454.17   15.98
   3   0  -5  446.73   16.04
   3   0  -5  445.58   15.93
  -3   0   5  447.29   16.00
  -3   0   5  453.69   16.00
  -3   0   5  455.85   16.01
  -3   0   5  443.03   16.02
   2   0  -5  236.97    8.76
   2   0  -5  247.13    8.74
   2   0  -5  251.91    8.73
  -2   0   5  251.83    8.74
  -2   0   5  228.09    8.78
  -2   0   5  251.95    8.74
   1   0  -5    9.77    0.48
   1   0  -5   10.21    0.48
   1   0  -5   10.09    0.46
  -1   0   5   11.00    0.48
  -1   0   5   10.24    0.42
  -1   0   5   10.95    0.47
  -1   0   5   10.52    0.55
   0   0  -5  505.75   16.97
   0   0  -5  484.12   16.98
   0   0  -5  487.49   16.99
   0   0   5  432.17   16.95
   0   0   5  451.32   17.04
   0   0   5  491.34   16.98
   0   0   5  492.28   16.96
  -1   0  -5   25.54    1.01
  -1   0  -5   25.52    1.05
   1   0   5   26.84    1.01
   1   0   5   23.22    1.09
   1   0   5   28.48    1.05
  -2   0  -5   79.91    2.84
  -2   0  -5   82.91    2.90
  -2   0  -5   74.54    2.89
  -2   0  -5   79.56    2.85
   2   0   5   79.18    2.89
   2   0   5   80.52    2.94
   2   0   5   68.29    2.89
  -3   0  -5   44.46    1.67
  -3   0  -5   44.65    1.74
  -3   0  -5   44.51    1.69
  -3   0  -5   42.20    1.73
   3   0   5   43.33    1.76
   3   0   5   43.86    1.76
   3   0   5   45.43    1.74
  -4   0  -5   40.73    1.70
  -4   0  -5   42.44    1.63
  -4   0  -5   39.97    1.70
  -4   0  -5   42.40    1.65
   4   0   5   45.72    1.75
   4   0   5   41.51    1.69
   4   0   5   41.69    1.69
  -5   0  -5    1.22    0.23
  -5   0  -5    0.82    0.26
  -5   0  -5    0.76    0.26
   5   0   5    1.01    0.33
   5   0   5    1.11    0.25
   5   0   5    0.77    0.26
  -6   0  -5    0.64    0.25
  -6   0  -5    0.01    0.26
  -6   0  -5    0.88    0.30
   6   0   5    0.19    0.23
   6   0   5    0.25    0.35
   6   0   5    0.23    0.26
  -7   0  -5    0.08    0.29
  -7   0  -5    0.27    0.32
  -7   0  -5    0.84    0.28
   7   0   5    0.32    0.31
   7   0   5    0.16    0.38
  -8   0  -5    4.80    0.68
  -8   0  -5    4.53    0.57
  -8   0  -5    5.14    0.70
   8   0   5    5.85    0.77
  -9   0  -5    8.23    0.84
   9   0   5    9.14    0.95
 -10   0  -5    2.09    0.52
  10   0   5    2.74    0.69
 -11   0  -5   13.90    1.16
  12  -1  -5   20.63    1.43
 -12   1   5   17.17    1.24
  11  -1  -5   38.27    1.94
 -11   1   5   37.04    1.81
 -11   1   5   37.38    1.89
  10  -1  -5   39.24    1.89
  10  -1  -5   40.14    1.76
 -10   1   5   36.84    1.77
 -10   1   5   36.09    1.73
 -10   1   5   37.42    1.81
   9  -1  -5   80.21    3.23
   9  -1  -5   85.79    3.38
  -9   1   5   80.02    3.25
  -9   1   5   84.78    3.28
  -9   1   5   81.90    3.30
   8  -1  -5   97.02    3.78
   8  -1  -5   98.36    3.66
  -8   1   5   92.90    3.67
  -8   1   5   97.68    3.71
  -8   1   5   93.56    3.72
   7  -1  -5   72.61    2.98
   7  -1  -5   76.79    2.88
  -7   1   5   75.75    3.00
  -7   1   5   76.59    2.95
  -7   1   5   71.54    2.88
  -7   1   5   76.14    2.93
   6  -1  -5  252.33    8.85
   6  -1  -5  239.41    8.95
   6  -1  -5  248.42    8.89
  -6   1   5  248.96    8.92
  -6   1   5  246.42    8.84
  -6   1   5  243.56    8.88
  -6   1   5  240.13    8.90
   5  -1  -5  117.99    4.18
   5  -1  -5  117.26    4.22
   5  -1  -5  114.86    4.29
  -5   1   5  108.48    4.21
  -5   1   5  115.22    4.25
  -5   1   5  112.83    4.21
  -5   1   5  114.76    4.24
   4  -1  -5  172.45    6.15
   4  -1  -5  174.20    6.21
   4  -1  -5  172.41    6.11
  -4   1   5  168.93    6.14
  -4   1   5  168.82    6.17
  -4   1   5  164.02    6.17
  -4   1   5  170.13    6.17
   3  -1  -5  113.65    4.08
   3  -1  -5  111.38    4.03
   3  -1  -5  106.99    4.12
   3  -1  -5  114.74    4.07
  -3   1   5  114.20    4.10
  -3   1   5  114.27    4.10
  -3   1   5  109.92    4.13
   2  -1  -5   63.22    2.24
   2  -1  -5   58.36    2.27
   2  -1  -5   59.37    2.20
   2  -1  -5   61.03    2.24
  -2   1   5   59.79    2.32
  -2   1   5   62.03    2.25
   1  -1  -5   85.96    3.14
   1  -1  -5   85.82    3.12
   1  -1  -5   85.56    3.12
  -1   1   5   86.72    3.09
  -1   1   5   86.06    3.20
  -1   1   5   82.94    3.10
  -1   1   5   86.72    3.13
   0  -1  -5   35.26    1.34
   0  -1  -5   35.91    1.35
   0  -1  -5   36.05    1.35
   0   1   5   34.63    1.30
   0   1   5   36.37    1.33
   0   1   5   30.02    1.40
   0   1   5   34.50    1.35
  -1  -1  -5   11.07    0.58
  -1  -1  -5   12.12    0.57
  -1  -1  -5   11.40    0.56
   1   1   5   12.13    0.59
   1   1   5   11.76    0.66
   1   1   5   11.45    0.58
  -2  -1  -5    6.69    0.44
  -2  -1  -5    7.76    0.44
  -2  -1  -5    6.97    0.37
  -2  -1  -5    7.14    0.48
   2   1   5    7.38    0.51
   2   1   5    6.56    0.47
   2   1   5    7.53    0.47
  -3  -1  -5  107.00    4.00
  -3  -1  -5  112.59    4.07
  -3  -1  -5  112.14    4.11
  -3  -1  -5  110.62    4.08
   3   1   5  106.65    4.10
   3   1   5  116.06    4.12
   3   1   5  109.45    4.08
  -4  -1  -5   57.06    2.07
  -4  -1  -5   53.27    2.13
  -4  -1  -5   56.21    2.16
  -4  -1  -5   52.89    2.17
   4   1   5   54.81    2.19
   4   1   5   54.62    2.15
   4   1   5   54.88    2.15
  -5  -1  -5   24.83    1.04
  -5  -1  -5   23.81    1.10
  -5  -1  -5   23.16    1.16
  -5  -1  -5   24.59    1.14
   5   1   5   26.71    1.28
   5   1   5   25.35    1.11
   5   1   5   23.36    1.18
  -6  -1  -5  117.38    4.31
  -6  -1  -5  123.29    4.47
  -6  -1  -5  118.07    4.44
   6   1   5  110.60    4.46
   6   1   5  115.05    4.66
  -7  -1  -5   47.45    1.93
  -7  -1  -5   44.80    2.06
  -7  -1  -5   48.42    2.08
   7   1   5   49.19    2.13
   7   1   5   48.92    2.03
  -8  -1  -5  106.86    4.31
  -8  -1  -5  108.77    4.31
   8   1   5  115.29    4.38
  -9  -1  -5   52.20    2.34
  -9  -1  -5   52.57    2.29
   9   1   5   46.82    2.31
 -10  -1  -5   71.72    3.08
  10   1   5   72.55    3.17
 -11  -1  -5   54.28    3.14
  12  -2  -5   81.64    3.58
 -12   2   5   85.29    3.49
  11  -2  -5   49.92    2.32
 -11   2   5   47.30    2.21
  10  -2  -5   39.49    1.93
  10  -2  -5   38.64    1.81
 -10   2   5   40.81    1.85
   9  -2  -5   97.21    3.76
   9  -2  -5   99.38    3.89
  -9   2   5   99.45    3.82
  -9   2   5   94.00    3.84
  -9   2   5   96.28    3.97
   8  -2  -5    9.49    0.79
   8  -2  -5    9.40    0.68
  -8   2   5    9.28    0.74
  -8   2   5    8.26    0.64
  -8   2   5    9.21    0.75
   7  -2  -5   18.17    1.01
   7  -2  -5   18.38    0.89
  -7   2   5   16.30    0.94
  -7   2   5   17.89    0.97
  -7   2   5   16.10    0.87
  -7   2   5   17.33    0.86
   6  -2  -5   18.99    1.00
   6  -2  -5   19.03    0.92
   6  -2  -5   20.50    0.90
  -6   2   5   18.76    0.87
  -6   2   5   19.48    0.91
  -6   2   5   18.28    0.96
  -6   2   5   17.89    0.95
   5  -2  -5    0.80    0.20
   5  -2  -5    0.93    0.21
   5  -2  -5    0.29    0.24
  -5   2   5    0.71    0.23
  -5   2   5    0.45    0.20
  -5   2   5    0.72    0.23
   4  -2  -5    7.53    0.52
   4  -2  -5    7.80    0.42
   4  -2  -5    8.41    0.42
   4  -2  -5    7.90    0.47
  -4   2   5    7.13    0.49
  -4   2   5    7.75    0.51
  -4   2   5    7.13    0.49
   3  -2  -5   21.91    0.87
   3  -2  -5   22.12    0.96
   3  -2  -5   22.35    0.87
   3  -2  -5   21.90    0.91
  -3   2   5   20.22    0.92
  -3   2   5   21.82    0.94
  -3   2   5   20.76    0.98
   2  -2  -5   79.19    2.99
   2  -2  -5   79.53    2.92
   2  -2  -5   79.96    2.92
   2  -2  -5   80.44    2.94
  -2   2   5   80.34    2.94
  -2   2   5   81.38    2.97
  -2   2   5   79.14    3.03
   1  -2  -5    1.83    0.25
   1  -2  -5    1.30    0.19
   1  -2  -5    1.24    0.22
  -1   2   5    1.45    0.21
  -1   2   5    1.42    0.21
  -1   2   5    0.88    0.25
   0  -2  -5  106.20    3.81
   0  -2  -5  105.47    3.83
   0  -2  -5  102.35    3.84
   0   2   5  102.79    3.82
   0   2   5   96.61    3.89
   0   2   5  114.00    3.82
   0   2   5  105.25    3.75
  -1  -2  -5   45.97    1.77
  -1  -2  -5   47.03    1.69
  -1  -2  -5   45.50    1.80
  -1  -2  -5   46.74    1.79
   1   2   5   46.05    1.78
   1   2   5   49.47    1.79
   1   2   5   43.38    1.84
  -2  -2  -5   52.10    1.96
  -2  -2  -5   55.12    2.08
  -2  -2  -5   53.67    2.09
  -2  -2  -5   54.12    2.06
   2   2   5   50.39    2.11
   2   2   5   54.84    2.07
   2   2   5   56.91    2.10
  -3  -2  -5   92.61    3.43
  -3  -2  -5   90.88    3.29
  -3  -2  -5   90.99    3.39
  -3  -2  -5   90.43    3.40
   3   2   5   88.86    3.39
   3   2   5   91.59    3.43
   3   2   5   90.38    3.43
  -4  -2  -5  157.70    5.60
  -4  -2  -5  154.83    5.71
  -4  -2  -5  154.40    5.75
  -4  -2  -5  151.51    5.71
   4   2   5  162.07    5.76
   4   2   5  157.18    5.76
   4   2   5  151.42    5.71
  -5  -2  -5  141.37    5.03
  -5  -2  -5  134.75    5.14
  -5  -2  -5  134.21    5.13
  -5  -2  -5  138.34    5.18
   5   2   5  146.60    5.12
   5   2   5  132.99    5.18
  -6  -2  -5   66.24    2.69
  -6  -2  -5   65.06    2.63
  -6  -2  -5   65.66    2.65
   6   2   5   67.05    2.71
  -7  -2  -5   83.80    3.42
  -7  -2  -5   83.86    3.44
   7   2   5   88.00    3.42
   7   2   5   90.16    3.49
  -8  -2  -5   42.94    2.00
  -8  -2  -5   43.30    2.01
   8   2   5   45.35    2.01
   8   2   5   45.40    2.08
  -9  -2  -5   38.35    1.89
  -9  -2  -5   37.24    1.89
   9   2   5   41.59    1.98
 -10  -2  -5   28.76    1.59
  10   2   5   27.47    1.66
  12  -3  -5   23.82    1.53
 -12   3   5   21.94    1.41
  11  -3  -5    1.31    0.59
 -11   3   5    0.57    0.46
  10  -3  -5    3.96    0.66
  10  -3  -5    6.82    0.84
 -10   3   5    2.33    0.51
   9  -3  -5    1.70    0.49
   9  -3  -5    1.66    0.41
  -9   3   5    1.37    0.42
   8  -3  -5    2.78    0.51
  -8   3   5    1.61    0.43
  -8   3   5    1.53    0.40
   7  -3  -5    3.43    0.56
   7  -3  -5    3.62    0.50
   7  -3  -5    3.01    0.46
  -7   3   5    3.62    0.53
  -7   3   5    3.22    0.39
  -7   3   5    3.58    0.47
  -7   3   5    3.25    0.47
   6  -3  -5   32.56    1.50
   6  -3  -5   33.86    1.44
   6  -3  -5   34.76    1.36
   6  -3  -5   33.94    1.41
  -6   3   5   36.75    1.47
  -6   3   5   32.61    1.47
  -6   3   5   32.21    1.48
   5  -3  -5   63.67    2.35
   5  -3  -5   64.19    2.40
   5  -3  -5   62.37    2.49
   5  -3  -5   61.39    2.43
  -5   3   5   62.77    2.47
  -5   3   5   65.41    2.48
  -5   3   5   62.56    2.45
   4  -3  -5   42.89    1.57
   4  -3  -5   41.14    1.64
   4  -3  -5   45.62    1.71
   4  -3  -5   41.81    1.61
  -4   3   5   42.84    1.68
  -4   3   5   39.87    1.70
  -4   3   5   37.44    1.65
   3  -3  -5  192.49    6.91
   3  -3  -5  188.47    6.83
   3  -3  -5  194.24    6.85
   3  -3  -5  187.28    6.80
  -3   3   5  194.13    6.88
  -3   3   5  189.65    6.85
  -3   3   5  184.03    6.93
   2  -3  -5  409.19   14.67
   2  -3  -5  414.91   14.75
   2  -3  -5  421.30   14.69
   2  -3  -5  387.77   14.68
  -2   3   5  405.20   14.67
  -2   3   5  412.06   14.72
  -2   3   5  435.96   14.80
   1  -3  -5  373.81   13.69
   1  -3  -5  387.54   13.74
   1  -3  -5  386.09   13.69
   1  -3  -5  389.38   13.69
  -1   3   5  384.19   13.64
  -1   3   5  373.35   13.79
  -1   3   5  394.46   13.72
   0  -3  -5  237.23    8.34
   0  -3  -5  235.82    8.38
   0  -3  -5  231.82    8.35
   0   3   5  229.19    8.25
   0   3   5  239.15    8.35
   0   3   5  218.43    8.42
   0   3   5  234.40    8.35
  -1  -3  -5  242.93    8.50
  -1  -3  -5  238.41    8.51
  -1  -3  -5  238.93    8.46
   1   3   5  232.67    8.47
   1   3   5  237.73    8.48
   1   3   5  222.83    8.54
  -2  -3  -5  349.39   12.60
  -2  -3  -5  352.39   12.56
  -2  -3  -5  354.90   12.61
   2   3   5  341.41   12.62
   2   3   5  329.29   12.56
   2   3   5  378.55   12.61
  -3  -3  -5   21.49    1.02
  -3  -3  -5   22.03    0.99
  -3  -3  -5   22.08    1.06
   3   3   5   23.94    1.05
   3   3   5   20.99    1.03
  -4  -3  -5   36.89    1.60
  -4  -3  -5   38.77    1.58
  -4  -3  -5   35.75    1.53
   4   3   5   35.74    1.58
   4   3   5   35.88    1.55
  -5  -3  -5   30.28    1.35
  -5  -3  -5   27.73    1.32
  -5  -3  -5   28.80    1.39
   5   3   5   28.85    1.30
   5   3   5   30.06    1.39
  -6  -3  -5    5.69    0.61
  -6  -3  -5    5.74    0.67
  -6  -3  -5    6.29    0.62
   6   3   5    6.17    0.67
  -7  -3  -5    5.07    0.66
  -7  -3  -5    6.36    0.73
   7   3   5    6.45    0.74
  -8  -3  -5    4.22    0.75
  -8  -3  -5    4.69    0.71
   8   3   5    4.93    0.75
   8   3   5    4.07    0.77
  -9  -3  -5    1.86    0.53
  -9  -3  -5    1.12    0.46
   9   3   5    1.90    0.64
 -10  -3  -5    4.90    0.83
 -10  -3  -5    4.85    0.77
  12  -4  -5   15.88    1.29
  11  -4  -5   52.65    2.37
 -11   4   5   46.20    2.26
  10  -4  -5   34.86    1.64
  10  -4  -5   34.12    1.72
 -10   4   5   29.99    1.63
   9  -4  -5   89.09    3.62
   9  -4  -5   90.67    3.53
  -9   4   5   89.38    3.57
   8  -4  -5   72.94    2.82
   8  -4  -5   70.80    2.90
  -8   4   5   68.78    2.80
  -8   4   5   69.81    2.85
   7  -4  -5   44.82    1.81
   7  -4  -5   39.33    1.81
   7  -4  -5   43.87    1.90
  -7   4   5   44.62    1.85
  -7   4   5   44.03    1.87
   6  -4  -5   98.78    3.72
   6  -4  -5   98.06    3.70
   6  -4  -5   98.60    3.78
  -6   4   5   96.65    3.78
  -6   4   5   97.68    3.74
  -6   4   5  100.67    3.77
   5  -4  -5   58.83    2.28
   5  -4  -5   57.80    2.30
   5  -4  -5   59.13    2.37
   5  -4  -5   59.53    2.19
  -5   4   5   62.68    2.39
  -5   4   5   57.03    2.34
  -5   4   5   58.72    2.32
   4  -4  -5  105.31    3.89
   4  -4  -5  105.70    3.87
   4  -4  -5  106.13    3.95
   4  -4  -5  103.38    3.80
  -4   4   5  104.85    3.93
  -4   4   5  107.81    3.99
  -4   4   5  102.23    3.89
   3  -4  -5   63.95    2.44
   3  -4  -5   64.37    2.49
   3  -4  -5   69.12    2.57
   3  -4  -5   66.39    2.50
  -3   4   5   67.79    2.50
  -3   4   5   66.04    2.53
  -3   4   5   67.30    2.61
   2  -4  -5   87.61    3.25
   2  -4  -5   87.42    3.31
   2  -4  -5   87.71    3.22
   2  -4  -5   88.68    3.25
  -2   4   5   87.86    3.28
  -2   4   5   85.31    3.36
  -2   4   5   91.27    3.22
   1  -4  -5   32.46    1.30
   1  -4  -5   34.20    1.38
   1  -4  -5   34.83    1.32
   1  -4  -5   34.60    1.31
  -1   4   5   31.46    1.32
  -1   4   5   30.04    1.41
  -1   4   5   32.13    1.23
   0  -4  -5   16.43    0.80
   0  -4  -5   18.06    0.86
   0  -4  -5   17.87    0.78
   0   4   5   18.00    0.90
   0   4   5   17.72    0.81
   0   4   5   17.93    0.80
  -1  -4  -5   73.91    2.86
  -1  -4  -5   73.04    2.82
  -1  -4  -5   75.19    2.89
   1   4   5   76.40    2.86
   1   4   5   74.16    2.84
   1   4   5   79.98    2.94
  -2  -4  -5    2.61    0.41
  -2  -4  -5    2.38    0.41
  -2  -4  -5    3.40    0.36
   2   4   5    2.61    0.39
   2   4   5    2.88    0.44
  -3  -4  -5    0.68    0.28
  -3  -4  -5    0.52    0.22
  -3  -4  -5    0.56    0.28
   3   4   5    0.54    0.25
   3   4   5    0.10    0.26
  -4  -4  -5    1.29    0.30
  -4  -4  -5    0.73    0.32
  -4  -4  -5    0.34    0.31
   4   4   5    0.89    0.34
   4   4   5    0.94    0.29
  -5  -4  -5   20.21    1.11
  -5  -4  -5   19.96    1.02
  -5  -4  -5   19.02    1.05
   5   4   5   19.93    1.08
  -6  -4  -5   14.73    1.00
  -6  -4  -5   17.25    1.00
  -6  -4  -5   16.79    0.96
   6   4   5   16.27    1.03
  -7  -4  -5   23.96    1.29
  -7  -4  -5   25.30    1.33
  -7  -4  -5   24.91    1.37
   7   4   5   24.78    1.38
  -8  -4  -5   49.45    2.24
  -8  -4  -5   44.40    2.15
   8   4   5   52.32    2.26
   8   4   5   48.09    2.26
  -9  -4  -5   31.48    1.64
  -9  -4  -5   29.36    1.69
   9   4   5   32.69    1.76
  12  -5  -5   53.49    2.55
  11  -5  -5   53.88    2.50
 -11   5   5   53.30    2.44
  10  -5  -5   59.47    2.72
  10  -5  -5   60.65    2.68
 -10   5   5   62.69    2.64
   9  -5  -5   82.40    3.28
   9  -5  -5   81.05    3.36
  -9   5   5   82.29    3.32
   8  -5  -5   78.27    3.18
   8  -5  -5   79.75    3.11
  -8   5   5   77.70    3.14
  -8   5   5   77.62    3.13
   7  -5  -5   85.64    3.24
   7  -5  -5   80.99    3.31
   7  -5  -5   82.56    3.25
  -7   5   5   85.44    3.29
  -7   5   5   82.75    3.30
   6  -5  -5   36.31    1.56
   6  -5  -5   36.68    1.62
   6  -5  -5   36.48    1.54
  -6   5   5   34.97    1.63
  -6   5   5   36.55    1.58
   5  -5  -5   48.87    2.04
   5  -5  -5   51.22    1.98
   5  -5  -5   49.12    1.96
  -5   5   5   47.84    1.99
  -5   5   5   48.92    2.08
   4  -5  -5    7.04    0.50
   4  -5  -5    6.77    0.57
   4  -5  -5    6.88    0.48
  -4   5   5    7.33    0.62
  -4   5   5    6.94    0.51
   3  -5  -5    1.39    0.30
   3  -5  -5    1.57    0.24
   3  -5  -5    1.54    0.26
   3  -5  -5    1.41    0.24
  -3   5   5    1.45    0.24
  -3   5   5    1.93    0.35
   2  -5  -5    3.82    0.33
   2  -5  -5    3.05    0.42
   2  -5  -5    4.29    0.37
   2  -5  -5    5.01    0.38
  -2   5   5    4.09    0.32
  -2   5   5    4.13    0.50
   1  -5  -5   34.10    1.38
   1  -5  -5   34.29    1.47
   1  -5  -5   36.02    1.39
   1  -5  -5   36.51    1.42
  -1   5   5   33.73    1.29
  -1   5   5   32.25    1.52
   0  -5  -5   71.81    2.69
   0  -5  -5   69.40    2.65
   0  -5  -5   69.11    2.74
   0   5   5   70.09    2.69
   0   5   5   72.73    2.80
  -1  -5  -5   32.25    1.50
  -1  -5  -5   34.68    1.42
  -1  -5  -5   34.69    1.47
   1   5   5   37.87    1.47
   1   5   5   34.53    1.54
  -2  -5  -5  137.56    5.13
  -2  -5  -5  143.27    5.23
  -2  -5  -5  137.78    5.20
   2   5   5  139.71    5.25
   2   5   5  141.74    5.19
  -3  -5  -5   24.58    1.13
  -3  -5  -5   24.70    1.22
  -3  -5  -5   25.17    1.22
   3   5   5   26.50    1.23
   3   5   5   24.36    1.19
  -4  -5  -5  105.59    4.08
  -4  -5  -5  109.11    4.08
  -4  -5  -5  102.81    3.98
   4   5   5  109.95    4.07
   4   5   5  100.80    4.02
  -5  -5  -5  105.60    4.24
[truncated: 523,675 more chars]
