# Supplementary material for: A prolific catalyst for dehydrogenation of neat formic acid
Source: Nat Commun. 2016 Apr 14;7:11308. doi: 10.1038/ncomms11308 (PMC4834634; doi:10.1038/ncomms11308)
Supplement: Supplementary Data 2 — Crystallographic information for 3b [file ncomms11308-s3.cif]

data_global
_audit_creation_method                  'APEX2 v2014.11-0'

_publ_requested_journal                 ?

_publ_contact_author_name		'Travis J. Williams'

_publ_contact_author_email		'travisw@usc.edu'
loop_
_publ_author_name
					'Celaje, Jeff Joseph A.'
					'Lu, Zhiyao'
					'Kedzie, Elyse A.'
					'Terrile, Nicholas J.'
					'Williams, Travis J.'
loop_
_publ_contact_author_address
	'Loker Hydrocarbon Research Institute and Department of Chemistry'
	'University of Southern California, Los Angeles, CA 90089-1661'
loop_
_publ_author_address
	'Loker Hydrocarbon Research Institute and Department of Chemistry'
	'University of Southern California, Los Angeles, CA 90089-1661'

_publ_section_title                     
;
;
_publ_section_abstract                  
;
;
_publ_section_references                
;
;
_publ_section_comment                   
;
;

data_I
_chemical_name_systematic               ?
_chemical_name_common                   ?
_chemical_formula_moiety                'C32 H57 Ir2 N2 O4 P2, C F3 O3 S'
_chemical_formula_sum                   'C33 H57 F3 Ir2 N2 O7 P2 S'
_chemical_formula_iupac                 ?
_chemical_formula_weight                1129.20

_chemical_melting_point                 ?

_space_group_crystal_system             monoclinic
_space_group_name_H-M_alt               'P 1 2/n 1'
_space_group_name_Hall                  '-P 2yac'
loop_
    _space_group_symop_operation_xyz
    'x, y, z'
    '-x+1/2, y, -z+1/2'
    '-x, -y, -z'
    'x-1/2, -y, z-1/2'

_cell_length_a                          8.5078(12)
_cell_length_b                          15.172(2)
_cell_length_c                          16.298(2)
_cell_angle_alpha                       90
_cell_angle_beta                        92.454(2)
_cell_angle_gamma                       90
_cell_volume                            2101.8(5)
_cell_formula_units_Z                   2
_cell_measurement_reflns_used           9649
_cell_measurement_theta_min             2.5016
_cell_measurement_theta_max             28.2790
_cell_measurement_temperature           100.(2)

_exptl_crystal_description              plate
_exptl_crystal_colour                   'clear orange'
_exptl_crystal_size_max                 0.137
_exptl_crystal_size_mid                 0.087
_exptl_crystal_size_min                 0.041
_exptl_crystal_density_diffrn           1.784
_exptl_crystal_density_meas             ?
_exptl_crystal_density_method           'not measured'
_exptl_crystal_F_000                    1104

_exptl_absorpt_coefficient_mu           6.507
_exptl_absorpt_correction_type          multi-scan
_exptl_absorpt_process_details          'SADABS 2014/5 (Bruker AXS, 2014)'
_exptl_absorpt_correction_T_min         0.59
_exptl_absorpt_correction_T_max         0.78

_exptl_special_details                  
;
; 

_diffrn_ambient_temperature             100.(2)

_diffrn_source                          'fine-focus tube'
_diffrn_source_type                     ?

_diffrn_radiation_type                  'MoK\a '
_diffrn_radiation_wavelength            0.71073
_diffrn_radiation_monochromator         'TRIUMPH curved-crystal'

_diffrn_measurement_device_type         'Bruker APEX II CCD'
_diffrn_measurement_method              'omega- and phi-scans'

_diffrn_detector_area_resol_mean        8.3333

_diffrn_reflns_number                   26491
_diffrn_reflns_av_R_equivalents         0.0996
_diffrn_reflns_av_unetI/netI            0.0985
_diffrn_reflns_theta_min                1.84
_diffrn_reflns_theta_max                28.34
_diffrn_reflns_theta_full               28.34
_diffrn_measured_fraction_theta_max     0.995
_diffrn_measured_fraction_theta_full    0.995
_diffrn_reflns_limit_h_min              -11
_diffrn_reflns_limit_h_max              11
_diffrn_reflns_limit_k_min              -20
_diffrn_reflns_limit_k_max              20
_diffrn_reflns_limit_l_min              -21
_diffrn_reflns_limit_l_max              21

_refine_special_details                 
;
The obtained crystal was small and its overall quality was poor. 
It was possible to refine the non-hydrogen atoms of the diiridium 
species without restraints. However, the unit cell contains large 
voids with undefined electron density. Evidence for the presence 
of triflate anions was obtained by NMR spectroscopy. The triflate 
anion was placed in the area of difuse electron density and 
refined as a rigid group.
NMR spectroscopic evidence was obtained for the presence of the 
three hydrido ligands on the Iridium atoms. The two terminal H's 
were placed on electron density visible in the difference 
electron density map. No evidience could be found in the 
difference electron density map for the bridging hydrido ligand. 
This atom was placed arbitrarily.
;

_reflns_number_total                    5228
_reflns_number_gt                       3567
_reflns_threshold_expression            'I > 2\s(I)'

_refine_ls_structure_factor_coef        Fsqd
_refine_ls_matrix_type                  full
_refine_ls_R_factor_all                 0.0980
_refine_ls_R_factor_gt                  0.0579
_refine_ls_wR_factor_gt                 0.1496
_refine_ls_wR_factor_ref                0.1654
_refine_ls_goodness_of_fit_ref          1.037
_refine_ls_restrained_S_all             1.037
_refine_ls_number_reflns                5228
_refine_ls_number_parameters            205
_refine_ls_number_restraints            0
_refine_ls_number_constraints           ?
_refine_ls_hydrogen_treatment           constr
_refine_ls_weighting_scheme             calc
_refine_ls_weighting_details            
    'w=1/[\s^2^(Fo^2^)+(0.0903P)^2^+6.1533P] where P=(Fo^2^+2Fc^2^)/3'

_atom_sites_solution_hydrogens          mixed
_atom_sites_solution_primary            ?
_atom_sites_solution_secondary          ?

_refine_ls_shift/su_max                 0.001
_refine_ls_shift/su_mean                0.000
_refine_diff_density_max                3.425
_refine_diff_density_min                -2.480
_refine_ls_extinction_method            none
_refine_ls_extinction_coef              ?

loop_
    _atom_type_symbol
    _atom_type_description
    _atom_type_scat_dispersion_real
    _atom_type_scat_dispersion_imag
    _atom_type_scat_source
    C C 0.0033 0.0016 'International Tables Vol C Tables 4.2.6.8 and 6.1.1.4'
    H H 0.0000 0.0000 'International Tables Vol C Tables 4.2.6.8 and 6.1.1.4'
    N N 0.0061 0.0033 'International Tables Vol C Tables 4.2.6.8 and 6.1.1.4'
    O O 0.0106 0.0060 'International Tables Vol C Tables 4.2.6.8 and 6.1.1.4'
    P P 0.1023 0.0942 'International Tables Vol C Tables 4.2.6.8 and 6.1.1.4'
    Ir Ir -1.4442 7.9887
     'International Tables Vol C Tables 4.2.6.8 and 6.1.1.4'
    S S 0.1246 0.1234 'International Tables Vol C Tables 4.2.6.8 and 6.1.1.4'
    F F 0.0171 0.0103 'International Tables Vol C Tables 4.2.6.8 and 6.1.1.4'

_computing_data_collection              
    'Bruker Instrument Service v2012.12.0.3 (Bruker AXS, 2012)'
_computing_cell_refinement              'SAINT V8.34A (Bruker AXS Inc., 2013)'
_computing_data_reduction               'SAINT V8.34A (Bruker AXS Inc., 2013)'
_computing_structure_solution           'SHELXTL XT 2014/4 (Bruker AXS, 2014)'
_computing_structure_refinement         'SHELXL-2014/6 (Sheldrick, 2014)'
_computing_molecular_graphics           ?
_computing_publication_material         ?

loop_
    _atom_site_type_symbol
    _atom_site_label
    _atom_site_fract_x
    _atom_site_fract_y
    _atom_site_fract_z
    _atom_site_U_iso_or_equiv
    _atom_site_adp_type
    _atom_site_calc_flag
    _atom_site_refinement_flags_adp
    _atom_site_refinement_flags_occupancy
    _atom_site_refinement_flags_posn
    _atom_site_occupancy
    _atom_site_disorder_assembly
    _atom_site_disorder_group
    C C1 0.5741(11) 0.4027(7) 0.4434(7) 0.022(2) Uani d . . . 1 . .
    H H1 0.6216 0.4163 0.3932 0.026 Uiso calc U . R 1 . .
    C C2 0.6542(11) 0.4242(7) 0.5159(7) 0.025(2) Uani d . . . 1 . .
    H H2 0.7538 0.4526 0.5153 0.03 Uiso calc U . R 1 . .
    C C3 0.5874(13) 0.4039(8) 0.5893(9) 0.036(3) Uani d . . . 1 . .
    H H3 0.6405 0.419 0.6398 0.043 Uiso calc U . R 1 . .
    C C4 0.4427(12) 0.3616(8) 0.5893(7) 0.026(2) Uani d . . . 1 . .
    H H4 0.3975 0.3455 0.6394 0.031 Uiso calc U . R 1 . .
    C C5 0.3659(11) 0.3432(7) 0.5147(7) 0.022(2) Uani d . . . 1 . .
    C C6 0.2111(11) 0.2952(8) 0.5088(7) 0.027(3) Uani d . . . 1 . .
    H H6A 0.1239 0.3384 0.5092 0.032 Uiso calc U . R 1 . .
    H H6B 0.2025 0.2561 0.557 0.032 Uiso calc U . R 1 . .
    C C7 0.3013(11) 0.1223(7) 0.4379(8) 0.028(3) Uani d . . . 1 . .
    C C8 0.4622(11) 0.1455(8) 0.4764(8) 0.030(3) Uani d . . . 1 . .
    H H8A 0.5243 0.0916 0.4846 0.045 Uiso calc U . R 1 . .
    H H8B 0.4492 0.1744 0.5294 0.045 Uiso calc U . R 1 . .
    H H8C 0.5166 0.1854 0.4398 0.045 Uiso calc U . R 1 . .
    C C9 0.3223(14) 0.0713(9) 0.3614(8) 0.035(3) Uani d . . . 1 . .
    H H9A 0.3771 0.016 0.3747 0.052 Uiso calc U . R 1 . .
    H H9B 0.3846 0.106 0.3238 0.052 Uiso calc U . R 1 . .
    H H9C 0.2191 0.0584 0.3352 0.052 Uiso calc U . R 1 . .
    C C10 0.2174(13) 0.0651(8) 0.5016(9) 0.037(3) Uani d . . . 1 . .
    H H10A 0.1187 0.0422 0.4769 0.055 Uiso calc U . R 1 . .
    H H10B 0.1949 0.1012 0.5496 0.055 Uiso calc U . R 1 . .
    H H10C 0.2856 0.0158 0.5187 0.055 Uiso calc U . R 1 . .
    C C11 -0.0261(11) 0.2088(9) 0.4001(8) 0.033(3) Uani d . . . 1 . .
    C C12 -0.0961(12) 0.1938(8) 0.4863(8) 0.033(3) Uani d . . . 1 . .
    H H12A -0.0911 0.249 0.5176 0.049 Uiso calc U . R 1 . .
    H H12B -0.0352 0.1483 0.5161 0.049 Uiso calc U . R 1 . .
    H H12C -0.2059 0.1748 0.4791 0.049 Uiso calc U . R 1 . .
    C C13 -0.0605(12) 0.1297(8) 0.3429(8) 0.034(3) Uani d . . . 1 . .
    H H13A -0.1735 0.127 0.3288 0.05 Uiso calc U . R 1 . .
    H H13B -0.0273 0.0751 0.3708 0.05 Uiso calc U . R 1 . .
    H H13C -0.0024 0.1366 0.2926 0.05 Uiso calc U . R 1 . .
    C C14 -0.1035(11) 0.2892(8) 0.3630(8) 0.029(3) Uani d . . . 1 . .
    H H14A -0.0744 0.2951 0.3058 0.043 Uiso calc U . R 1 . .
    H H14B -0.0687 0.3415 0.394 0.043 Uiso calc U . R 1 . .
    H H14C -0.218 0.2834 0.3651 0.043 Uiso calc U . R 1 . .
    C C15 0.4354(10) 0.4570(7) 0.2047(7) 0.022(2) Uani d . . . 1 . .
    C C16 0.5405(14) 0.5333(9) 0.1853(8) 0.042(3) Uani d . . . 1 . .
    H H16A 0.561 0.533 0.1265 0.063 Uiso calc U . R 1 . .
    H H16B 0.6403 0.5281 0.2173 0.063 Uiso calc U . R 1 . .
    H H16C 0.4888 0.5887 0.1993 0.063 Uiso calc U . R 1 . .
    Ir Ir1 0.32071(4) 0.32159(3) 0.33061(2) 0.01654(14) Uani d . . . 1 . .
    H H17 0.4118 0.2404 0.3016 0.02 Uiso d U . . 1 . .
    H H18 0.25 0.3216 0.25 0.02 Uiso d U P S 1 . .
    N N1 0.4302(9) 0.3629(6) 0.4398(5) 0.0169(18) Uani d . . . 1 . .
    O O1 0.4568(7) 0.4233(5) 0.2751(4) 0.0199(16) Uani d . . . 1 . .
    O O2 0.3404(8) 0.4311(5) 0.1501(5) 0.0231(16) Uani d . . . 1 . .
    P P1 0.1945(3) 0.22898(18) 0.41353(18) 0.0209(6) Uani d . . . 1 . .
    S S1 0.2175(14) 0.1966(8) 0.7498(12) 0.133(4) Uiso d . P G 0.5 A -1
    O O3 0.301(2) 0.2795(8) 0.7671(16) 0.133(4) Uiso d . P G 0.5 A -1
    O O4 0.146(2) 0.1612(13) 0.8251(14) 0.133(4) Uiso d . P G 0.5 A -1
    O O5 0.1311(19) 0.1884(12) 0.6771(14) 0.133(4) Uiso d . P G 0.5 A -1
    C C17 0.3847(14) 0.1187(8) 0.7410(9) 0.133(4) Uiso d . P G 0.5 A -1
    F F1 0.333(2) 0.0363(8) 0.7280(12) 0.133(4) Uiso d . P G 0.5 A -1
    F F2 0.470(2) 0.1404(13) 0.6770(12) 0.133(4) Uiso d . P G 0.5 A -1
    F F3 0.4832(18) 0.1164(13) 0.8072(11) 0.133(4) Uiso d . P G 0.5 A -1

loop_
    _atom_site_aniso_label
    _atom_site_aniso_U_11
    _atom_site_aniso_U_22
    _atom_site_aniso_U_33
    _atom_site_aniso_U_12
    _atom_site_aniso_U_13
    _atom_site_aniso_U_23
    C1 0.019(4) 0.016(5) 0.031(7) 0.005(4) 0.003(4) 0.004(5)
    C2 0.014(4) 0.028(6) 0.033(7) 0.001(4) -0.009(4) 0.001(5)
    C3 0.028(5) 0.023(6) 0.055(9) 0.003(5) -0.016(5) 0.003(6)
    C4 0.028(5) 0.032(6) 0.017(6) 0.009(5) -0.001(4) 0.000(5)
    C5 0.013(4) 0.024(6) 0.028(6) 0.008(4) -0.002(4) -0.002(5)
    C6 0.017(5) 0.039(7) 0.024(6) 0.005(4) -0.001(4) -0.004(5)
    C7 0.017(5) 0.022(6) 0.044(8) 0.003(4) 0.004(5) 0.012(5)
    C8 0.017(5) 0.029(6) 0.043(8) 0.009(4) -0.001(5) 0.009(6)
    C9 0.038(6) 0.037(7) 0.031(7) 0.006(5) 0.008(5) -0.014(6)
    C10 0.023(5) 0.027(6) 0.061(9) 0.007(4) 0.011(5) 0.020(6)
    C11 0.012(4) 0.045(7) 0.043(8) -0.001(4) 0.006(5) 0.008(6)
    C12 0.016(4) 0.040(8) 0.044(8) 0.003(4) 0.008(5) 0.014(6)
    C13 0.021(5) 0.033(7) 0.047(8) -0.007(5) -0.003(5) 0.000(6)
    C14 0.008(4) 0.034(6) 0.045(8) 0.006(4) 0.000(4) 0.007(6)
    C15 0.015(4) 0.024(6) 0.028(6) -0.006(4) -0.004(4) -0.001(5)
    C16 0.037(6) 0.047(8) 0.041(8) -0.022(6) -0.010(5) 0.017(7)
    Ir1 0.01038(17) 0.0194(2) 0.0196(2) 0.00112(15) -0.00176(12) 0.0009(2)
    N1 0.017(4) 0.019(5) 0.015(5) 0.007(3) -0.003(3) 0.008(4)
    O1 0.015(3) 0.020(4) 0.023(4) -0.003(3) -0.006(3) 0.011(3)
    O2 0.017(3) 0.026(4) 0.026(4) -0.006(3) -0.006(3) 0.003(3)
    P1 0.0111(10) 0.0221(15) 0.0297(17) 0.0014(9) 0.0016(10) 0.0041(13)

_geom_special_details                   
;
All esds (except the esd in the dihedral angle between two l.s. planes)
are estimated using the full covariance matrix.  The cell esds are taken
into account individually in the estimation of esds in distances, angles
and torsion angles; correlations between esds in cell parameters are only
used when they are defined by crystal symmetry.  An approximate (isotropic)
treatment of cell esds is used for estimating esds involving l.s. planes.
;

loop_
    _geom_bond_atom_site_label_1
    _geom_bond_atom_site_label_2
    _geom_bond_site_symmetry_2
    _geom_bond_distance
    _geom_bond_publ_flag
    C1 N1 . 1.364(12) ?
    C1 C2 . 1.378(15) ?
    C1 H1 . 0.95 ?
    C2 C3 . 1.381(17) ?
    C2 H2 . 0.95 ?
    C3 C4 . 1.389(16) ?
    C3 H3 . 0.95 ?
    C4 C5 . 1.383(15) ?
    C4 H4 . 0.95 ?
    C5 N1 . 1.392(13) ?
    C5 C6 . 1.504(14) ?
    C6 P1 . 1.850(12) ?
    C6 H6A . 0.99 ?
    C6 H6B . 0.99 ?
    C7 C9 . 1.484(16) ?
    C7 C8 . 1.522(15) ?
    C7 C10 . 1.550(15) ?
    C7 P1 . 1.891(11) ?
    C8 H8A . 0.98 ?
    C8 H8B . 0.98 ?
    C8 H8C . 0.98 ?
    C9 H9A . 0.98 ?
    C9 H9B . 0.98 ?
    C9 H9C . 0.98 ?
    C10 H10A . 0.98 ?
    C10 H10B . 0.98 ?
    C10 H10C . 0.98 ?
    C11 C14 . 1.501(16) ?
    C11 C13 . 1.540(18) ?
    C11 C12 . 1.565(16) ?
    C11 P1 . 1.905(10) ?
    C12 H12A . 0.98 ?
    C12 H12B . 0.98 ?
    C12 H12C . 0.98 ?
    C13 H13A . 0.98 ?
    C13 H13B . 0.98 ?
    C13 H13C . 0.98 ?
    C14 H14A . 0.98 ?
    C14 H14B . 0.98 ?
    C14 H14C . 0.98 ?
    C15 O2 . 1.241(12) ?
    C15 O1 . 1.262(13) ?
    C15 C16 . 1.505(15) ?
    C16 H16A . 0.98 ?
    C16 H16B . 0.98 ?
    C16 H16C . 0.98 ?
    Ir1 N1 . 2.070(9) ?
    Ir1 O1 . 2.151(7) ?
    Ir1 O2 2 2.185(7) ?
    Ir1 P1 . 2.253(3) ?
    Ir1 Ir1 2 2.8428(8) ?
    Ir1 H17 . 1.5398 ?
    Ir1 H18 . 1.4214 ?
    O2 Ir1 2 2.185(7) ?
    S1 O5 . 1.3726 ?
    S1 O3 . 1.4676 ?
    S1 O4 . 1.4936 ?
    S1 C17 . 1.8596 ?
    C17 F3 . 1.3384 ?
    C17 F2 . 1.3385 ?
    C17 F1 . 1.3385 ?

loop_
    _geom_angle_atom_site_label_1
    _geom_angle_atom_site_label_2
    _geom_angle_atom_site_label_3
    _geom_angle_site_symmetry_1
    _geom_angle_site_symmetry_3
    _geom_angle
    _geom_angle_publ_flag
    N1 C1 C2 . . 123.5(10) ?
    N1 C1 H1 . . 118.2 ?
    C2 C1 H1 . . 118.2 ?
    C1 C2 C3 . . 118.9(10) ?
    C1 C2 H2 . . 120.6 ?
    C3 C2 H2 . . 120.6 ?
    C2 C3 C4 . . 120.0(12) ?
    C2 C3 H3 . . 120.0 ?
    C4 C3 H3 . . 120.0 ?
    C5 C4 C3 . . 118.6(11) ?
    C5 C4 H4 . . 120.7 ?
    C3 C4 H4 . . 120.7 ?
    C4 C5 N1 . . 122.6(9) ?
    C4 C5 C6 . . 122.2(10) ?
    N1 C5 C6 . . 115.1(9) ?
    C5 C6 P1 . . 110.6(7) ?
    C5 C6 H6A . . 109.5 ?
    P1 C6 H6A . . 109.5 ?
    C5 C6 H6B . . 109.5 ?
    P1 C6 H6B . . 109.5 ?
    H6A C6 H6B . . 108.1 ?
    C9 C7 C8 . . 109.1(9) ?
    C9 C7 C10 . . 110.3(10) ?
    C8 C7 C10 . . 106.6(10) ?
    C9 C7 P1 . . 110.1(9) ?
    C8 C7 P1 . . 107.7(8) ?
    C10 C7 P1 . . 112.9(7) ?
    C7 C8 H8A . . 109.5 ?
    C7 C8 H8B . . 109.5 ?
    H8A C8 H8B . . 109.5 ?
    C7 C8 H8C . . 109.5 ?
    H8A C8 H8C . . 109.5 ?
    H8B C8 H8C . . 109.5 ?
    C7 C9 H9A . . 109.5 ?
    C7 C9 H9B . . 109.5 ?
    H9A C9 H9B . . 109.5 ?
    C7 C9 H9C . . 109.5 ?
    H9A C9 H9C . . 109.5 ?
    H9B C9 H9C . . 109.5 ?
    C7 C10 H10A . . 109.5 ?
    C7 C10 H10B . . 109.5 ?
    H10A C10 H10B . . 109.5 ?
    C7 C10 H10C . . 109.5 ?
    H10A C10 H10C . . 109.5 ?
    H10B C10 H10C . . 109.5 ?
    C14 C11 C13 . . 108.7(10) ?
    C14 C11 C12 . . 107.6(9) ?
    C13 C11 C12 . . 111.2(10) ?
    C14 C11 P1 . . 109.2(8) ?
    C13 C11 P1 . . 110.8(7) ?
    C12 C11 P1 . . 109.3(8) ?
    C11 C12 H12A . . 109.5 ?
    C11 C12 H12B . . 109.5 ?
    H12A C12 H12B . . 109.5 ?
    C11 C12 H12C . . 109.5 ?
    H12A C12 H12C . . 109.5 ?
    H12B C12 H12C . . 109.5 ?
    C11 C13 H13A . . 109.5 ?
    C11 C13 H13B . . 109.5 ?
    H13A C13 H13B . . 109.5 ?
    C11 C13 H13C . . 109.5 ?
    H13A C13 H13C . . 109.5 ?
    H13B C13 H13C . . 109.5 ?
    C11 C14 H14A . . 109.5 ?
    C11 C14 H14B . . 109.5 ?
    H14A C14 H14B . . 109.5 ?
    C11 C14 H14C . . 109.5 ?
    H14A C14 H14C . . 109.5 ?
    H14B C14 H14C . . 109.5 ?
    O2 C15 O1 . . 126.0(10) ?
    O2 C15 C16 . . 117.9(10) ?
    O1 C15 C16 . . 116.1(9) ?
    C15 C16 H16A . . 109.5 ?
    C15 C16 H16B . . 109.5 ?
    H16A C16 H16B . . 109.5 ?
    C15 C16 H16C . . 109.5 ?
    H16A C16 H16C . . 109.5 ?
    H16B C16 H16C . . 109.5 ?
    N1 Ir1 O1 . . 85.0(3) ?
    N1 Ir1 O2 . 2 84.7(3) ?
    O1 Ir1 O2 . 2 82.4(3) ?
    N1 Ir1 P1 . . 83.2(2) ?
    O1 Ir1 P1 . . 168.0(2) ?
    O2 Ir1 P1 2 . 94.0(2) ?
    N1 Ir1 Ir1 . 2 162.1(2) ?
    O1 Ir1 Ir1 . 2 79.95(19) ?
    O2 Ir1 Ir1 2 2 83.7(2) ?
    P1 Ir1 Ir1 . 2 111.14(7) ?
    N1 Ir1 H17 . . 107.0 ?
    O1 Ir1 H17 . . 99.1 ?
    O2 Ir1 H17 2 . 168.3 ?
    P1 Ir1 H17 . . 86.8 ?
    Ir1 Ir1 H17 2 . 85.1 ?
    N1 Ir1 H18 . . 162.1 ?
    O1 Ir1 H18 . . 79.9 ?
    O2 Ir1 H18 2 . 83.7 ?
    P1 Ir1 H18 . . 111.1 ?
    Ir1 Ir1 H18 2 . 0 ?
    H17 Ir1 H18 . . 85.1 ?
    C1 N1 C5 . . 116.3(9) ?
    C1 N1 Ir1 . . 122.8(7) ?
    C5 N1 Ir1 . . 120.7(7) ?
    C15 O1 Ir1 . . 127.9(6) ?
    C15 O2 Ir1 . 2 122.1(7) ?
    C6 P1 C7 . . 105.6(6) ?
    C6 P1 C11 . . 102.9(5) ?
    C7 P1 C11 . . 110.4(5) ?
    C6 P1 Ir1 . . 98.2(4) ?
    C7 P1 Ir1 . . 115.0(3) ?
    C11 P1 Ir1 . . 121.6(4) ?
    O5 S1 O3 . . 118.8 ?
    O5 S1 O4 . . 117.0 ?
    O3 S1 O4 . . 111.3 ?
    O5 S1 C17 . . 105.0 ?
    O3 S1 C17 . . 101.1 ?
    O4 S1 C17 . . 100.1 ?
    F3 C17 F2 . . 107.0 ?
    F3 C17 F1 . . 107.0 ?
    F2 C17 F1 . . 107.0 ?
    F3 C17 S1 . . 114.1 ?
    F2 C17 S1 . . 110.3 ?
    F1 C17 S1 . . 111.2 ?

_shelx_res_file                         
;
TITL mo_Yao030415_0m_a.res in P2/n
CELL  0.71073   8.5078  15.1721  16.2982   90.000   92.454   90.000
ZERR    2.000   0.0012   0.0022   0.0024    0.000    0.002    0.000
LATT 1
SYMM 1/2-X, Y, 1/2-Z
SFAC C  H  N  O  P  Ir S F
UNIT 66 114 4 14 4 4 2 6
LIST 4
ACTA 55
L.S. 10
BOND $H
FMAP 2
PLAN 2
SIZE 0.041 0.087 0.137
TEMP -173.140
EADP F1 F2 F3 S1 O3 O4 O5 C17
WGHT    0.090300    6.153300
FVAR       0.25844   0.45543
C1    1    0.574096    0.402687    0.443398    11.00000    0.01862    0.01587 =
         0.03129    0.00385    0.00262    0.00492
AFIX  43
H1    2    0.621637    0.416253    0.393242    11.00000   -1.20000
AFIX   0
C2    1    0.654237    0.424231    0.515861    11.00000    0.01383    0.02805 =
         0.03323    0.00115   -0.00909    0.00136
AFIX  43
H2    2    0.753766    0.452563    0.515342    11.00000   -1.20000
AFIX   0
C3    1    0.587447    0.403947    0.589300    11.00000    0.02799    0.02271 =
         0.05451    0.00250   -0.01640    0.00294
AFIX  43
H3    2    0.640521    0.418993    0.639835    11.00000   -1.20000
AFIX   0
C4    1    0.442732    0.361564    0.589289    11.00000    0.02761    0.03188 =
         0.01731    0.00001   -0.00144    0.00945
AFIX  43
H4    2    0.397478    0.345514    0.639437    11.00000   -1.20000
AFIX   0
C5    1    0.365887    0.343215    0.514738    11.00000    0.01319    0.02365 =
         0.02753   -0.00210   -0.00191    0.00755
C6    1    0.211119    0.295220    0.508826    11.00000    0.01654    0.03918 =
         0.02423   -0.00415   -0.00134    0.00546
AFIX  23
H6A   2    0.123851    0.338359    0.509228    11.00000   -1.20000
H6B   2    0.202487    0.256056    0.557009    11.00000   -1.20000
AFIX   0
C7    1    0.301330    0.122265    0.437941    11.00000    0.01719    0.02150 =
         0.04427    0.01177    0.00392    0.00305
C8    1    0.462181    0.145491    0.476362    11.00000    0.01743    0.02935 =
         0.04257    0.00915   -0.00068    0.00851
AFIX 137
H8A   2    0.524293    0.091575    0.484616    11.00000   -1.50000
H8B   2    0.449193    0.174425    0.529402    11.00000   -1.50000
H8C   2    0.516646    0.185429    0.439811    11.00000   -1.50000
AFIX   0
C9    1    0.322316    0.071349    0.361415    11.00000    0.03757    0.03660 =
         0.03067   -0.01433    0.00755    0.00589
AFIX 137
H9A   2    0.377115    0.016017    0.374703    11.00000   -1.50000
H9B   2    0.384581    0.106034    0.323838    11.00000   -1.50000
H9C   2    0.219108    0.058382    0.335179    11.00000   -1.50000
AFIX   0
C10   1    0.217426    0.065116    0.501647    11.00000    0.02334    0.02702 =
         0.06113    0.01987    0.01103    0.00724
AFIX 137
H10A  2    0.118679    0.042234    0.476866    11.00000   -1.50000
H10B  2    0.194921    0.101190    0.549622    11.00000   -1.50000
H10C  2    0.285635    0.015795    0.518729    11.00000   -1.50000
AFIX   0
C11   1   -0.026128    0.208754    0.400119    11.00000    0.01183    0.04479 =
         0.04324    0.00838    0.00627   -0.00079
C12   1   -0.096121    0.193806    0.486291    11.00000    0.01567    0.03952 =
         0.04367    0.01352    0.00783    0.00262
AFIX 137
H12A  2   -0.091070    0.248964    0.517583    11.00000   -1.50000
H12B  2   -0.035165    0.148285    0.516099    11.00000   -1.50000
H12C  2   -0.205949    0.174812    0.479141    11.00000   -1.50000
AFIX   0
C13   1   -0.060453    0.129674    0.342875    11.00000    0.02090    0.03261 =
         0.04697   -0.00027   -0.00254   -0.00728
AFIX 137
H13A  2   -0.173493    0.126963    0.328789    11.00000   -1.50000
H13B  2   -0.027301    0.075128    0.370786    11.00000   -1.50000
H13C  2   -0.002406    0.136612    0.292623    11.00000   -1.50000
AFIX   0
C14   1   -0.103536    0.289181    0.363034    11.00000    0.00767    0.03430 =
         0.04456    0.00681   -0.00046    0.00589
AFIX 137
H14A  2   -0.074424    0.295083    0.305763    11.00000   -1.50000
H14B  2   -0.068683    0.341516    0.394006    11.00000   -1.50000
H14C  2   -0.218027    0.283444    0.365124    11.00000   -1.50000
AFIX   0
C15   1    0.435447    0.457038    0.204741    11.00000    0.01480    0.02362 =
         0.02760   -0.00082   -0.00372   -0.00585
C16   1    0.540537    0.533345    0.185263    11.00000    0.03656    0.04708 =
         0.04108    0.01750   -0.01025   -0.02183
AFIX 137
H16A  2    0.560986    0.532960    0.126545    11.00000   -1.50000
H16B  2    0.640262    0.528052    0.217262    11.00000   -1.50000
H16C  2    0.488796    0.588712    0.199297    11.00000   -1.50000
AFIX   0
IR1   6    0.320705    0.321590    0.330615    11.00000    0.01038    0.01945 =
         0.01959    0.00091   -0.00176    0.00112
AFIX   1
H17   2    0.411779    0.240425    0.301643    11.00000   -1.20000
H18   2    0.250000    0.321589    0.250000    10.50000   -1.20000
AFIX   0
N1    3    0.430182    0.362931    0.439767    11.00000    0.01691    0.01877 =
         0.01460    0.00789   -0.00292    0.00701
O1    4    0.456801    0.423270    0.275120    11.00000    0.01548    0.02003 =
         0.02349    0.01110   -0.00649   -0.00258
O2    4    0.340398    0.431127    0.150132    11.00000    0.01706    0.02590 =
         0.02584    0.00256   -0.00635   -0.00626
P1    5    0.194480    0.228976    0.413530    11.00000    0.01109    0.02206 =
         0.02974    0.00412    0.00155    0.00135
PART -1
AFIX   6
S1    7    0.217528    0.196613    0.749794    10.50000    0.13320
O3    4    0.301367    0.279533    0.767096    10.50000    0.13320
O4    4    0.145792    0.161185    0.825076    10.50000    0.13320
O5    4    0.131147    0.188437    0.677119    10.50000    0.13320
C17   1    0.384693    0.118700    0.740983    10.50000    0.13320
F1    8    0.333387    0.036263    0.728034    10.50000    0.13320
F2    8    0.470305    0.140414    0.677002    10.50000    0.13320
F3    8    0.483193    0.116432    0.807220    10.50000    0.13320
AFIX   0
HKLF 4

REM  mo_Yao030415_0m_a.res in P2/n
REM R1 =  0.0579 for    3567 Fo > 4sig(Fo)  and  0.0980 for all    5228 data
REM    205 parameters refined using      0 restraints

END

WGHT      0.0903      6.2171

REM Highest difference peak  3.425,  deepest hole -2.480,  1-sigma level  0.304
Q1    1   0.3238  0.3227  0.3830  11.00000  0.05    3.43
Q2    1   0.1771  0.3191  0.2220  11.00000  0.05    3.38
;
_shelx_res_checksum                     56612

_shelx_hkl_file                         
;
   1   0   0   -0.70    7.40
  -1   0   0   -4.80    7.90
  -1   0   0   -4.60    9.30
  -1   0   0    1.70    6.60
  -1   0   0   -2.00    7.20
   1   0   0   -5.00    7.50
   1   0   0   -5.50    9.80
   1   0   0    4.10    6.90
  -2   0   0 1813.52  107.09
   2   0   0 1825.42  109.99
  -2   0   0 1858.01  107.69
   2   0   0 1813.42  108.29
  -3   0   0    4.20   14.90
  -3   0   0   -9.30   16.20
   3   0   0  -26.00   17.20
   3   0   0    3.00   20.60
  -3   0   0   35.20   17.40
   4   0   0  239.08   35.50
   4   0   0  225.08   38.80
  -4   0   0  241.78   31.40
  -4   0   0  298.87   35.70
  -4   0   0  271.97   33.20
   5   0   0  -11.00   25.30
   5   0   0  -24.00   21.30
  -5   0   0   -4.70   20.60
  -5   0   0   10.00   20.70
  -5   0   0   -5.80   19.10
   6   0   0 1933.01  127.49
  -6   0   0 1857.21  121.69
  -6   0   0 1915.91  120.19
   6   0   0 1948.51  123.39
  -6   0   0 2055.89  122.89
  -7   0   0   14.60   28.20
  -7   0   0   33.40   31.40
  -7   0   0    3.00   27.90
   7   0   0    3.40   35.80
   7   0   0   16.10   31.00
   8   0   0 2712.73  168.28
   8   0   0 2690.33  176.38
  -8   0   0 2660.03  167.18
  -8   0   0 2460.45  165.78
  -8   0   0 2629.54  163.98
  -9   0   0  -14.20   36.20
   9   0   0  -20.80   49.60
   9   0   0  -19.00   38.80
  -9   0   0  105.39   41.60
  -9   0   0   -0.30   37.80
  10   0   0  114.89   60.99
 -10   0   0   77.39   40.20
 -10   0   0   82.19   42.70
  10   0   0   75.49   47.30
 -10   0   0   87.59   44.80
  11   0   0    3.90   49.70
 -11   0   0   24.00   46.30
   1  -1   0 9987.30  546.65
  -1  -1   0 8667.03  545.15
   1  -1   0 9639.54  545.05
  -1  -1   0 9379.66  545.45
  -1  -1   0 9391.66  545.25
   1  -1   0 9390.06  544.95
   1   1   0 9636.74  545.45
  -1   1   0 9999.00  545.45
  -1   1   0 9638.94  545.05
  -1   1   0 9328.77  544.95
   1   1   0 9986.50  545.55
  -2  -1   0    8.30   12.90
   2  -1   0   18.60   20.40
  -2  -1   0   12.40   13.70
   2  -1   0   17.60   13.80
  -2   1   0   20.00   13.30
   2   1   0   12.20   15.20
  -2   1   0    8.70   14.20
  -2   1   0    1.60   11.90
   2   1   0   -0.30   14.10
   3  -1   0  876.21   64.49
   3  -1   0  900.01   59.09
  -3  -1   0  821.72   57.09
  -3  -1   0  854.91   57.79
   3   1   0  801.62   59.89
  -3   1   0  979.80   57.29
  -3   1   0  989.00   56.69
   3   1   0  745.73   58.79
  -3   1   0  860.11   58.79
   4  -1   0  222.48   41.90
   4  -1   0  237.88   34.50
  -4  -1   0  198.38   31.90
  -4  -1   0  181.18   30.50
   4   1   0  208.28   36.40
  -4   1   0  257.77   34.10
  -4   1   0  260.57   29.40
   4   1   0  226.48   35.10
  -4   1   0  220.98   31.30
  -5  -1   0  863.61   63.79
   5  -1   0  972.80   72.69
  -5  -1   0  877.71   65.29
   5  -1   0  912.01   66.39
  -5   1   0  906.51   64.39
   5   1   0  913.71   66.79
  -5   1   0  943.91   65.89
   5   1   0  932.31   69.09
  -5   1   0  961.50   63.89
  -6  -1   0  235.78   42.90
   6  -1   0  214.58   43.40
  -6  -1   0  249.38   40.80
  -6  -1   0  238.78   43.80
   6  -1   0  247.18   51.99
   6   1   0  220.98   47.10
   6   1   0  224.58   44.10
  -6   1   0  240.28   42.00
  -6   1   0  217.38   37.90
  -6   1   0  244.28   41.40
  -7  -1   0 2582.04  161.88
   7  -1   0 2637.04  170.78
  -7  -1   0 2679.33  164.28
  -7  -1   0 2498.25  163.48
   7  -1   0 2672.43  164.08
   7   1   0 2529.55  168.58
  -7   1   0 2641.54  162.68
   7   1   0 2708.13  164.78
  -7   1   0 2714.03  163.68
  -7   1   0 2686.23  161.68
  -8  -1   0  377.26   59.59
  -8  -1   0  284.87   42.10
   8  -1   0  266.17   58.89
   8  -1   0  295.67   74.29
  -8  -1   0  325.77   62.09
   8   1   0  383.46   69.99
   8   1   0  363.86   61.89
  -8   1   0  295.27   40.70
  -8   1   0  278.37   55.79
  -8   1   0  299.87   57.09
  -9  -1   0  631.64   75.99
  -9  -1   0  651.63   72.69
  -9  -1   0  609.64   75.99
   9  -1   0  623.94   76.49
   9  -1   0  623.14   96.89
   9   1   0  518.65   86.09
  -9   1   0  641.04   68.59
  -9   1   0  673.73   72.49
   9   1   0  560.74   76.59
  -9   1   0  641.44   74.29
 -10  -1   0   -0.60   42.40
  10  -1   0  -36.10   45.60
 -10  -1   0  -46.10   40.20
 -10  -1   0  -32.00   44.30
  10  -1   0  -49.00   59.19
 -10   1   0   25.20   37.90
 -10   1   0   -5.30   42.00
  10   1   0   13.80   47.50
 -10   1   0    9.50   40.60
 -11  -1   0  -47.60   46.60
 -11  -1   0    2.30   42.40
 -11  -1   0   26.70   69.19
  11  -1   0    9.90   52.09
 -11   1   0   15.70   46.30
  11   1   0   -5.50   50.89
   0  -2   0 5061.79  286.87
   0  -2   0 4993.90  286.57
   0   2   0 5257.87  286.77
   0   2   0 4689.33  286.87
  -1  -2   0 1590.64   99.89
  -1  -2   0 1740.53  101.29
  -1  -2   0 1662.73  101.59
   1  -2   0 1734.73  104.49
  -1   2   0 1864.01  100.89
  -1   2   0 1844.72  100.49
  -1   2   0 1753.02  101.09
   1   2   0 1656.53   99.99
   1   2   0 1728.73  101.89
   2  -2   0 1840.12  115.29
  -2  -2   0 1789.92  110.59
  -2  -2   0 1803.92  111.19
  -2   2   0 1926.81  111.19
  -2   2   0 1913.91  110.19
   2   2   0 1909.91  110.59
  -2   2   0 1897.21  109.69
   2   2   0 1885.21  111.89
  -3  -2   0   24.50   16.70
   3  -2   0   19.60   25.90
   3  -2   0   -2.10   17.00
  -3  -2   0   31.70   17.90
   3   2   0   23.00   18.30
   3   2   0    5.10   18.10
  -3   2   0   29.30   17.00
  -3   2   0   18.10   16.90
  -3   2   0   24.70   14.90
   4  -2   0   49.99   19.00
  -4  -2   0   22.40   20.10
   4  -2   0   21.40   27.70
  -4  -2   0   31.60   18.60
   4   2   0   20.80   20.50
  -4   2   0   39.90   19.10
  -4   2   0   -8.30   16.70
  -4   2   0   23.10   18.70
   4   2   0   42.90   22.10
  -5  -2   0  325.47   38.50
   5  -2   0  355.56   41.50
   5  -2   0  339.87   51.99
  -5  -2   0  343.67   40.70
  -5   2   0  340.47   40.60
  -5   2   0  350.76   38.90
   5   2   0  402.56   44.80
   5   2   0  391.26   43.20
  -5   2   0  338.47   38.10
  -6  -2   0  753.92   63.19
   6  -2   0  803.62   72.59
   6  -2   0  764.32   62.59
  -6  -2   0  722.23   59.99
  -6   2   0  778.92   60.19
  -6   2   0  807.82   59.09
   6   2   0  719.63   63.79
   6   2   0  747.23   65.79
  -6   2   0  729.23   61.29
   7  -2   0 1307.97   95.29
   7  -2   0 1366.26  107.39
  -7  -2   0 1270.27   94.99
  -7  -2   0 1378.06   93.59
  -7  -2   0 1439.46   96.69
   7   2   0 1425.16   96.79
  -7   2   0 1304.77   92.69
  -7   2   0 1325.37   93.59
  -7   2   0 1262.07   90.19
   7   2   0 1333.87   99.19
   8  -2   0  528.55   84.59
  -8  -2   0  485.95   71.39
  -8  -2   0  552.64   66.69
   8  -2   0  582.64   67.39
  -8  -2   0  601.94   68.29
   8   2   0  477.45   73.89
   8   2   0  657.53   70.29
  -8   2   0  636.74   61.39
  -8   2   0  599.64   62.79
  -8   2   0  573.34   66.19
  -9  -2   0  228.48   45.60
   9  -2   0  153.08   44.40
  -9  -2   0  249.48   48.40
  -9  -2   0  170.98   42.80
   9  -2   0  263.57   65.09
  -9   2   0  140.19   42.50
  -9   2   0  200.38   41.80
  -9   2   0  215.78   40.10
   9   2   0  191.88   47.50
  10  -2   0  158.48   69.79
 -10  -2   0  185.28   46.60
 -10  -2   0  192.58   51.99
 -10  -2   0  117.99   49.00
 -10   2   0  219.98   46.00
  10   2   0  145.59   50.49
 -10   2   0  172.18   41.10
 -11  -2   0   90.69   52.49
 -11  -2   0   58.09   50.09
 -11  -2   0   35.60   46.50
  11  -2   0   45.60   75.19
  11   2   0   28.50   52.79
 -11   2   0   41.80   45.80
   0  -3   0 2189.98  131.49
   0   3   0 2266.67  131.59
  -1  -3   0   59.89   14.40
   1  -3   0   68.69   22.10
  -1  -3   0  107.09   18.20
  -1  -3   0   97.69   16.00
  -1   3   0  100.49   21.30
  -1   3   0   85.69   15.00
   1   3   0   57.79   17.10
   1   3   0   72.19   15.60
  -2  -3   0 2608.54  157.08
   2  -3   0 2571.84  161.28
  -2  -3   0 2626.94  157.78
  -2   3   0 2811.12  156.28
  -2   3   0 2736.03  155.78
   2   3   0 2695.13  157.78
  -2   3   0 2618.94  156.78
   2   3   0 2776.72  155.78
  -3  -3   0  247.48   32.60
  -3  -3   0  209.68   34.40
   3  -3   0  340.77   45.40
   3   3   0  247.48   31.70
  -3   3   0  321.67   33.40
  -3   3   0  288.77   29.10
  -3   3   0  332.07   30.40
   3   3   0  214.08   35.80
  -4  -3   0  304.37   36.40
  -4  -3   0  260.47   38.50
   4  -3   0  355.36   50.39
   4   3   0  373.96   38.10
  -4   3   0  419.36   39.20
  -4   3   0  406.66   34.70
   4   3   0  357.96   40.30
  -4   3   0  335.47   36.20
  -5  -3   0  173.98   27.60
   5  -3   0  148.79   26.20
  -5  -3   0  187.88   34.90
   5  -3   0  166.08   36.00
  -5   3   0  156.78   22.80
  -5   3   0  182.68   34.20
  -5   3   0  129.19   25.00
   5   3   0  122.79   26.70
   5   3   0  162.68   36.70
   6  -3   0 1437.46   91.79
  -6  -3   0 1370.46   90.39
   6  -3   0 1336.07  101.69
  -6  -3   0 1212.78   92.19
   6   3   0 1383.46   92.69
   6   3   0 1383.46   92.39
  -6   3   0 1257.97   88.89
  -6   3   0 1293.57   89.69
  -6   3   0 1285.37   86.89
  -7  -3   0   84.69   30.40
   7  -3   0    8.80   42.50
  -7  -3   0   71.79   34.00
   7  -3   0   69.19   31.90
  -7   3   0  119.29   27.80
   7   3   0   34.60   31.40
  -7   3   0   83.09   30.20
  -7   3   0   54.09   29.00
   7   3   0   67.09   34.30
  -8  -3   0  956.70   83.09
  -8  -3   0  928.21   86.59
   8  -3   0  939.91  103.29
  -8  -3   0 1066.59   86.39
  -8   3   0  976.80   79.69
   8   3   0  975.80   85.69
   8   3   0  981.40   86.19
  -8   3   0  965.50   76.19
  -8   3   0  939.01   80.39
  -9  -3   0  140.59   47.80
  -9  -3   0  118.09   43.90
   9  -3   0  169.48   62.69
  -9  -3   0   72.19   41.80
  -9   3   0  144.79   35.30
  -9   3   0  169.38   39.50
   9   3   0  131.79   46.30
  -9   3   0  164.88   40.10
 -10  -3   0   42.80   44.10
 -10  -3   0   14.90   47.60
  10  -3   0   63.99   68.79
 -10  -3   0   44.10   47.70
 -10   3   0   90.39   43.80
  10   3   0   85.59   50.29
 -11  -3   0   49.30   51.19
 -11  -3   0    5.90   47.00
 -11  -3   0    7.20   50.19
  11  -3   0  -20.00   73.09
 -11   3   0   56.09   46.30
  11   3   0   -0.90   52.49
   0  -4   0 1314.07   80.69
   0   4   0 1196.28   82.19
  -1  -4   0 4580.74  269.87
   1  -4   0 4561.04  274.17
  -1   4   0 4722.93  271.07
   1   4   0 5192.68  272.27
   1   4   0 4259.77  269.67
  -1   4   0 4917.01  271.07
  -2  -4   0  190.28   33.50
   2  -4   0  225.78   41.90
  -2  -4   0  217.28   31.70
  -2   4   0  225.48   29.40
   2   4   0  179.78   32.70
  -2   4   0  179.78   25.60
  -2   4   0  200.28   27.20
   3  -4   0  216.88   46.50
  -3  -4   0  318.57   34.80
  -3  -4   0  278.67   36.70
   3   4   0  287.77   36.80
  -3   4   0  294.97   31.30
  -3   4   0  234.78   33.60
  -3   4   0  279.57   29.40
   3   4   0  298.87   31.10
   4  -4   0   25.20   30.10
  -4  -4   0   73.39   21.10
  -4  -4   0   13.20   22.60
  -4   4   0   58.69   21.20
   4   4   0   33.20   20.60
  -4   4   0   49.40   17.90
  -4   4   0   55.39   19.60
   4   4   0   56.29   20.50
   5  -4   0 1047.70   84.69
  -5  -4   0  982.70   74.29
  -5  -4   0  990.40   72.79
  -5   4   0 1005.90   69.29
   5   4   0 1130.19   73.39
  -5   4   0  925.91   69.89
   5   4   0 1076.99   74.59
  -5   4   0 1129.09   72.79
  -6  -4   0   44.60   29.50
   6  -4   0    3.10   39.30
  -6  -4   0   29.00   26.10
   6   4   0   49.10   28.60
  -6   4   0   -1.70   24.20
  -6   4   0   13.70   24.80
  -6   4   0   -0.90   23.30
   6   4   0   32.80   26.60
   7  -4   0 1348.86  110.69
  -7  -4   0 1256.37   93.99
  -7  -4   0 1300.57   96.99
  -7   4   0 1286.77   92.49
   7   4   0 1339.67   95.29
  -7   4   0 1227.88   90.59
  -7   4   0 1279.57   88.89
   7   4   0 1276.67   95.59
  -8  -4   0  124.59   43.20
  -8  -4   0   70.69   37.60
   8  -4   0   87.49   58.29
  -8   4   0   79.29   32.30
  -8   4   0  102.19   34.20
  -8   4   0    7.30   31.90
   8   4   0   75.79   37.80
  -9  -4   0  559.14   76.39
   9  -4   0  567.74  103.99
  -9  -4   0  470.65   57.19
  -9  -4   0  420.86   75.59
  -9   4   0  445.36   68.29
  -9   4   0  454.15   61.99
  -9   4   0  492.05   65.89
   9   4   0  525.25   75.39
 -10  -4   0   -3.70   48.60
  10  -4   0   39.50   71.89
 -10  -4   0   80.49   46.40
 -10  -4   0   41.10   47.60
 -10   4   0   28.10   41.90
  10   4   0  -15.10   47.90
 -11  -4   0   -1.60   53.89
 -11  -4   0   42.20   54.09
 -11  -4   0    5.00   49.60
  11  -4   0  170.68   85.59
 -11   4   0   32.10   45.80
  11   4   0   45.00   53.59
   0  -5   0 1228.98   80.49
   0   5   0 1251.97   82.19
   1  -5   0  546.55   53.19
   1   5   0  653.63   50.39
  -1   5   0  580.74   46.50
  -2  -5   0 1486.75   90.49
  -2  -5   0 1509.55   91.79
   2  -5   0 1343.57   96.69
  -2   5   0 1463.95   88.59
   2   5   0 1514.35   91.59
  -2   5   0 1352.46   89.19
  -3  -5   0    9.10   19.70
   3  -5   0   16.00   29.60
  -3  -5   0   23.20   21.50
  -3   5   0   -1.50   17.80
  -3   5   0   17.40   17.70
   3   5   0  -17.10   14.60
  -3   5   0    2.80   16.00
   3   5   0   -6.40   20.50
   4  -5   0   19.20   31.60
  -4  -5   0   16.40   23.00
  -4  -5   0   29.90   21.50
  -4   5   0   63.79   21.40
   4   5   0   19.80   22.80
  -4   5   0   19.80   17.60
  -4   5   0   32.10   19.20
   4   5   0   13.40   19.40
  -5  -5   0  333.47   48.80
  -5  -5   0  414.26   46.70
   5  -5   0  422.16   61.39
  -5   5   0  451.35   45.90
  -5   5   0  383.96   41.40
   5   5   0  494.05   49.60
   5   5   0  406.36   42.70
  -5   5   0  365.06   38.90
  -6  -5   0  883.41   71.29
   6  -5   0  978.20   88.29
  -6  -5   0  867.41   74.09
   6   5   0  981.40   71.09
  -6   5   0  835.12   67.49
   6   5   0  871.31   74.09
  -6   5   0  886.51   66.59
  -6   5   0 1009.50   71.69
  -7  -5   0  350.26   58.99
  -7  -5   0  315.97   61.89
   7  -5   0  425.56   79.19
  -7   5   0  350.36   53.49
   7   5   0  362.46   56.99
  -7   5   0  395.26   50.09
  -7   5   0  328.57   46.70
  -8  -5   0  579.14   79.79
  -8  -5   0  519.65   69.09
   8  -5   0  626.84   97.39
   8   5   0  543.85   72.49
  -8   5   0  589.74   63.29
  -8   5   0  530.95   59.29
  -8   5   0  578.44   66.39
  -9  -5   0   82.09   47.50
  -9  -5   0   68.49   43.80
  -9  -5   0   84.29   51.69
   9  -5   0   73.79   63.99
  -9   5   0   20.90   38.50
   9   5   0   15.90   43.00
 -10  -5   0   40.90   46.80
  10  -5   0   73.59   74.79
 -10  -5   0   35.70   52.19
 -10  -5   0   84.29   51.99
  10   5   0   27.60   48.30
 -10   5   0    4.50   42.40
   0  -6   0 1825.72  112.79
   0   6   0 1795.92  114.29
   1  -6   0  251.57   44.10
   1   6   0  294.77   42.60
  -1   6   0  265.37   39.40
  -2  -6   0  672.93   54.99
  -2  -6   0  751.62   52.99
   2  -6   0  637.54   61.79
   2   6   0  725.83   54.89
  -2   6   0  637.64   50.59
  -2   6   0  681.93   50.69
  -3  -6   0    8.30   20.90
  -3  -6   0  -38.10   22.10
   3  -6   0  -15.40   27.70
  -3   6   0    5.00   18.60
  -3   6   0   -5.50   19.10
   3   6   0  -26.80   22.20
  -4  -6   0  112.69   27.60
   4  -6   0  123.39   37.70
  -4  -6   0   84.29   24.60
  -4   6   0  134.59   24.20
   4   6   0  110.09   26.70
   4   6   0  131.69   26.60
  -4   6   0  111.19   21.00
  -4   6   0   68.59   22.20
   5  -6   0   71.59   42.10
  -5  -6   0   58.79   26.40
  -5  -6   0   66.49   29.10
  -5   6   0   83.89   23.10
  -5   6   0   62.49   21.40
   5   6   0   43.00   25.40
  -5   6   0   39.80   24.40
   5   6   0   80.89   22.90
  -6  -6   0  842.82   76.29
   6  -6   0  982.60   91.69
  -6  -6   0  884.31   73.89
  -6   6   0  920.91   71.29
  -6   6   0  900.51   68.29
   6   6   0 1016.20   74.99
  -6   6   0  837.32   66.29
   7  -6   0  305.87   81.79
  -7  -6   0  294.87   44.60
  -7  -6   0  342.17   68.39
  -7   6   0  373.56   53.09
  -7   6   0  419.86   50.79
  -7   6   0  320.27   46.90
   7   6   0  342.47   59.39
   8  -6   0  614.34  101.69
  -8  -6   0  506.05   78.89
  -8  -6   0  642.54   83.39
  -8   6   0  615.54   67.39
   8   6   0  598.44   74.79
  -8   6   0  580.34   58.49
  -8   6   0  543.65   61.59
   9  -6   0   73.49   70.59
  -9  -6   0   30.70   44.50
  -9  -6   0   39.30   50.69
   9   6   0   54.09   45.30
  -9   6   0   10.30   36.20
  10  -6   0  -80.99   75.59
 -10  -6   0  -23.30   47.40
 -10  -6   0   29.10   52.49
 -10  -6   0   26.40   49.70
 -10   6   0  -31.30   39.70
  10   6   0   18.10   50.39
   0  -7   0   34.70   23.30
   0   7   0   30.80   27.70
   1  -7   0 3585.34  219.98
  -1  -7   0 3731.83  215.88
  -1   7   0 3636.64  217.98
   1   7   0 3809.32  218.88
  -2  -7   0   14.40   22.00
  -2  -7   0   62.99   25.30
   2  -7   0   30.90   29.10
  -2   7   0   23.50   20.40
  -2   7   0   33.40   20.20
   2   7   0   30.10   25.00
   3  -7   0   14.80   30.70
  -3  -7   0   24.80   25.80
  -3  -7   0   14.90   23.00
   3   7   0   12.20   23.20
  -3   7   0   23.50   20.70
  -3   7   0   25.30   19.60
  -4  -7   0  -45.80   25.60
  -4  -7   0   -1.00   22.60
   4  -7   0   -6.40   33.80
  -4   7   0    8.20   22.20
   4   7   0  -39.50   23.50
  -4   7   0   32.10   20.80
  -5  -7   0  741.53   63.19
   5  -7   0  756.22   79.29
  -5  -7   0  694.03   66.59
   5   7   0  772.32   65.09
  -5   7   0  777.52   61.59
  -5   7   0  746.43   58.39
  -5   7   0  648.94   55.19
   6  -7   0  -14.20   47.10
  -6  -7   0    7.70   30.80
  -6  -7   0   -8.40   33.90
  -6   7   0  -17.90   23.50
  -6   7   0    2.50   24.70
  -6   7   0   -5.20   26.20
   6   7   0   42.00   30.90
   7  -7   0 1247.98  118.79
  -7  -7   0 1310.17  102.69
  -7  -7   0 1222.58   99.39
  -7   7   0 1231.58   86.69
  -7   7   0 1219.18   87.79
   7   7   0 1256.17   97.89
  -7   7   0 1320.47   93.39
  -8  -7   0  -29.60   41.30
  -8  -7   0    3.40   50.09
   8  -7   0   17.40   61.39
   8   7   0   44.40   40.50
  -8   7   0   23.90   36.10
  -8   7   0   -6.50   31.70
  -9  -7   0  336.97   54.79
   9  -7   0  310.87   83.39
  -9  -7   0  345.27   62.89
   9   7   0  267.17   52.89
  -9   7   0  253.37   46.50
 -10  -7   0  -50.39   49.10
 -10  -7   0   -4.80   58.39
  10  -7   0   29.20   76.29
 -10  -7   0    5.40   50.99
  10   7   0   39.00   51.09
 -10   7   0  -62.89   40.90
   0  -8   0 3891.01  232.68
   0   8   0 3989.30  234.18
  -1  -8   0 1293.67   83.99
   1  -8   0 1264.47   90.19
  -1   8   0 1303.57   89.19
   1   8   0 1297.07   90.29
  -2  -8   0 1249.38   87.79
  -2  -8   0 1281.57   89.79
   2  -8   0 1203.78   94.29
  -2  -8   0 1509.55   82.89
  -2   8   0 1297.77   87.79
   2   8   0 1288.37   90.09
   3  -8   0    2.90   31.20
  -3  -8   0   -8.80   24.70
  -3  -8   0   -5.50   27.00
   3   8   0    0.90   23.90
  -3   8   0    7.40   21.50
  -3   8   0  -13.60   21.00
  -4  -8   0  116.19   31.80
   4  -8   0  141.79   43.20
  -4  -8   0  104.19   28.40
  -4   8   0  132.99   26.10
  -4   8   0  112.99   26.50
   4   8   0  116.39   28.30
  -5  -8   0  175.68   33.90
   5  -8   0  134.39   45.30
  -5  -8   0  195.98   37.50
  -5   8   0  157.78   28.60
   5   8   0  131.09   32.90
  -5   8   0  168.18   30.80
  -6  -8   0 1224.88   92.69
   6  -8   0 1088.29  109.49
  -6  -8   0 1141.09   95.49
   6   8   0 1139.79   91.19
  -6   8   0 1298.07   88.89
  -6   8   0 1292.67   82.39
  -6   8   0 1126.19   83.29
  -7  -8   0  265.77   46.90
   7  -8   0  270.47   65.59
  -7  -8   0  354.26   71.69
  -7   8   0  196.38   36.50
   7   8   0  270.07   45.60
  -7   8   0  206.08   34.40
  -7   8   0  234.08   40.20
   8  -8   0  485.65  108.59
  -8  -8   0  558.44   81.29
  -8  -8   0  468.15   86.69
   8   8   0  530.55   76.69
  -8   8   0  556.74   69.09
   9  -8   0  241.48   83.89
  -9  -8   0  202.88   56.29
  -9  -8   0  256.57   63.99
  -9   8   0  134.69   43.50
   9   8   0  260.57   53.29
 -10  -8   0   21.50   52.39
 -10  -8   0    6.30   59.49
  10  -8   0  109.69   80.69
 -10   8   0   11.50   41.80
  10   8   0   41.80   50.39
   0  -9   0 2529.45  159.48
   0   9   0 2708.33  162.38
  -1  -9   0  624.54   52.29
   1  -9   0  650.73   61.29
  -1   9   0  668.53   61.49
   1   9   0  549.05   62.69
  -2  -9   0  653.03   59.79
   2  -9   0  758.02   69.29
  -2  -9   0  697.93   63.79
  -2  -9   0  741.43   52.29
  -2   9   0  770.02   62.09
   2   9   0  671.93   63.69
   3  -9   0  431.56   63.29
  -3  -9   0  426.96   55.29
  -3  -9   0  408.16   50.29
   3   9   0  358.86   50.29
  -3   9   0  399.26   45.40
  -3   9   0  382.46   47.30
  -4  -9   0   55.79   30.30
   4  -9   0   55.19   41.80
  -4  -9   0   47.40   32.60
  -4   9   0   22.80   26.00
   4   9   0   14.10   29.90
  -4   9   0   64.19   25.60
   5  -9   0  464.95   78.49
  -5  -9   0  391.06   61.19
  -5  -9   0  289.97   57.59
   5   9   0  355.66   58.59
  -5   9   0  454.65   54.49
  -5   9   0  424.46   49.20
   6  -9   0 1067.09  108.99
  -6  -9   0 1114.09   92.89
  -6  -9   0 1085.09   90.69
  -6   9   0 1024.20   78.99
  -6   9   0 1061.69   83.89
   6   9   0 1002.10   86.49
  -7  -9   0  502.15   82.79
   7  -9   0  502.55   98.89
  -7  -9   0  425.76   75.19
   7   9   0  548.55   72.19
  -7   9   0  539.55   66.99
   8  -9   0  825.72  117.99
  -8  -9   0  663.43   88.19
  -8  -9   0  761.82  102.79
  -8   9   0  690.03   79.49
   8   9   0  744.33   87.19
   9  -9   0    7.70   75.99
  -9  -9   0   20.40   52.89
  -9  -9   0   72.89   61.89
   9   9   0  -32.50   47.20
  -9   9   0   81.49   43.80
 -10  -9   0   -1.70   54.89
 -10  -9   0   31.90   65.39
  10  -9   0   49.60   84.69
 -10   9   0   29.60   44.70
  10   9   0   25.40   53.09
   0 -10   0   80.69   30.70
   0  10   0   54.29   35.90
   1 -10   0 2365.56  148.19
  -1 -10   0 2291.37  142.09
   1  10   0 2209.18  148.49
  -1  10   0 2422.96  148.09
  -2 -10   0   35.30   32.50
  -2 -10   0   38.00   21.00
  -2 -10   0   49.60   28.20
   2 -10   0   70.69   35.70
  -2  10   0   37.70   30.50
   2  10   0   45.20   31.70
  -3 -10   0  203.18   38.40
   3 -10   0  217.18   45.30
  -3 -10   0  172.48   33.90
   3  10   0  142.69   33.80
  -3  10   0  190.48   32.90
  -4 -10   0  -33.30   31.00
   4 -10   0  -41.40   44.10
  -4 -10   0  -21.80   33.20
   4  10   0   32.90   33.30
  -4  10   0  -24.80   25.70
  -4  10   0   17.70   28.30
  -5 -10   0  782.32   79.09
  -5 -10   0  727.03   73.89
   5 -10   0  756.42   93.09
  -5  10   0  799.52   69.39
   5  10   0  775.62   74.29
  -5  10   0  667.43   65.49
  -6 -10   0   -2.80   43.30
   6 -10   0   22.90   53.59
  -6 -10   0  -28.30   38.20
   6  10   0   10.30   39.40
  -6  10   0    7.90   31.50
  -6  10   0   -6.00   34.90
   7 -10   0 1182.68  126.29
  -7 -10   0 1238.08  109.39
  -7 -10   0 1283.27  106.29
   7  10   0 1091.19  102.09
  -7  10   0 1221.58   96.99
  -8 -10   0   41.60   51.39
   8 -10   0  -35.30   65.69
  -8 -10   0  -25.50   54.79
  -8  10   0    1.80   40.40
   8  10   0   26.20   48.90
   9 -10   0  384.56   90.99
  -9 -10   0  365.86   63.79
  -9 -10   0  336.97   72.49
   9  10   0  372.66   59.99
  -9  10   0  357.36   73.29
   0 -11   0 2644.34  163.78
   0  11   0 2624.54  167.68
  -1 -11   0  204.18   43.50
   1 -11   0  193.98   40.10
  -1  11   0  124.29   38.80
   1  11   0  194.18   40.40
  -2 -11   0  937.61   77.59
  -2 -11   0  949.71   82.09
   2 -11   0 1091.19   89.29
  -2  11   0 1059.09   83.79
   2  11   0  992.30   83.79
   3 -11   0   -6.40   42.90
  -3 -11   0  -29.90   36.20
  -3 -11   0   63.99   33.70
  -3  11   0   26.20   32.10
   3  11   0  -24.30   34.60
   4 -11   0   28.00   47.40
  -4 -11   0   26.80   39.50
  -4 -11   0   50.49   36.00
   4  11   0   34.90   37.40
  -4  11   0   78.29   31.70
  -5 -11   0  -33.40   38.50
  -5 -11   0   32.80   43.10
   5 -11   0  -12.10   53.79
  -5  11   0   15.00   33.50
   5  11   0   15.80   40.40
  -5  11   0   11.00   30.50
  -6 -11   0 1199.58  100.79
   6 -11   0 1146.99  123.49
  -6 -11   0 1173.58  106.49
  -6  11   0 1189.08   95.39
   6  11   0 1218.78   99.99
  -7 -11   0   44.60   49.50
  -7 -11   0   93.39   55.09
   7 -11   0   51.89   67.89
  -7  11   0  107.29   42.00
   7  11   0   19.00   46.40
  -8 -11   0  858.01  107.99
  -8 -11   0  859.61  100.09
   8 -11   0 1037.80  130.59
  -8  11   0  821.72   90.59
   8  11   0  871.61   96.79
   9 -11   0   29.30   83.39
  -9 -11   0   11.90   55.19
  -9 -11   0   71.79   66.69
   9  11   0   35.30   54.99
  -9  11   0   19.70   45.50
   0 -12   0  427.16   58.59
   0  12   0  357.66   69.79
   1 -12   0 1074.69   86.89
  -1 -12   0  998.90   77.29
  -1  12   0  923.01   88.29
   1  12   0 1027.70   89.49
   2 -12   0  271.37   70.59
  -2 -12   0  284.97   54.99
  -2 -12   0  224.88   43.70
   2  12   0  270.97   45.40
  -2  12   0  254.97   44.40
   3 -12   0  232.78   54.69
  -3 -12   0  183.78   44.80
  -3 -12   0  193.38   41.10
   3  12   0  209.48   44.30
  -3  12   0  201.68   41.10
   4 -12   0  104.09   53.09
  -4 -12   0   81.69   43.90
  -4 -12   0   51.29   39.60
  -4  12   0   69.39   36.30
   4  12   0   77.49   41.50
   5 -12   0  307.37   67.49
  -5 -12   0  369.16   52.09
  -5 -12   0  281.57   55.59
  -5  12   0  346.17   62.49
   5  12   0  331.67   53.39
  -6 -12   0  399.36   82.99
  -6 -12   0  453.85   81.79
   6 -12   0  486.45  106.79
   6  12   0  445.46   77.69
  -6  12   0  423.16   68.89
  -7 -12   0  554.44   98.29
   7 -12   0  773.82  116.99
  -7 -12   0  701.23   93.69
   7  12   0  717.23   86.89
  -7  12   0  678.23   81.59
  -8 -12   0  166.08   64.09
  -8 -12   0  219.28   59.89
   8 -12   0  153.48   76.09
   8  12   0  151.18   56.59
  -8  12   0  167.58   48.90
  -9 -12   0  134.29   62.89
   9 -12   0  304.47   98.39
  -9 -12   0  240.68   74.59
   9  12   0  188.58   64.99
  -9  12   0  189.68   53.59
   0 -13   0  203.08   42.70
   0  13   0  185.18   48.20
  -1 -13   0  772.12   76.49
   1 -13   0  713.53   80.79
  -1  13   0  690.23   84.39
   1  13   0  671.53   82.49
  -2 -13   0  129.09   44.20
   2 -13   0  236.08   52.09
  -2 -13   0  143.09   39.90
  -2  13   0  167.28   45.90
   2  13   0  202.08   48.40
  -3 -13   0   82.79   45.20
   3 -13   0   22.30   50.39
  -3 -13   0   75.59   40.50
   3  13   0    7.90   43.60
  -3  13   0   56.09   42.00
  -4 -13   0  -15.40   45.60
  -4 -13   0  -44.00   42.00
   4 -13   0    4.10   54.49
  -4  13   0  -24.10   39.40
   4  13   0   -5.40   45.20
  -5 -13   0  411.66   63.39
  -5 -13   0  391.06   76.09
   5 -13   0  479.05  102.89
  -5  13   0  317.57   69.59
   5  13   0  373.76   57.49
   6 -13   0  258.17   76.39
  -6 -13   0  127.09   53.79
  -6 -13   0  108.59   58.19
   6  13   0  172.18   52.49
  -6  13   0  155.08   45.00
  -7 -13   0  566.24   89.39
   7 -13   0  525.65  113.79
  -7 -13   0  534.35   76.49
   7  13   0  555.94   86.89
  -7  13   0  579.14   81.19
  -8 -13   0  133.19   61.29
   8 -13   0  157.38   79.19
  -8 -13   0  185.18   66.09
  -8  13   0  180.38   51.19
   8  13   0  201.68   60.59
   0  14   0  717.53   88.19
  -1 -14   0   24.00   42.20
   1 -14   0   28.70   44.00
   1  14   0   -5.70   48.40
  -1  14   0    2.50   48.90
   2 -14   0  404.06   82.99
  -2 -14   0  504.95   74.19
  -2 -14   0  427.36   67.49
  -2  14   0  409.66   77.89
   2  14   0  411.06   78.89
   3 -14   0  -58.29   52.09
  -3 -14   0  -32.00   42.60
  -3 -14   0   18.80   49.90
   3  14   0   31.20   48.50
  -3  14   0    8.30   46.40
  -4 -14   0   46.40   50.79
  -4 -14   0  142.39   48.60
   4 -14   0   77.79   62.59
   4  14   0   63.99   49.20
  -4  14   0   70.79   46.70
  -5 -14   0    0.40   53.69
   5 -14   0   34.50   65.59
  -5 -14   0   17.30   47.80
   5  14   0   64.39   50.99
  -5  14   0    5.70   44.80
  -6 -14   0  473.65   95.89
  -6 -14   0  421.06   65.39
   6 -14   0  597.14  111.89
  -6  14   0  495.65   80.09
   6  14   0  375.66   64.09
  -7 -14   0  -87.69   60.49
  -7 -14   0  -50.69   54.49
   7 -14   0 -101.39   67.39
  -7  14   0  -12.30   46.20
   7  14   0   12.90   51.69
   8 -14   0  338.77   92.39
  -8 -14   0  355.46   75.69
  -8 -14   0  464.85   73.69
   8  14   0  456.05   94.99
  -8  14   0  477.35   85.49
   0  15   0  273.27   58.99
   1 -15   0  666.83   84.29
  -1 -15   0  658.03   86.19
  -1 -15   0  652.53   77.29
   1  15   0  627.14   91.89
  -1  15   0  718.83   93.89
  -2 -15   0   99.09   49.30
  -2 -15   0   67.09   44.00
   2 -15   0    6.20   51.69
  -2  15   0   45.10   51.19
   2  15   0  -10.20   51.69
  -3 -15   0   42.00   51.89
   3 -15   0   15.10   57.19
  -3 -15   0   61.69   47.60
  -3  15   0    1.80   50.19
   3  15   0   12.40   51.29
  -4 -15   0  -71.29   48.40
   4 -15   0  -52.49   61.49
  -4 -15   0   -8.60   53.09
   4  15   0   -6.50   52.09
  -4  15   0  -10.60   50.29
  -5 -15   0  189.18   62.69
  -5 -15   0  264.07   57.79
   5 -15   0  240.68   72.89
  -5  15   0  184.58   55.59
   5  15   0  209.48   57.69
   6 -15   0    2.90   68.79
  -6 -15   0   48.50   62.49
  -6 -15   0   20.70   55.89
  -6  15   0   26.30   51.39
   6  15   0   45.50   57.19
   7 -15   0  346.27   85.09
  -7 -15   0  361.06   74.39
  -7 -15   0  364.66   67.89
  -7  15   0  348.17   61.79
   7  15   0  261.97   63.69
   0  16   0  288.27   63.59
  -1 -16   0  357.46   60.29
  -1 -16   0  398.46   73.49
   1  16   0  312.77   63.19
  -1  16   0  332.07   64.39
  -2 -16   0  151.28   55.39
   2 -16   0  153.88   59.09
  -2 -16   0  159.58   49.40
   2  16   0  184.58   59.79
  -2  16   0  145.29   58.59
  -3 -16   0   29.50   53.29
   3 -16   0   35.20   60.69
  -3 -16   0  -29.70   48.10
   3  16   0   -4.50   53.29
  -3  16   0    5.60   53.99
  -4 -16   0  -33.80   51.09
   4 -16   0  -60.19   62.39
  -4 -16   0  -49.10   55.19
  -4  16   0  -15.20   53.99
   4  16   0   -9.80   55.69
  -5 -16   0  238.18   66.39
   5 -16   0  246.18   74.89
  -5 -16   0  213.28   59.19
   5  16   0  169.58   60.89
  -5  16   0  293.17   62.39
  -6 -16   0  160.98   61.59
  -6 -16   0  128.29   66.79
   6 -16   0  215.48   80.19
  -6  16   0  120.09   58.89
   6  16   0  116.39   61.29
   0 -17   0  532.95   84.79
   0  17   0  440.56   72.49
  -1 -17   0   60.59   47.50
  -1 -17   0  121.89   54.09
  -1  17   0   24.60   58.79
   1  17   0   27.80   58.69
  -2 -17   0  334.27   61.89
  -2 -17   0  197.58   52.19
  -2  17   0  201.68   64.29
   2  17   0  162.08   61.49
   3 -17   0  -73.59   60.89
  -3 -17   0   -0.60   51.59
  -3 -17   0   12.10   57.29
   3  17   0  -39.00   56.69
  -3  17   0   -5.70   57.59
  -4 -17   0   71.69   60.49
   4 -17   0   28.40   65.09
  -4 -17   0  -24.00   53.99
   4  17   0  -83.09   57.29
  -4  17   0  -34.70   58.39
   5 -17   0   21.00   69.69
  -5 -17   0  -88.09   60.59
  -5 -17   0   61.19   57.49
   5  17   0  -23.90   58.59
  -5  17   0  -71.29   59.39
   6 -17   0  504.15  121.49
  -6 -17   0  525.25   86.99
  -6 -17   0  501.45   79.09
   6  17   0  383.56   74.29
   0 -18   0   23.70   54.19
   0 -18   0   -9.10   46.60
   0  18   0   68.89   61.99
  -1 -18   0  468.15   80.69
  -1 -18   0  437.16   88.99
   1  18   0  334.97   72.09
  -1  18   0  358.96   71.89
  -2 -18   0   43.30   58.19
  -2 -18   0   27.70   50.99
   2  18   0  -44.30   59.99
  -2  18   0   39.30   62.69
  -3 -18   0  -16.80   58.59
  -3 -18   0  -38.80   52.79
  -3  18   0   -9.40   62.19
   3  18   0  -45.00   60.69
  -4 -18   0   11.90   57.39
  -4 -18   0   25.60   61.49
   4 -18   0  -14.00   66.79
  -4  18   0  -38.60   60.79
   4  18   0   21.60   61.89
  -5 -18   0  125.89   68.49
  -5 -18   0   44.60   61.09
   5 -18   0   39.30   75.29
   5  18   0   55.19   66.49
   0 -19   0  298.77   55.29
   0 -19   0  231.18   62.59
   0  19   0  182.18   67.79
  -1 -19   0  234.68   56.29
  -1 -19   0  311.27   64.69
   1 -19   0  254.47   58.69
   1  19   0  185.78   69.79
  -1  19   0  251.37   71.59
  -2 -19   0   65.19   61.19
  -2 -19   0   -8.20   52.49
  -2  19   0   25.70   65.29
   2  19   0   82.29   66.79
  -3 -19   0  -68.69   54.39
  -3 -19   0  -39.20   60.09
  -3  19   0   47.60   70.99
   3  19   0  -45.80   62.59
   0 -20   0  344.37   61.99
   0 -20   0  481.15   97.79
   0  20   0  374.86   74.89
  -1 -20   0  113.39   54.99
  -1 -20   0   29.60   61.29
   1 -20   0   75.99   63.59
  -1  20   0  120.49   69.19
   1  20   0   41.90   66.79
 -11   0   1    7.40   43.10
  11   0  -1   69.09   52.09
 -11   0   1   33.10   48.50
 -11   0   1   89.39   48.10
  10   0  -1    7.80   43.60
 -10   0   1   -7.70   40.80
  10   0  -1   16.10   74.79
 -10   0   1   -1.00   44.50
 -10   0   1   10.60   39.20
   9   0  -1 1740.23  136.59
  -9   0   1 1724.23  123.69
  -9   0   1 1688.53  127.39
   9   0  -1 1819.92  126.19
  -9   0   1 1772.72  123.79
   8   0  -1   -5.20   41.20
  -8   0   1   27.60   33.30
  -8   0   1   -4.60   32.20
   8   0  -1   16.90   35.60
  -8   0   1   18.00   36.00
  -7   0   1 2377.66  149.09
   7   0  -1 2397.96  151.18
   7   0  -1 2289.17  155.58
  -7   0   1 2550.34  150.78
  -7   0   1 2386.66  150.98
   6   0  -1    4.70   24.10
  -6   0   1   -5.40   25.90
   6   0  -1  -17.90   28.60
  -6   0   1   -7.60   23.40
  -6   0   1  -37.20   22.60
  -5   0   1  459.85   43.80
   5   0  -1  481.05   51.39
  -5   0   1  483.55   44.80
  -5   0   1  540.45   46.70
   5   0  -1  479.15   46.00
   4   0  -1   12.00   23.10
  -4   0   1   16.10   19.10
   4   0  -1   18.20   19.50
  -4   0   1   -9.30   17.70
   3   0  -1 2031.00  124.79
   3   0  -1 2046.40  122.49
  -3   0   1 2043.50  121.79
  -3   0   1 2082.99  122.39
  -2   0   1  -11.60   12.80
   2   0  -1   -7.90   18.00
  -2   0   1   -3.20   14.50
   2   0  -1    7.40   12.70
  -1   0   1 8436.16  473.75
  -1   0   1 8489.35  473.75
   1   0  -1 8080.59  473.65
  -1   0   1 8505.85  473.95
   1   0  -1 7929.91  474.75
   0   0   1   -0.20    2.90
   0   0  -1   -5.60    4.80
   0   0   1   -1.00    2.90
   0   0  -1   -5.00    3.20
   0   0   1   -3.70    2.70
   1   0   1 2328.87  134.49
   1   0   1 2343.47  132.39
  -1   0  -1 2312.77  132.49
   1   0   1 2306.67  133.29
  -1   0  -1 2252.37  132.39
   1   0   1 2360.96  132.59
  -1   0  -1 2228.68  133.29
  -2   0  -1   -1.50   11.60
  -2   0  -1   -3.50   11.10
  -2   0  -1  -12.20   14.20
   2   0   1  -12.90   14.60
   2   0   1   -8.40   18.20
  -3   0  -1   16.80   18.50
  -3   0  -1   24.60   15.10
   3   0   1    5.40   17.40
   3   0   1   -1.90   21.70
  -3   0  -1   16.80   13.90
  -4   0  -1   14.80   16.20
   4   0   1  -22.80   19.50
  -4   0  -1   17.10   17.20
  -4   0  -1  -18.20   18.70
   4   0   1   -7.70   23.30
   5   0   1 1808.82  113.59
  -5   0  -1 1910.71  113.79
  -5   0  -1 1775.22  111.89
  -5   0  -1 1828.92  110.89
   5   0   1 1750.62  117.19
  -6   0  -1   -9.50   23.80
   6   0   1    5.80   25.00
  -6   0  -1   10.10   22.60
   6   0   1    1.00   32.10
  -6   0  -1   27.00   24.20
  -7   0  -1 1736.13  116.29
   7   0   1 1703.53  123.99
  -7   0  -1 1827.72  113.79
  -7   0  -1 1729.33  114.59
   7   0   1 1748.23  116.79
  -8   0  -1   27.70   34.80
  -8   0  -1   47.10   32.10
  -8   0  -1   -5.20   32.80
   8   0   1  -25.70   43.20
   8   0   1   41.90   35.00
  -9   0  -1   42.90   36.40
  -9   0  -1   48.70   39.80
   9   0   1   28.80   52.79
   9   0   1   13.00   40.10
  -9   0  -1   40.00   39.40
  10   0   1   -8.70   45.20
 -10   0  -1   11.40   42.40
 -10   0  -1  -16.40   42.20
 -10   0  -1  -11.40   38.60
  10   0   1   18.50   57.99
  11   0   1  188.48   56.39
 -11   0  -1  291.17   54.99
 -11  -1   1  -31.90   42.60
 -11  -1   1  -10.10   48.60
 -11  -1   1   -6.80   46.50
  11  -1  -1    2.50   50.59
  11   1  -1    4.10   49.50
 -11   1   1   36.80   50.09
 -11   1   1  -33.00   43.90
 -10  -1   1  439.76   75.09
 -10  -1   1  410.66   72.79
  10  -1  -1  401.26   99.89
  10  -1  -1  355.86   57.19
 -10  -1   1  349.67   56.89
 -10   1   1  392.66   68.79
 -10   1   1  327.37   50.19
 -10   1   1  356.06   72.99
  10   1  -1  357.86   76.09
   9  -1  -1  147.09   57.09
  -9  -1   1  158.38   44.60
   9  -1  -1  109.69   43.20
  -9  -1   1  194.58   42.60
  -9  -1   1  236.38   44.70
   9   1  -1  181.68   53.09
  -9   1   1  156.78   39.40
   9   1  -1  197.18   46.60
  -9   1   1  138.99   39.10
  -9   1   1  229.58   44.90
  -8  -1   1 1869.41  130.99
   8  -1  -1 1955.00  138.89
  -8  -1   1 1952.00  129.49
  -8  -1   1 1965.80  129.09
   8  -1  -1 1934.01  129.29
   8   1  -1 1818.42  135.39
  -8   1   1 1887.11  128.19
  -8   1   1 1868.71  125.39
  -8   1   1 2025.00  127.99
   8   1  -1 1887.61  130.09
   7  -1  -1  180.48   34.80
  -7  -1   1  231.78   49.40
   7  -1  -1  231.58   57.99
  -7  -1   1  314.57   48.50
  -7  -1   1  247.18   38.30
  -7   1   1  200.18   33.90
   7   1  -1  268.57   53.89
  -7   1   1  283.67   47.40
  -7   1   1  221.38   36.60
   7   1  -1  267.67   51.09
  -6  -1   1  872.41   66.69
   6  -1  -1  872.21   66.19
  -6  -1   1  890.31   64.99
   6  -1  -1  875.01   73.69
  -6  -1   1  754.32   65.39
   6   1  -1  824.82   68.59
  -6   1   1  907.31   64.89
  -6   1   1  806.02   63.59
  -6   1   1  726.53   66.19
   6   1  -1  875.61   67.19
   5  -1  -1   47.40   22.30
  -5  -1   1   54.69   23.30
   5  -1  -1   60.89   29.30
  -5  -1   1   53.19   21.30
   5   1  -1   76.89   23.60
  -5   1   1   88.69   21.40
  -5   1   1   47.30   22.80
  -5   1   1   43.70   21.60
   5   1  -1   58.89   24.60
  -4  -1   1   -0.20   17.60
   4  -1  -1   13.80   25.30
  -4  -1   1   11.60   19.10
   4  -1  -1    1.10   18.80
  -4   1   1    3.90   17.60
  -4   1   1   -3.00   17.90
   4   1  -1   -1.10   20.40
   4   1  -1    9.30   18.40
  -4   1   1   12.80   19.80
   3  -1  -1  100.89   19.10
  -3  -1   1  146.09   25.80
  -3  -1   1  156.58   28.60
   3  -1  -1  131.99   28.00
  -3   1   1  126.09   18.90
  -3   1   1   90.69   18.80
   3   1  -1  172.78   28.30
   3   1  -1  201.98   30.60
  -3   1   1  126.29   26.60
   2  -1  -1 3713.73  216.38
   2  -1  -1 3827.22  219.48
  -2  -1   1 3663.13  216.28
  -2  -1   1 3764.32  216.78
  -2   1   1 3745.83  216.38
   2   1  -1 3613.04  216.68
  -2   1   1 3765.52  216.08
  -2   1   1 3885.31  216.58
   2   1  -1 3759.42  216.98
  -1  -1   1 3187.68  171.48
  -1  -1   1 2868.71  171.08
   1  -1  -1 2833.62  170.78
   1  -1  -1 2869.81  170.98
  -1  -1   1 3164.88  171.18
   1  -1  -1 2865.31  173.78
   1   1  -1 3073.99  171.48
   1   1  -1 2946.71  171.38
  -1   1   1 2900.01  170.88
  -1   1   1 2917.31  170.98
  -1   1   1 3055.69  170.98
  -1   1   1 2985.40  171.28
   0  -1   1 3122.29  199.78
   0  -1   1 3457.85  199.48
   0  -1   1 3586.74  198.78
   0  -1   1 3672.63  198.88
   0  -1  -1 3735.63  198.78
   0  -1  -1 3211.38  199.68
   0   1   1 3204.08  199.68
   0   1   1 3732.03  198.78
   0   1  -1 3414.36  198.88
   0   1  -1 3385.66  198.78
   0   1  -1 3296.07  199.38
   0   1   1 3783.92  199.48
   0   1  -1 3639.44  199.58
   1  -1   1  203.58   15.40
  -1  -1  -1  208.78   19.00
   1  -1   1  199.08   24.50
  -1  -1  -1  215.78   22.10
  -1  -1  -1  229.18   19.70
   1  -1   1  220.08   15.70
  -1   1  -1  201.28   15.00
  -1   1  -1  208.98   20.80
   1   1   1  215.18   20.10
   1   1   1  220.88   22.90
  -1   1  -1  207.88   15.30
  -2  -1  -1   26.00   12.30
  -2  -1  -1    8.50   13.40
   2  -1   1   31.80   15.30
   2  -1   1   17.70   19.40
   2   1   1   32.80   18.20
   2   1   1   14.10   14.50
  -2   1  -1   22.50   14.90
  -2   1  -1   20.30   10.60
  -2   1  -1   12.40   11.30
  -3  -1  -1  251.37   30.00
   3  -1   1  272.87   33.40
   3  -1   1  283.87   40.20
  -3  -1  -1  243.08   28.90
   3   1   1  231.28   35.10
  -3   1  -1  297.67   33.90
  -3   1  -1  335.77   27.70
   3   1   1  220.68   37.00
  -3   1  -1  359.26   27.50
  -4  -1  -1  211.78   29.00
   4  -1   1  170.98   41.20
  -4  -1  -1  189.08   30.70
   4  -1   1  152.78   24.60
  -4   1  -1  222.88   28.50
   4   1   1  187.38   38.30
  -4   1  -1  239.18   27.50
  -4   1  -1  197.98   34.30
   4   1   1  195.68   34.80
  -5  -1  -1  182.78   28.30
   5  -1   1  138.79   26.50
   5  -1   1  131.19   32.70
  -5  -1  -1  193.88   31.40
  -5  -1  -1  143.99   25.20
  -5   1  -1  172.28   32.10
   5   1   1  163.98   26.40
  -5   1  -1  146.49   26.70
   5   1   1  169.78   42.00
  -5   1  -1  165.18   30.40
   6  -1   1 1684.53  118.69
   6  -1   1 1761.42  112.89
  -6  -1  -1 1727.43  111.49
  -6  -1  -1 1770.22  113.29
  -6  -1  -1 1701.83  109.49
   6   1   1 1786.82  117.09
   6   1   1 1771.42  113.59
  -6   1  -1 1747.43  109.19
  -6   1  -1 1733.63  110.19
  -6   1  -1 1732.13  112.19
   7  -1   1  468.45   70.09
   7  -1   1  477.65   58.69
  -7  -1  -1  564.84   60.09
  -7  -1  -1  540.35   55.29
  -7  -1  -1  525.35   58.69
   7   1   1  593.34   59.69
  -7   1  -1  489.85   57.59
   7   1   1  483.95   66.79
  -7   1  -1  570.74   55.19
  -7   1  -1  457.05   53.69
  -8  -1  -1  604.84   62.09
  -8  -1  -1  576.24   68.59
   8  -1   1  509.15   67.09
   8  -1   1  555.24   83.59
  -8  -1  -1  548.25   65.79
  -8   1  -1  504.65   64.19
  -8   1  -1  602.94   64.69
   8   1   1  592.04   69.29
   8   1   1  468.65   76.39
  -8   1  -1  630.14   61.59
  -9  -1  -1   73.79   41.70
  -9  -1  -1    5.50   37.40
   9  -1   1  -15.80   54.29
  -9  -1  -1  -11.40   38.80
   9  -1   1   42.10   42.60
  -9   1  -1   17.70   36.80
   9   1   1   29.30   48.70
  -9   1  -1   20.70   33.70
   9   1   1   17.90   42.60
  -9   1  -1  -16.30   36.80
 -10  -1  -1   -0.30   40.70
 -10  -1  -1   14.20   44.70
  10  -1   1  -62.29   60.39
  10  -1   1   -8.30   44.00
 -10  -1  -1   28.80   43.40
 -10   1  -1    7.10   41.70
  10   1   1   14.50   46.10
 -10   1  -1    3.30   48.60
 -11  -1  -1   73.09   52.69
  11   1   1   81.59   53.39
 -11   1  -1   55.59   49.99
 -11  -2   1  -48.30   48.60
 -11  -2   1  -16.80   45.00
 -11  -2   1  -19.40   49.20
  11  -2  -1   32.50   73.19
  11   2  -1  -46.00   48.80
 -11   2   1   26.10   44.90
 -10  -2   1  235.68   48.00
 -10  -2   1  226.18   51.79
 -10  -2   1  205.48   49.50
  10  -2  -1  187.18   69.99
  10  -2  -1  196.28   49.50
  10   2  -1  213.78   50.89
 -10   2   1  159.18   46.50
 -10   2   1  206.18   46.00
 -10   2   1  239.78   44.40
  -9  -2   1  651.33   77.29
   9  -2  -1  742.83   98.69
   9  -2  -1  727.63   77.79
  -9  -2   1  568.34   75.79
  -9  -2   1  534.95   81.19
  -9   2   1  682.53   76.89
   9   2  -1  504.65   77.49
  -9   2   1  649.54   71.19
  -9   2   1  651.43   70.69
  -8  -2   1  840.22   76.39
  -8  -2   1  951.70   77.49
   8  -2  -1  786.62   76.49
  -8  -2   1  764.82   79.39
   8  -2  -1  792.02   91.09
   8   2  -1  800.72   81.09
  -8   2   1  844.22   72.69
  -8   2   1  729.83   72.19
   8   2  -1  844.12   78.29
  -8   2   1  809.62   77.49
  -7  -2   1  794.92   70.29
   7  -2  -1  914.31   72.09
  -7  -2   1  790.92   72.69
  -7  -2   1  775.72   74.69
   7  -2  -1  926.31   82.89
  -7   2   1  826.52   73.39
   7   2  -1  916.51   74.39
   7   2  -1  851.91   76.29
  -7   2   1  887.81   70.19
  -7   2   1  905.41   69.29
   6  -2  -1  465.95   50.69
  -6  -2   1  456.95   52.29
   6  -2  -1  495.75   63.09
  -6  -2   1  517.45   50.89
   6   2  -1  583.74   53.69
  -6   2   1  435.46   49.00
   6   2  -1  494.55   52.29
  -6   2   1  435.26   49.99
  -6   2   1  495.25   49.10
   5  -2  -1  112.49   24.20
  -5  -2   1  106.79   22.80
  -5  -2   1  115.19   24.80
   5  -2  -1  108.09   33.40
  -5   2   1  111.19   22.60
  -5   2   1  149.88   24.50
   5   2  -1  126.49   25.40
  -5   2   1  127.49   25.20
   5   2  -1  138.99   35.10
   4  -2  -1   93.89   21.30
   4  -2  -1  111.39   29.80
  -4  -2   1  122.29   22.90
  -4  -2   1  131.49   20.80
  -4   2   1   97.59   20.80
  -4   2   1   97.19   20.00
  -4   2   1  145.39   22.90
   4   2  -1  101.09   21.50
   4   2  -1  109.69   22.00
   3  -2  -1  579.04   45.80
   3  -2  -1  610.24   55.49
  -3  -2   1  644.54   46.40
  -3  -2   1  637.74   47.40
  -3   2   1  622.74   45.70
  -3   2   1  629.74   46.20
   3   2  -1  604.74   44.50
  -3   2   1  613.84   44.30
   3   2  -1  630.34   47.30
  -2  -2   1 1444.36   85.99
   2  -2  -1 1351.16   92.59
  -2  -2   1 1504.85   86.79
   2  -2  -1 1331.27   85.39
  -2   2   1 1410.26   85.39
   2   2  -1 1494.15   86.89
  -2   2   1 1423.96   85.99
   2   2  -1 1449.06   84.59
  -2   2   1 1394.16   85.59
   1  -2  -1  811.22   56.79
  -1  -2   1  796.12   50.49
  -1  -2   1  802.02   49.80
  -1   2   1  814.22   49.20
  -1   2   1  807.72   50.29
  -1   2   1  769.62   48.60
   1   2  -1  782.62   51.69
   0  -2   1 4568.64  267.47
   0  -2  -1 4776.32  267.07
   0  -2  -1 4353.46  267.97
   0   2  -1 4528.55  267.37
   0   2   1 4351.56  268.27
   0   2   1 5299.87  267.27
   0   2  -1 4774.62  267.87
   1  -2   1 1078.39   63.89
   1  -2   1 1069.49   69.09
   1  -2   1 1075.79   63.69
   1   2   1 1085.29   66.19
  -1   2  -1 1032.40   65.89
   1   2   1 1133.49   66.09
  -1   2  -1 1119.09   63.89
  -2  -2  -1  468.95   35.60
   2  -2   1  432.26   44.20
  -2  -2  -1  468.45   36.60
  -2   2  -1  499.95   32.60
   2   2   1  427.86   38.10
   2   2   1  456.45   38.70
  -2   2  -1  408.96   37.50
  -2   2  -1  487.15   32.00
  -3  -2  -1  165.08   28.20
   3  -2   1  132.79   28.90
  -3  -2  -1  162.78   26.30
   3  -2   1   92.39   20.60
  -3   2  -1  163.88   24.50
   3   2   1  151.08   32.40
   3   2   1  161.78   32.50
  -3   2  -1  189.58   22.60
  -4  -2  -1 1067.49   75.19
   4  -2   1 1070.49   75.79
  -4  -2  -1 1130.89   73.79
   4  -2   1 1138.69   82.89
   4   2   1 1213.28   76.99
  -4   2  -1 1204.78   75.89
   4   2   1 1174.08   77.99
  -4   2  -1 1176.08   73.09
  -4   2  -1 1160.08   72.29
  -5  -2  -1  689.13   54.89
   5  -2   1  750.12   67.79
   5  -2   1  755.52   58.39
  -5  -2  -1  687.93   56.79
  -5   2  -1  805.62   53.49
  -5   2  -1  773.22   55.09
  -5   2  -1  719.83   57.39
   5   2   1  691.83   59.19
   5   2   1  753.82   61.29
  -6  -2  -1 1248.18   86.79
  -6  -2  -1 1221.48   88.29
   6  -2   1 1341.87   89.79
  -6  -2  -1 1427.16   90.79
   6  -2   1 1258.57   98.29
  -6   2  -1 1274.87   85.09
   6   2   1 1308.17   90.39
   6   2   1 1290.97   93.09
  -6   2  -1 1269.67   87.99
  -6   2  -1 1324.37   86.59
   7  -2   1  482.65   71.19
  -7  -2  -1  467.35   57.29
  -7  -2  -1  433.36   53.69
   7  -2   1  393.96   55.89
  -7  -2  -1  403.86   59.99
  -7   2  -1  370.56   52.59
   7   2   1  440.16   57.09
   7   2   1  434.76   61.09
  -7   2  -1  434.46   52.39
  -7   2  -1  406.26   48.60
   8  -2   1  286.97   62.09
   8  -2   1  448.56   83.99
  -8  -2  -1  432.56   64.29
  -8  -2  -1  389.96   62.39
  -8  -2  -1  519.35   60.89
  -8   2  -1  482.55   57.79
   8   2   1  278.37   67.89
  -8   2  -1  380.46   58.89
  -8   2  -1  421.86   52.49
   8   2   1  413.26   63.39
   9  -2   1   42.80   42.90
   9  -2   1  -23.70   56.19
  -9  -2  -1   95.79   42.80
  -9  -2  -1   24.20   37.60
  -9  -2  -1   31.10   40.40
  -9   2  -1   14.20   36.70
   9   2   1    5.10   50.69
  -9   2  -1   19.80   33.50
   9   2   1   70.39   44.60
  -9   2  -1   -8.90   37.20
 -10  -2  -1   43.70   42.60
  10  -2   1    9.90   66.49
 -10  -2  -1   58.99   45.90
 -10  -2  -1   93.29   46.90
  10   2   1  -14.80   47.90
 -10   2  -1   -4.30   39.70
 -11  -2  -1   34.20   57.69
  11  -2   1   30.30   72.29
 -11  -2  -1  -60.59   50.59
  11   2   1  -27.90   51.19
 -11   2  -1  -25.50   45.90
 -11  -3   1   95.99   53.49
  11  -3  -1  121.59   77.89
 -11  -3   1   81.29   53.79
 -11  -3   1   82.79   50.19
  11   3  -1   95.79   51.89
 -11   3   1   67.59   46.00
 -10  -3   1   56.99   45.70
 -10  -3   1   67.49   48.40
 -10  -3   1   36.30   49.30
  10  -3  -1   87.69   67.89
 -10   3   1   88.19   39.60
 -10   3   1   77.49   42.20
  10   3  -1   50.59   47.00
 -10   3   1   55.99   45.40
   9  -3  -1 1106.49  116.79
  -9  -3   1 1013.80   91.49
  -9  -3   1 1052.59   96.89
  -9  -3   1 1072.99   94.29
  -9   3   1 1026.20   83.59
  -9   3   1  999.50   86.99
  -9   3   1  992.80   88.49
   9   3  -1  964.60   93.39
   8  -3  -1   85.19   36.40
  -8  -3   1   67.99   36.70
  -8  -3   1   76.79   40.30
   8  -3  -1  118.39   51.89
  -8  -3   1   52.49   36.20
   8   3  -1   38.80   46.10
  -8   3   1   73.69   31.60
   8   3  -1   58.39   39.00
  -8   3   1  101.59   32.70
  -8   3   1   93.59   34.80
   7  -3  -1 1162.28   86.89
   7  -3  -1 1207.68  100.89
  -7  -3   1 1179.18   91.79
  -7  -3   1 1160.58   86.89
   7   3  -1 1225.88   88.89
  -7   3   1 1142.99   84.29
  -7   3   1 1105.49   82.29
   7   3  -1 1211.88   88.99
  -7   3   1 1125.09   84.69
  -6  -3   1  210.88   44.30
   6  -3  -1  234.38   58.09
   6  -3  -1  205.48   42.70
  -6  -3   1  228.98   40.60
   6   3  -1  216.58   43.40
  -6   3   1  208.68   40.20
  -6   3   1  199.48   39.60
   6   3  -1  213.78   44.60
  -6   3   1  234.68   43.00
   5  -3  -1  120.69   23.50
  -5  -3   1   98.49   25.10
  -5  -3   1   71.49   21.80
   5  -3  -1  117.59   35.40
   5   3  -1   86.29   24.10
   5   3  -1   87.99   23.80
  -5   3   1   69.59   23.20
  -5   3   1   86.99   21.50
  -5   3   1  108.99   22.00
  -4  -3   1   25.20   21.10
   4  -3  -1   29.40   18.80
   4  -3  -1   -1.90   27.10
  -4  -3   1   26.80   19.20
  -4   3   1   24.30   17.80
   4   3  -1    8.30   20.10
  -4   3   1   22.90   19.80
   4   3  -1   25.90   17.80
  -4   3   1    8.10   18.00
   3  -3  -1 1846.42  120.39
  -3  -3   1 1814.92  112.79
  -3  -3   1 1873.51  113.99
  -3   3   1 1848.02  111.69
   3   3  -1 1891.11  114.19
  -3   3   1 1885.61  112.59
  -3   3   1 1901.71  112.69
   3   3  -1 1916.91  111.09
   2  -3  -1  263.27   43.30
  -2  -3   1  265.87   30.30
  -2  -3   1  264.87   32.20
  -2   3   1  262.17   29.00
   2   3  -1  261.47   32.20
  -2   3   1  270.47   27.70
  -2   3   1  260.47   28.30
  -1  -3   1 8185.08  455.45
   1  -3  -1 7634.04  458.15
  -1  -3   1 8108.89  455.85
   1   3  -1 8440.46  456.55
  -1   3   1 7812.22  455.55
  -1   3   1 7519.25  454.95
   0  -3   1   11.90   14.90
   0  -3  -1   19.30   16.70
   0   3  -1    9.40   16.70
   0   3  -1   10.80   17.80
   0   3   1   13.90   15.70
  -1  -3  -1  551.14   43.70
   1  -3   1  622.74   48.50
  -1  -3  -1  539.15   41.70
   1   3   1  606.44   45.50
  -1   3  -1  705.13   40.10
   1   3   1  636.44   43.50
  -1   3  -1  613.64   43.00
   2  -3   1   30.40   23.20
  -2  -3  -1   27.80   16.20
  -2  -3  -1   18.80   17.70
   2   3   1   20.20   17.70
  -2   3  -1   55.09   12.80
  -2   3  -1   48.00   13.70
  -2   3  -1   33.60   17.20
   2   3   1   18.40   17.10
   3  -3   1  329.47   46.20
  -3  -3  -1  284.07   36.00
  -3  -3  -1  281.17   33.70
   3   3   1  332.27   37.70
  -3   3  -1  318.87   30.80
  -3   3  -1  332.27   29.70
   3   3   1  318.87   36.60
  -3   3  -1  397.86   36.60
  -4  -3  -1  -19.00   18.30
   4  -3   1   13.50   29.10
  -4  -3  -1    6.50   20.60
  -4   3  -1   11.30   16.00
   4   3   1   14.70   22.10
  -4   3  -1   16.10   16.90
   4   3   1   10.90   22.40
  -4   3  -1    9.90   19.60
  -5  -3  -1 1559.44  103.89
  -5  -3  -1 1522.05  102.09
   5  -3   1 1579.24  112.49
  -5   3  -1 1604.94   99.99
   5   3   1 1708.83  105.89
  -5   3  -1 1613.44  100.99
   5   3   1 1703.73  104.79
  -5   3  -1 1716.43  104.29
  -6  -3  -1   31.50   24.90
   6  -3   1   16.90   36.20
  -6  -3  -1   26.90   27.70
   6   3   1   17.60   29.40
  -6   3  -1    9.50   24.10
   6   3   1    2.20   27.80
  -6   3  -1   11.80   24.10
  -6   3  -1   19.50   21.90
  -7  -3  -1 1499.95  108.29
   7  -3   1 1737.83  122.89
  -7  -3  -1 1551.24  108.69
  -7  -3  -1 1564.44  105.29
  -7   3  -1 1475.85  106.39
  -7   3  -1 1593.54  103.99
   7   3   1 1622.64  108.89
   7   3   1 1595.04  111.19
  -7   3  -1 1513.25  102.19
  -8  -3  -1  -13.20   39.70
   8  -3   1   -8.10   52.09
  -8  -3  -1   11.10   34.90
  -8  -3  -1  -21.30   36.10
  -8   3  -1   11.60   28.00
   8   3   1   -0.70   41.50
  -8   3  -1   -2.00   31.80
   8   3   1    8.70   37.40
  -8   3  -1   30.80   31.50
  -9  -3  -1   -2.20   41.60
  -9  -3  -1   17.50   39.60
  -9  -3  -1    8.40   43.40
   9  -3   1  -26.70   59.39
  -9   3  -1   23.50   38.30
   9   3   1  -40.70   42.20
  -9   3  -1  -11.40   30.20
 -10  -3  -1   20.60   45.70
 -10  -3  -1   24.20   44.10
  10  -3   1   73.29   68.69
 -10  -3  -1   33.60   48.50
 -10   3  -1   44.90   42.90
  10   3   1   18.70   48.20
 -11  -3  -1  294.57   55.89
  11  -3   1  314.57   86.39
 -11  -3  -1  404.76   85.39
 -11  -3  -1  398.66   62.79
  11   3   1  327.77   61.39
 -11   3  -1  386.66   78.69
 -11  -4   1   29.10   52.89
 -11  -4   1  -25.70   50.99
  11  -4  -1  -24.00   77.29
 -11  -4   1  -24.00   47.90
  11   4  -1   -9.70   53.89
 -11   4   1   -2.90   44.80
  10  -4  -1  838.82  121.39
 -10  -4   1  799.52   90.29
 -10  -4   1  610.24   87.19
 -10  -4   1  654.53   93.39
  10   4  -1  652.43   89.39
 -10   4   1  740.33   81.29
  -9  -4   1   53.79   45.90
  -9  -4   1   63.99   42.30
   9  -4  -1   -0.50   60.79
  -9  -4   1  159.48   47.00
   9   4  -1   42.50   42.20
  -9   4   1   46.30   35.20
  -9   4   1   31.70   35.70
  -9   4   1  -19.60   37.40
  -8  -4   1 1276.27   97.69
   8  -4  -1 1275.57  117.09
  -8  -4   1 1128.99   99.59
  -8   4   1 1238.38   90.49
   8   4  -1 1243.78   98.09
  -8   4   1 1261.57   94.29
  -8   4   1 1247.98   93.09
  -7  -4   1    9.90   29.80
   7  -4  -1   29.50   47.80
  -7  -4   1  -14.20   33.40
  -7   4   1    4.80   27.20
  -7   4   1  -28.70   29.20
  -7   4   1   -5.90   27.40
   7   4  -1   15.50   32.20
   7   4  -1  -31.00   30.50
   6  -4  -1  722.13   77.69
  -6  -4   1  672.63   64.89
  -6  -4   1  789.12   61.09
   6   4  -1  739.13   60.29
  -6   4   1  745.23   60.19
  -6   4   1  686.73   61.09
   6   4  -1  718.73   63.89
  -6   4   1  676.53   59.39
  -5  -4   1   -9.50   23.50
   5  -4  -1   37.70   34.50
  -5  -4   1    9.30   22.00
   5   4  -1   19.80   24.20
  -5   4   1  -12.60   20.30
   5   4  -1  -16.50   20.20
  -5   4   1   16.10   20.00
  -5   4   1   -3.90   21.20
   4  -4  -1  302.17   51.09
  -4  -4   1  297.87   36.20
  -4  -4   1  292.07   39.40
  -4   4   1  314.27   33.70
  -4   4   1  331.07   35.40
  -4   4   1  287.57   36.10
   4   4  -1  325.97   32.70
   4   4  -1  228.88   38.50
  -3  -4   1  231.98   36.00
  -3  -4   1  277.07   34.90
   3  -4  -1  244.28   48.60
   3   4  -1  274.77   26.50
   3   4  -1  269.37   35.40
  -3   4   1  310.57   32.30
  -3   4   1  249.88   32.10
  -3   4   1  263.57   31.20
  -2  -4   1 6804.82  387.96
   2  -4  -1 6469.65  392.06
  -2  -4   1 6848.21  388.66
   2   4  -1 6836.82  388.86
  -2   4   1 6914.91  387.46
  -2   4   1 6887.21  387.86
  -2   4   1 6464.85  387.26
   1  -4  -1 1823.32  117.99
  -1  -4   1 1863.21  112.89
  -1  -4   1 1850.91  111.99
  -1   4   1 1816.92  111.39
   1   4  -1 2001.10  115.19
  -1   4   1 1948.11  112.79
   0  -4  -1 3585.34  215.28
   0  -4   1 3611.24  214.68
   0   4   1 3756.02  214.78
   0   4  -1 3804.62  215.88
   1  -4   1  368.26   42.30
  -1  -4  -1  275.37   31.20
  -1   4  -1  395.76   34.60
   1   4   1  478.75   36.40
   2  -4   1   44.50   26.70
  -2  -4  -1   22.10   19.50
  -2  -4  -1   19.60   16.60
  -2  -4  -1   39.20   17.70
  -2   4  -1   16.00   17.30
  -2   4  -1   19.50   14.80
   2   4   1   17.20   19.00
   2   4   1    2.40   16.30
   3  -4   1  119.89   33.10
  -3  -4  -1  177.68   34.70
  -3  -4  -1  168.28   22.40
  -3   4  -1  122.19   22.20
  -3   4  -1  122.69   23.90
   3   4   1  173.48   30.90
  -3   4  -1  105.69   18.90
   3   4   1  196.68   33.70
   4  -4   1 1740.23  116.19
  -4  -4  -1 1679.13  107.59
  -4  -4  -1 1639.04  108.39
   4   4   1 1824.62  107.99
  -4   4  -1 1685.93  105.09
   4   4   1 1830.32  109.39
  -4   4  -1 1836.62  108.99
  -4   4  -1 1656.43  104.29
  -5  -4  -1  296.67   41.90
  -5  -4  -1  282.97   38.40
   5  -4   1  235.38   53.79
  -5   4  -1  229.68   33.70
   5   4   1  242.38   42.90
  -5   4  -1  245.88   40.30
  -5   4  -1  274.87   35.20
   5   4   1  251.67   41.80
   6  -4   1 1632.34  118.89
  -6  -4  -1 1594.54  107.79
  -6  -4  -1 1496.05  105.39
  -6   4  -1 1644.34  101.59
   6   4   1 1725.53  108.49
  -6   4  -1 1507.05  101.99
  -6   4  -1 1636.04  105.69
   6   4   1 1593.84  107.09
   7  -4   1  178.78   53.29
  -7  -4  -1  244.38   36.80
  -7  -4  -1  205.88   40.40
  -7   4  -1  163.28   29.90
   7   4   1  188.68   37.90
  -7   4  -1  184.38   33.20
  -7   4  -1  286.67   49.80
   7   4   1  195.88   39.60
  -8  -4  -1  305.27   44.30
  -8  -4  -1  341.97   50.29
   8  -4   1  314.57   64.19
  -8  -4  -1  340.77   64.89
  -8   4  -1  315.27   49.80
   8   4   1  355.26   64.19
  -8   4  -1  264.77   54.09
  -8   4  -1  280.37   42.90
  -9  -4  -1  -22.50   43.20
  -9  -4  -1   -7.20   39.90
  -9  -4  -1   52.19   43.30
   9  -4   1  -34.40   60.69
  -9   4  -1   24.50   37.40
   9   4   1   27.60   44.40
  10  -4   1  119.89   73.79
 -10  -4  -1   44.90   49.20
 -10  -4  -1   87.39   51.29
 -10  -4  -1  124.89   47.20
  10   4   1  134.89   52.99
 -10   4  -1   85.39   44.40
 -11  -4  -1   22.90   49.50
  11  -4   1   99.29   80.59
 -11  -4  -1   42.70   53.69
 -11  -4  -1   21.70   59.99
 -11   4  -1   43.30   48.80
  11   4   1   17.70   58.89
 -11  -5   1   65.79   79.89
 -11  -5   1   37.40   52.09
 -11   5   1  125.69   47.00
 -10  -5   1  205.78   56.39
  10  -5  -1  215.88   80.69
 -10  -5   1  187.28   50.89
 -10  -5   1  190.08   56.19
 -10   5   1  202.98   45.60
  10   5  -1  133.89   51.29
  -9  -5   1  471.85   77.69
   9  -5  -1  638.24  107.19
  -9  -5   1  559.14   77.69
  -9   5   1  546.25   68.79
   9   5  -1  465.95   75.79
  -9   5   1  456.55   62.79
  -9   5   1  444.86   67.19
   8  -5  -1  363.76   90.69
  -8  -5   1  344.17   66.39
  -8  -5   1  372.86   54.39
  -8   5   1  303.67   57.89
   8   5  -1  401.46   64.79
  -8   5   1  327.17   53.89
  -8   5   1  414.36   58.69
  -7  -5   1  713.63   71.99
   7  -5  -1  842.22   92.39
  -7  -5   1  716.73   77.89
   7   5  -1  769.72   71.69
  -7   5   1  725.03   62.69
  -7   5   1  754.72   67.09
  -7   5   1  792.32   66.79
  -6  -5   1   28.90   27.40
  -6  -5   1    8.80   30.60
   6  -5  -1    0.50   40.40
   6   5  -1   30.60   29.50
  -6   5   1   34.90   23.80
  -6   5   1    9.80   25.80
   6   5  -1   28.40   26.30
  -6   5   1   44.10   24.90
  -5  -5   1   -9.30   25.20
   5  -5  -1  -25.50   36.40
  -5  -5   1   -8.20   22.60
  -5   5   1   16.30   22.00
   5   5  -1   -0.50   23.00
  -5   5   1   28.00   22.40
   5   5  -1   -7.00   20.10
  -5   5   1   -5.40   19.80
   4  -5  -1  209.48   50.59
  -4  -5   1  174.08   26.00
  -4  -5   1  176.98   28.30
  -4   5   1  198.78   30.80
   4   5  -1  175.38   37.70
   4   5  -1  212.58   27.10
  -4   5   1  183.78   32.90
  -4   5   1  191.08   32.30
  -3  -5   1 1816.42  116.19
   3  -5  -1 1797.82  122.89
  -3  -5   1 1807.52  114.79
  -3   5   1 1983.70  114.19
  -3   5   1 1941.41  113.59
   3   5  -1 1831.52  116.09
  -3   5   1 1952.30  112.99
   2  -5  -1 3472.85  212.88
  -2  -5   1 3496.15  207.68
  -2  -5   1 3720.73  208.98
  -2   5   1 3545.15  207.38
   2   5  -1 3743.53  209.28
  -2   5   1 3375.16  206.68
  -1  -5   1 1796.82  107.39
   1  -5  -1 1838.32  113.39
  -1  -5   1 1718.63  104.89
  -1  -5   1 1773.02  108.59
   1   5  -1 1899.41  110.69
  -1   5   1 1827.62  107.59
  -1   5   1 1858.01  107.19
   1   5  -1 1538.35  104.59
   0  -5   1  432.16   41.90
   0  -5  -1  468.45   45.60
   0   5   1  409.96   44.10
   0   5  -1  433.96   46.60
  -1  -5  -1 1015.50   70.29
   1  -5   1 1149.29   78.59
  -1   5  -1 1174.68   73.39
   1   5   1 1186.28   73.69
  -2  -5  -1  398.06   34.00
   2  -5   1  374.86   50.39
  -2  -5  -1  431.86   43.10
  -2  -5  -1  407.16   40.50
  -2   5  -1  373.56   34.30
  -2   5  -1  357.26   38.80
   2   5   1  440.16   40.80
  -3  -5  -1   94.69   20.80
  -3  -5  -1   69.29   23.60
  -3  -5  -1   38.90   21.60
   3  -5   1   65.49   29.00
   3   5   1   68.59   22.40
  -3   5  -1   37.40   17.50
  -3   5  -1   57.59   20.10
  -3   5  -1   63.09   16.30
   3   5   1   92.39   19.80
  -4  -5  -1  546.65   50.19
  -4  -5  -1  548.05   49.50
   4  -5   1  570.14   62.19
   4   5   1  576.94   50.19
  -4   5  -1  508.05   43.00
  -4   5  -1  581.84   49.80
  -4   5  -1  558.94   42.00
   4   5   1  567.94   47.20
  -5  -5  -1 1894.81  123.29
  -5  -5  -1 2001.90  124.99
   5  -5   1 1970.90  134.49
  -5   5  -1 1910.91  120.39
   5   5   1 1980.90  124.89
  -5   5  -1 1987.10  123.69
  -5   5  -1 1938.71  119.49
   5   5   1 2144.59  124.39
  -6  -5  -1 1181.98   86.69
  -6  -5  -1 1165.58   84.29
   6  -5   1 1135.79   99.69
  -6   5  -1 1121.29   77.29
   6   5   1 1272.57   85.39
   6   5   1 1149.08   86.09
  -6   5  -1 1110.69   78.59
  -6   5  -1 1172.08   84.19
  -7  -5  -1  628.14   63.79
   7  -5   1  610.54   89.19
  -7  -5  -1  686.33   69.29
  -7   5  -1  583.44   54.79
  -7   5  -1  623.54   63.99
  -7   5  -1  552.04   55.79
   7   5   1  656.13   67.49
   8  -5   1  105.89   61.99
  -8  -5  -1   97.79   42.00
  -8  -5  -1   96.09   46.70
  -8   5  -1  101.49   37.60
  -8   5  -1  101.39   33.40
  -8   5  -1   93.59   30.00
   8   5   1  143.89   41.90
  -9  -5  -1   -5.80   42.20
   9  -5   1   43.90   66.79
  -9  -5  -1   19.00   45.90
  -9  -5  -1   24.90   49.10
  -9   5  -1    8.10   39.30
   9   5   1   46.40   44.40
  10  -5   1  107.89   74.59
 -10  -5  -1   25.10   51.29
 -10  -5  -1   11.90   50.79
 -10  -5  -1   56.09   47.70
 -10   5  -1   59.09   43.20
  10   5   1   32.80   49.10
 -10  -6   1    5.10   52.59
  10  -6  -1   59.99   74.49
 -10  -6   1   71.39   52.29
 -10  -6   1   87.89   49.30
 -10   6   1   24.40   40.50
  10   6  -1   88.19   49.60
  -9  -6   1  736.43   84.99
  -9  -6   1  717.53   89.29
   9  -6  -1  650.63  115.09
  -9   6   1  549.25   67.59
   9   6  -1  663.53   82.29
  -9   6   1  629.44   73.79
  -8  -6   1  120.39   47.60
  -8  -6   1  162.68   43.50
   8  -6  -1  193.18   61.59
  -8   6   1  171.78   38.40
  -8   6   1  125.29   34.60
  -8   6   1  195.98   38.40
   8   6  -1  184.78   42.40
  -7  -6   1  592.34   72.29
  -7  -6   1  589.84   68.39
   7  -6  -1  598.04   90.69
  -7   6   1  515.05   59.69
  -7   6   1  616.24   60.59
  -7   6   1  539.65   56.99
   7   6  -1  724.83   68.19
  -6  -6   1   45.90   31.80
  -6  -6   1   11.70   28.00
   6  -6  -1    6.20   42.10
   6   6  -1   29.70   30.00
  -6   6   1    9.20   26.50
  -6   6   1   24.00   24.40
  -6   6   1   11.10   24.30
  -5  -6   1   -4.90   27.10
  -5  -6   1  -31.00   23.70
   5  -6  -1   -7.80   36.40
  -5   6   1   -5.40   22.20
   5   6  -1   15.90   20.10
   5   6  -1   -9.20   25.30
  -5   6   1   10.50   22.60
  -5   6   1    6.20   21.00
  -4  -6   1  106.49   24.10
   4  -6  -1   64.79   33.70
  -4  -6   1   99.49   26.20
  -4   6   1   80.49   21.60
  -4   6   1   88.19   20.70
  -4   6   1   68.59   22.30
   4   6  -1   69.29   24.50
   3  -6  -1 1695.03  117.19
  -3  -6   1 1832.72  110.59
  -3  -6   1 1801.92  108.59
   3   6  -1 1827.42  110.09
  -3   6   1 1668.13  106.69
  -3   6   1 1631.04  106.89
  -3   6   1 1800.22  106.09
  -2  -6   1  580.74   51.29
   2  -6  -1  617.24   58.39
  -2  -6   1  573.34   48.20
  -2   6   1  608.64   46.70
   2   6  -1  526.55   51.89
  -2   6   1  579.94   45.40
  -1  -6   1 1904.11  118.59
   1  -6  -1 1902.01  122.29
  -1  -6   1 1930.31  116.99
  -1  -6   1 1803.92  114.89
   1   6  -1 2099.29  121.09
  -1   6   1 1966.40  117.99
   0  -6   1  866.91   64.19
   0  -6  -1  909.61   68.79
   0   6  -1  896.51   68.59
   0   6   1  914.71   66.59
   1  -6   1  208.28   43.70
   1   6   1  236.18   38.10
  -1   6  -1  283.27   39.00
   2  -6   1   20.10   29.40
  -2  -6  -1   15.50   21.50
  -2  -6  -1  -20.60   16.90
  -2  -6  -1   22.90   24.50
  -2   6  -1   23.60   19.70
  -2   6  -1   61.89   18.20
   2   6   1   13.30   20.70
  -3  -6  -1  198.28   29.40
  -3  -6  -1  167.18   27.70
  -3  -6  -1  190.98   36.90
   3  -6   1  181.58   37.80
  -3   6  -1  197.88   36.60
   3   6   1  155.68   29.50
   3   6   1  219.28   36.00
  -3   6  -1  184.18   28.60
  -4  -6  -1  625.14   53.39
   4  -6   1  606.64   66.89
  -4  -6  -1  634.04   57.39
  -4   6  -1  671.53   54.19
   4   6   1  643.74   49.70
   4   6   1  589.44   54.89
  -4   6  -1  678.03   47.00
  -4   6  -1  642.04   48.40
  -5  -6  -1 2145.19  135.29
  -5  -6  -1 2139.99  133.79
   5  -6   1 2096.29  144.39
  -5   6  -1 2069.69  129.49
   5   6   1 2180.38  134.79
  -5   6  -1 2137.89  128.69
  -5   6  -1 2134.19  132.99
   5   6   1 2210.78  131.99
   6  -6   1  322.37   72.89
  -6  -6  -1  308.27   50.89
  -6  -6  -1  321.17   57.99
   6   6   1  383.86   68.99
  -6   6  -1  299.47   41.50
  -6   6  -1  349.57   49.99
  -6   6  -1  267.47   39.30
   6   6   1  397.86   53.69
  -7  -6  -1  742.93   75.59
  -7  -6  -1  818.82   79.39
   7  -6   1  838.52   97.39
  -7   6  -1  762.42   69.89
   7   6   1  792.72   74.79
  -7   6  -1  744.23   61.19
  -7   6  -1  763.92   63.69
  -8  -6  -1  195.28   52.49
   8  -6   1  163.28   66.79
  -8  -6  -1  228.48   45.30
   8   6   1  136.19   45.10
  -8   6  -1  135.09   37.80
  -9  -6  -1  -12.90   43.90
  -9  -6  -1   77.49   47.20
  -9  -6  -1  -36.30   50.79
   9  -6   1   49.40   66.89
   9   6   1   27.60   46.90
  -9   6  -1    0.40   36.20
  10  -6   1   13.30   76.59
 -10  -6  -1   92.79   49.60
 -10  -6  -1   19.40   50.39
 -10  -6  -1   16.90   51.69
  10   6   1  -24.40   49.30
 -10   6  -1    5.30   40.50
 -10  -7   1  396.76   59.89
 -10  -7   1  357.76   64.59
  10  -7  -1  412.66   92.69
  10   7  -1  307.17   59.29
 -10   7   1  424.86   73.19
   9  -7  -1  -14.90   70.49
  -9  -7   1    3.20   52.39
  -9  -7   1   26.20   45.50
   9   7  -1   86.99   45.70
  -9   7   1   18.30   37.40
  -8  -7   1 1005.50   96.39
   8  -7  -1  975.40  117.49
  -8  -7   1  993.10   99.79
  -8   7   1 1078.69   85.99
  -8   7   1  956.60   82.09
  -8   7   1  916.91   79.79
   8   7  -1 1048.50   92.09
  -7  -7   1   -3.20   40.80
  -7  -7   1   26.70   36.00
   7  -7  -1   31.90   52.79
  -7   7   1   -9.00   30.00
  -7   7   1   27.20   30.70
  -7   7   1   20.90   28.30
   7   7  -1  -39.70   33.70
  -6  -7   1  602.64   60.39
   6  -7  -1  470.15   80.39
  -6  -7   1  583.14   64.79
  -6   7   1  518.25   52.29
  -6   7   1  523.35   55.09
  -6   7   1  517.65   53.69
   6   7  -1  538.85   60.69
   5  -7  -1   94.39   42.40
  -5  -7   1  108.29   28.70
  -5  -7   1  102.79   32.10
  -5   7   1  125.49   25.20
  -5   7   1   51.09   25.80
  -5   7   1   69.89   24.90
   5   7  -1   95.09   30.60
  -4  -7   1  238.38   38.80
   4  -7  -1  169.68   40.50
  -4  -7   1  238.88   41.10
  -4   7   1  188.58   34.00
   4   7  -1  189.88   39.80
  -4   7   1  232.18   37.80
  -4   7   1  206.68   36.50
   3  -7  -1  -12.80   29.80
  -3  -7   1    7.30   22.50
  -3  -7   1    0.70   24.90
  -3   7   1  -21.50   19.70
  -3   7   1    2.90   19.80
   3   7  -1   -5.60   23.20
  -2  -7   1 3129.59  186.28
   2  -7  -1 3151.78  190.18
  -2  -7   1 3103.39  184.68
   2   7  -1 3224.18  186.78
  -2   7   1 3045.70  183.48
  -2   7   1 3045.10  184.08
   1  -7  -1  -19.20   26.70
  -1  -7   1  -18.70   21.20
  -1  -7   1   -1.30   18.80
  -1  -7   1   -9.40   23.50
  -1   7   1   17.20   24.40
   1   7  -1    2.10   27.30
   0  -7   1 1776.02  117.69
   0  -7  -1 1929.51  120.79
   0   7  -1 1916.21  120.59
   0   7   1 1970.10  119.59
   1  -7   1    1.60   27.30
   1   7   1   24.80   24.80
  -1   7  -1  -16.20   24.40
   2  -7   1    2.30   29.10
  -2  -7  -1    0.20   22.60
  -2  -7  -1  -20.70   25.40
   2   7   1   -8.20   23.80
  -2   7  -1    2.20   21.30
  -3  -7  -1    6.30   17.00
  -3  -7  -1    7.30   25.30
  -3  -7  -1    8.60   23.00
   3  -7   1    2.30   31.00
   3   7   1   14.60   24.40
  -3   7  -1   21.60   18.70
  -3   7  -1   20.10   21.80
  -4  -7  -1 1110.79   84.69
  -4  -7  -1 1231.98   82.99
  -4  -7  -1 1140.99   75.99
   4  -7   1 1168.18   94.19
  -4   7  -1 1250.67   82.59
   4   7   1 1167.68   76.49
   4   7   1 1280.77   83.49
  -4   7  -1 1220.68   77.49
  -5  -7  -1   30.90   31.90
  -5  -7  -1   23.20   25.90
   5  -7   1   29.10   40.10
  -5  -7  -1  -13.40   27.90
  -5   7  -1   28.40   22.50
   5   7   1   13.30   26.20
   5   7   1   15.90   26.00
  -5   7  -1   38.10   20.80
  -5   7  -1   34.20   25.80
  -6  -7  -1 1583.14  109.59
  -6  -7  -1 1579.04  107.49
   6  -7   1 1478.55  122.89
   6   7   1 1557.44  106.69
  -6   7  -1 1458.75   98.29
  -6   7  -1 1510.75   99.79
  -6   7  -1 1630.84  104.99
  -7  -7  -1  -19.70   37.90
  -7  -7  -1   51.69   42.50
   7  -7   1   -6.90   56.19
   7   7   1    1.80   38.00
  -7   7  -1   27.70   27.50
  -7   7  -1   12.10   31.80
  -7   7  -1    5.90   25.50
  -8  -7  -1  502.05   75.79
   8  -7   1  445.86   82.49
  -8  -7  -1  398.56   81.19
  -8   7  -1  377.96   66.29
   8   7   1  464.85   72.99
   9  -7   1   36.10   73.59
  -9  -7  -1   68.19   50.29
  -9  -7  -1  -29.40   54.99
   9   7   1  -28.80   47.40
  -9   7  -1   32.50   40.60
 -10  -7  -1  141.09   61.09
 -10  -7  -1   69.69   54.69
 -10  -7  -1    3.70   50.99
  10  -7   1  111.59   83.89
  10   7   1   28.30   51.79
 -10   7  -1   45.20   43.60
 -10  -8   1  111.49   54.89
  10  -8  -1   87.59   81.79
 -10  -8   1   99.89   61.89
  10   8  -1  109.09   54.09
 -10   8   1  102.09   43.90
  -9  -8   1  573.94   91.09
   9  -8  -1  617.14  121.49
  -9  -8   1  613.84   95.89
   9   8  -1  698.43   84.49
  -9   8   1  624.04   75.59
  -8  -8   1  334.67   52.69
   8  -8  -1  257.27   73.19
  -8  -8   1  391.76   61.29
  -8   8   1  246.98   62.49
  -8   8   1  261.57   39.80
  -8   8   1  284.97   61.99
   8   8  -1  406.86   71.09
  -7  -8   1 1123.99  101.69
  -7  -8   1 1280.17   96.29
   7  -8  -1 1146.39  120.09
  -7   8   1 1272.37   90.49
  -7   8   1 1185.08   86.09
   7   8  -1 1142.89   95.49
  -7   8   1 1132.39   87.49
  -6  -8   1  301.97   45.40
   6  -8  -1  318.77   62.49
  -6  -8   1  297.37   55.99
  -6   8   1  223.08   47.20
  -6   8   1  297.17   50.49
   6   8  -1  279.37   55.29
  -6   8   1  263.37   44.20
  -5  -8   1   25.50   31.50
  -5  -8   1    1.40   28.40
   5  -8  -1  -35.00   40.20
  -5   8   1    2.40   24.80
  -5   8   1   28.20   24.20
   5   8  -1  -23.90   27.50
  -5   8   1  -29.80   25.00
  -4  -8   1  -22.40   28.40
  -4  -8   1   15.60   25.80
   4  -8  -1  -21.60   36.40
  -4   8   1  -50.59   22.60
   4   8  -1   -3.40   27.60
  -4   8   1   -4.80   22.30
  -3  -8   1  761.22   64.19
  -3  -8   1  794.92   61.49
   3  -8  -1  761.82   71.29
  -3   8   1  739.63   57.49
   3   8  -1  746.33   62.19
  -3   8   1  740.73   57.49
  -2  -8   1 1041.00   74.89
  -2  -8   1 1113.49   76.99
   2  -8  -1 1017.80   81.99
   2   8  -1 1128.79   77.99
  -2   8   1 1051.09   73.49
  -2   8   1 1040.00   73.59
   1  -8  -1 1811.02  113.89
  -1  -8   1 1680.53  109.69
  -1  -8   1 1613.54  107.79
  -1  -8   1 1685.13  106.49
   1   8  -1 1737.33  112.79
  -1   8   1 1803.02  111.09
   0  -8   1  607.34   55.49
   0  -8  -1  616.64   58.89
   0   8  -1  656.13   61.49
   0   8   1  555.04   58.99
  -1  -8  -1 1461.75   94.49
   1  -8   1 1340.67   95.49
   1   8   1 1357.36   92.59
  -1   8  -1 1303.17   93.19
  -2  -8  -1   52.59   20.10
  -2  -8  -1   32.90   24.70
  -2  -8  -1   17.40   26.60
   2  -8   1   34.40   31.80
  -2   8  -1   47.80   24.00
   2   8   1   25.40   25.30
  -3  -8  -1  330.07   49.60
   3  -8   1  300.57   57.29
  -3  -8  -1  307.87   46.60
  -3   8  -1  401.86   44.20
   3   8   1  338.57   46.80
  -3   8  -1  353.26   38.60
  -4  -8  -1   73.59   19.60
  -4  -8  -1   71.39   31.30
  -4  -8  -1   81.69   28.80
   4  -8   1  115.29   40.70
  -4   8  -1   65.19   26.00
   4   8   1   88.69   29.20
  -4   8  -1   44.10   22.60
  -5  -8  -1 1259.47   97.29
  -5  -8  -1 1380.76   95.69
   5  -8   1 1393.46  109.79
   5   8   1 1348.27   94.79
  -5   8  -1 1328.87   93.89
  -5   8  -1 1291.67   87.29
   6  -8   1  227.38   54.79
  -6  -8  -1  181.68   38.90
  -6  -8  -1  216.68   43.10
  -6   8  -1  183.08   31.60
   6   8   1  202.08   40.30
  -6   8  -1  213.78   30.10
  -6   8  -1  255.27   53.49
   7  -8   1  963.70  109.49
  -7  -8  -1  782.32   83.89
  -7  -8  -1  930.41   91.69
   7   8   1  821.32   82.99
  -7   8  -1  850.91   78.89
  -8  -8  -1  114.59   48.10
   8  -8   1  128.19   73.49
  -8  -8  -1  124.39   54.79
   8   8   1  137.09   46.90
  -8   8  -1  133.19   39.60
  -9  -8  -1   26.50   58.49
   9  -8   1   -4.50   74.89
  -9  -8  -1   37.20   49.99
   9   8   1  -15.40   48.20
  -9   8  -1   21.00   39.50
 -10  -8  -1   11.70   53.39
 -10  -8  -1  -79.59   59.99
 -10  -8  -1   -8.60   52.89
  10  -8   1  -23.00   82.59
  10   8   1   23.70   51.89
 -10   8  -1  -28.70   42.20
  10  -9  -1  109.59   90.89
 -10  -9   1   -6.60   62.39
 -10  -9   1   49.20   55.39
  10   9  -1  102.69   54.79
 -10   9   1   69.99   44.50
   9  -9  -1  442.86   92.59
  -9  -9   1  465.45   87.79
  -9  -9   1  432.76   71.59
  -9   9   1  430.66   73.49
   9   9  -1  498.15   79.49
  -8  -9   1  300.17   55.39
  -8  -9   1  357.46   63.39
   8  -9  -1  418.16   80.89
   8   9  -1  369.76   72.99
  -8   9   1  320.47   65.49
  -7  -9   1  702.73   84.89
  -7  -9   1  698.33   85.39
   7  -9  -1  692.33  107.89
  -7   9   1  717.53   66.99
  -7   9   1  680.33   72.79
   7   9  -1  826.92   81.89
  -7   9   1  712.53   68.39
   6  -9  -1  313.37   84.39
  -6  -9   1  295.67   44.90
  -6  -9   1  214.38   47.30
  -6   9   1  260.17   53.29
   6   9  -1  274.37   44.70
  -6   9   1  343.97   50.79
  -5  -9   1   82.79   33.50
  -5  -9   1   28.80   36.00
   5  -9  -1   76.79   45.70
  -5   9   1  140.49   30.10
  -5   9   1   85.69   29.20
   5   9  -1  120.09   36.40
   4  -9  -1  145.59   42.00
  -4  -9   1   98.89   30.10
  -4  -9   1   89.49   34.60
  -4   9   1  121.59   26.90
  -4   9   1   94.79   27.80
   4   9  -1  114.99   33.70
   3  -9  -1  645.84   71.19
  -3  -9   1  717.43   65.19
  -3  -9   1  730.33   60.49
   3   9  -1  716.33   63.59
  -3   9   1  592.54   56.99
  -3   9   1  714.53   57.09
  -2  -9   1  236.38   46.90
   2  -9  -1  234.18   53.09
  -2  -9   1  287.87   43.30
   2   9  -1  240.08   49.80
  -2   9   1  282.77   45.50
  -1  -9   1 1908.31  122.89
  -1  -9   1 1978.30  119.09
   1  -9  -1 1877.11  125.19
  -1   9   1 1884.21  123.89
   1   9  -1 1995.40  126.19
   0  -9   1 1020.80   76.39
   0  -9  -1 1027.40   77.69
   0   9   1 1045.40   78.79
   0   9  -1  965.30   80.49
   1  -9   1 1445.56  100.89
  -1  -9  -1 1487.85   99.09
  -1   9  -1 1464.35   99.69
   1   9   1 1346.67   97.69
  -2  -9  -1  128.99   27.70
   2  -9   1   56.39   34.90
  -2  -9  -1    7.60   28.90
   2   9   1   86.19   29.60
  -2   9  -1   53.89   27.80
   3  -9   1  128.09   41.40
  -3  -9  -1  125.39   30.50
  -3  -9  -1   72.69   20.70
  -3  -9  -1  102.99   32.60
  -3   9  -1  144.69   28.40
   3   9   1  139.69   30.40
  -4  -9  -1  401.76   60.29
  -4  -9  -1  477.65   54.39
   4  -9   1  418.86   71.39
  -4   9  -1  393.06   51.79
   4   9   1  420.26   53.79
  -4   9  -1  430.86   46.00
   5  -9   1  775.62   91.29
  -5  -9  -1  831.82   77.49
  -5  -9  -1  770.72   74.79
  -5   9  -1  827.62   70.99
  -5   9  -1  796.62   63.39
   5   9   1  823.02   73.09
  -6  -9  -1  670.53   74.29
  -6  -9  -1  704.43   76.89
   6  -9   1  643.44   94.99
   6   9   1  572.74   70.79
  -6   9  -1  659.73   58.19
  -6   9  -1  620.64   68.49
  -7  -9  -1  596.04   84.09
   7  -9   1  559.24  103.39
  -7  -9  -1  533.55   77.39
   7   9   1  561.14   75.69
  -7   9  -1  539.05   69.69
  -8  -9  -1  191.88   53.59
  -8  -9  -1  189.78   57.29
   8  -9   1  230.98   74.69
   8   9   1  134.89   48.60
  -8   9  -1  147.39   43.00
  -9  -9  -1   54.89   52.89
  -9  -9  -1  133.89   64.49
   9  -9   1    9.70   72.59
  -9   9  -1  108.29   45.40
   9   9   1   40.60   51.19
 -10  -9  -1  -15.60   55.69
  10  -9   1   67.69   84.79
 -10  -9  -1  -31.40   63.09
  10   9   1  -35.20   54.69
 -10   9  -1   22.20   45.40
  -9 -10   1   44.10   64.09
   9 -10  -1   40.20   78.99
  -9 -10   1   86.79   55.79
  -9  10   1   45.20   43.80
   9  10  -1    9.50   50.09
  -8 -10   1 1046.10  106.09
   8 -10  -1 1265.97  135.99
  -8 -10   1 1142.99  118.09
  -8  10   1 1151.28   97.19
   8  10  -1 1145.39  103.89
   7 -10  -1  -47.20   61.99
  -7 -10   1   59.79   44.90
  -7 -10   1   36.40   49.20
   7  10  -1  -57.69   40.90
  -7  10   1    9.30   35.50
  -7  10   1   42.10   34.90
  -6 -10   1  428.56   76.59
   6 -10  -1  503.25   92.89
  -6 -10   1  470.05   71.09
   6  10  -1  468.25   69.39
  -6  10   1  422.36   57.39
  -6  10   1  487.75   62.19
  -5 -10   1   -2.10   39.80
  -5 -10   1   20.80   35.30
   5 -10  -1   37.30   48.30
  -5  10   1   -4.10   28.60
   5  10  -1  -30.80   35.10
  -5  10   1   -6.50   29.30
  -4 -10   1   77.99   32.10
   4 -10  -1  127.09   46.10
  -4 -10   1   30.20   35.80
   4  10  -1   46.10   33.10
  -4  10   1   83.59   29.80
  -4  10   1   89.39   28.60
   3 -10  -1   53.99   39.40
  -3 -10   1  100.59   30.80
  -3 -10   1   61.69   33.40
   3  10  -1   23.20   32.20
  -3  10   1   73.09   28.20
  -2 -10   1 1188.08   87.89
  -2 -10   1 1260.67   91.69
   2 -10  -1 1313.57   96.99
  -2  10   1 1351.46   91.69
   2  10  -1 1223.08   93.69
  -1 -10   1    4.80   24.90
  -1 -10   1    2.20   29.20
  -1 -10   1  -16.40   26.10
   1 -10  -1   -7.90   30.90
   1  10  -1  -18.40   33.10
  -1  10   1  -13.80   32.20
   0 -10   1 3098.29  183.28
   0 -10  -1 2925.91  183.78
   0  10  -1 2994.40  186.08
   0  10   1 2996.50  184.78
  -1 -10  -1   40.20   29.00
   1 -10   1   32.00   33.30
   1  10   1   -0.30   32.10
  -1  10  -1  -18.70   33.10
  -2 -10  -1  180.28   32.60
   2 -10   1  207.08   42.40
  -2 -10  -1  169.88   36.40
   2  10   1  211.68   35.40
  -2  10  -1  216.98   36.50
  -3 -10  -1   -7.30   29.70
  -3 -10  -1   33.90   32.70
   3 -10   1   40.70   41.50
  -3  10  -1   13.40   28.30
   3  10   1   31.50   31.00
  -4 -10  -1  423.36   58.69
  -4 -10  -1  385.06   64.59
   4 -10   1  484.45   76.79
  -4  10  -1  475.65   56.29
   4  10   1  459.55   58.79
  -5 -10  -1  115.59   41.90
  -5 -10  -1   52.69   37.10
   5 -10   1   64.29   53.49
  -5  10  -1   80.99   34.10
   5  10   1  125.89   37.10
  -5  10  -1   77.99   28.90
   6 -10   1 1422.46  128.99
  -6 -10  -1 1532.45  110.79
  -6 -10  -1 1355.76  112.59
   6  10   1 1320.17  105.59
  -6  10  -1 1456.25  105.29
   7 -10   1   21.70   65.49
  -7 -10  -1   42.10   47.10
  -7 -10  -1   34.50   51.89
   7  10   1   76.19   44.20
  -7  10  -1   39.10   39.00
  -8 -10  -1  429.96   90.99
  -8 -10  -1  497.55   65.69
   8 -10   1  502.05  117.99
   8  10   1  379.46   78.69
  -8  10  -1  412.66   73.09
   9 -10   1    0.80   78.29
  -9 -10  -1   -9.30   53.89
  -9 -10  -1    5.20   63.09
   9  10   1  -10.30   51.89
  -9  10  -1  -24.10   43.30
  -9 -11   1  515.55  109.99
  -9 -11   1  565.74   96.39
   9 -11  -1  696.43  131.19
  -9  11   1  582.04   83.19
   9  11  -1  562.24   93.79
  -8 -11   1   30.80   52.09
   8 -11  -1   36.50   72.59
  -8 -11   1  141.49   60.39
   8  11  -1  127.29   51.79
  -8  11   1  104.79   44.70
  -7 -11   1 1007.00  101.49
   7 -11  -1 1004.00  126.89
  -7 -11   1  961.20  103.39
   7  11  -1 1006.70   97.09
  -7  11   1 1135.49   92.49
  -6 -11   1   86.59   47.80
   6 -11  -1  -11.80   57.89
  -6 -11   1   20.50   43.30
   6  11  -1   56.49   41.90
  -6  11   1   36.40   34.90
  -6  11   1   56.89   36.00
   5 -11  -1  195.38   58.79
  -5 -11   1  109.29   45.80
  -5 -11   1  128.79   41.30
  -5  11   1  154.78   35.60
   5  11  -1  108.19   40.10
  -5  11   1  148.79   36.10
   4 -11  -1   -7.20   47.80
  -4 -11   1   19.20   38.20
  -4 -11   1  -14.50   33.80
   4  11  -1   12.60   35.80
  -4  11   1   -0.50   29.70
  -4  11   1   32.70   31.30
   3 -11  -1  725.03   80.59
  -3 -11   1  630.14   73.29
  -3 -11   1  710.73   69.49
  -3  11   1  751.32   67.69
   3  11  -1  778.32   72.99
   2 -11  -1  103.89   40.30
  -2 -11   1   83.69   35.40
  -2 -11   1  102.09   32.20
   2  11  -1   59.29   38.20
  -2  11   1   81.69   35.70
  -1 -11   1 2548.65  154.48
  -1 -11   1 2475.95  155.28
  -1 -11   1 2544.35  157.78
   1 -11  -1 2517.35  160.88
   1  11  -1 2495.55  162.18
  -1  11   1 2540.75  160.28
   0 -11  -1  233.88   50.69
   0 -11   1  299.17   51.99
   0  11  -1  251.07   45.10
   0  11   1  226.88   42.20
   1 -11   1 1086.99   84.19
  -1 -11  -1  958.20   77.59
  -1  11  -1  989.10   84.29
   1  11   1  900.81   82.19
  -2 -11  -1   39.70   30.60
   2 -11   1    7.20   39.20
  -2 -11  -1   74.09   27.60
  -2 -11  -1   30.90   34.70
  -2  11  -1   13.10   34.40
   2  11   1   13.70   34.40
  -3 -11  -1   24.80   35.80
   3 -11   1   24.50   43.30
  -3 -11  -1   20.50   32.40
   3  11   1   39.00   34.10
  -3  11  -1   52.49   32.40
  -4 -11  -1  -20.40   36.20
   4 -11   1  -23.50   46.80
  -4 -11  -1   30.70   40.60
   4  11   1  -25.20   34.40
  -4  11  -1  -11.10   31.70
  -5 -11  -1  806.52   89.19
  -5 -11  -1  908.31   84.49
   5 -11   1  937.51  107.99
   5  11   1  885.51   84.39
  -5  11  -1  963.20   81.39
  -6 -11  -1   72.09   46.10
   6 -11   1   32.90   57.89
  -6 -11  -1  115.59   52.19
   6  11   1  112.99   43.90
  -6  11  -1   92.69   39.40
  -7 -11  -1  710.13   89.79
   7 -11   1  776.82  117.39
  -7 -11  -1  717.13   97.39
  -7  11  -1  806.72   83.19
   7  11   1  692.53   87.29
  -8 -11  -1   29.50   58.89
   8 -11   1  -35.60   73.39
  -8 -11  -1    6.40   53.69
   8  11   1   23.70   50.49
  -8  11  -1  -23.00   44.20
  -9 -11  -1   72.29   67.09
   9 -11   1  -21.50   77.69
  -9 -11  -1  -67.99   56.59
   9  11   1   38.30   53.29
  -9  11  -1   32.20   47.30
   9 -12  -1   31.70   86.49
  -9 -12   1  154.78   59.69
  -9 -12   1  193.88   71.19
   9  12  -1  178.08   63.19
  -9  12   1   73.09   49.90
   8 -12  -1  895.41  128.09
  -8 -12   1  736.73  106.39
  -8 -12   1  803.22  103.69
  -8  12   1  771.02   87.79
   8  12  -1  708.53   96.09
  -7 -12   1  437.46   89.89
  -7 -12   1  458.35   87.79
   7 -12  -1  422.76  111.59
   7  12  -1  468.55   79.99
  -7  12   1  366.16   71.19
   6 -12  -1  416.66  104.29
  -6 -12   1  390.46   81.79
  -6 -12   1  351.86   56.09
  -6  12   1  354.86   65.39
  -6  12   1  352.76   64.19
   6  12  -1  277.77   53.19
  -5 -12   1   24.60   47.10
  -5 -12   1   15.80   42.00
   5 -12  -1  -27.30   59.49
  -5  12   1    5.50   34.30
   5  12  -1   -3.00   43.30
  -5  12   1   38.90   35.50
  -4 -12   1   42.40   42.50
  -4 -12   1   29.90   39.10
   4 -12  -1   67.59   53.59
  -4  12   1   77.09   35.60
   4  12  -1   22.00   40.20
   3 -12  -1  189.78   50.19
  -3 -12   1  173.38   44.40
  -3 -12   1  133.59   40.10
  -3  12   1  317.57   58.79
   3  12  -1  175.38   43.70
  -2 -12   1  675.03   74.49
  -2 -12   1  736.43   69.69
   2 -12  -1  782.22   82.09
  -2  12   1  821.82   76.69
   2  12  -1  700.13   78.79
  -1 -12   1 1345.97   92.59
  -1 -12   1 1312.17   97.29
   1 -12  -1 1217.08   98.39
  -1 -12   1 1302.87   91.19
  -1  12   1 1266.77  100.19
   1  12  -1 1221.28  102.99
   0 -12   1 1133.49   88.09
   0 -12  -1 1129.19   87.89
   0  12  -1 1133.69   97.29
   0  12   1 1121.29   94.29
   1 -12   1  274.07   60.19
  -1 -12  -1  153.68   34.40
   1  12   1  163.88   42.00
  -1  12  -1  156.88   43.60
   2 -12   1  273.37   68.69
  -2 -12  -1  298.17   56.89
  -2 -12  -1  269.47   46.00
  -2  12  -1  278.37   47.20
   2  12   1  329.77   63.39
   3 -12   1  149.69   50.79
  -3 -12  -1  153.98   42.80
  -3 -12  -1  129.29   38.90
  -3  12  -1  128.79   40.70
   3  12   1  134.39   40.80
  -4 -12  -1  330.87   48.40
  -4 -12  -1  261.77   51.59
   4 -12   1  406.76   88.39
  -4  12  -1  291.57   63.19
   4  12   1  278.07   47.90
   5 -12   1  315.17   70.49
  -5 -12  -1  418.66   54.09
  -5 -12  -1  366.26   58.59
  -5  12  -1  329.77   66.59
   5  12   1  341.07   71.09
  -6 -12  -1  551.64   80.79
  -6 -12  -1  488.45   86.89
   6 -12   1  539.15  105.39
   6  12   1  487.25   77.49
  -6  12  -1  502.55   74.99
  -7 -12  -1  373.46   60.89
   7 -12   1  339.07   81.09
  -7 -12  -1  301.37   64.49
   7  12   1  333.87   57.39
  -7  12  -1  293.47   51.59
  -8 -12  -1  133.59   57.69
   8 -12   1   77.69   78.59
  -8 -12  -1   35.90   60.79
  -8  12  -1  126.29   48.60
   8  12   1   96.99   53.19
  -9 -12  -1  -13.20   59.89
  -9 -12  -1    2.60   67.39
   9 -12   1  -51.99   92.09
   9  12   1  -49.00   57.59
  -9  12  -1  -13.70   50.49
  -8 -13   1  400.86   69.19
  -8 -13   1  407.66   72.59
   8 -13  -1  591.94  120.99
   8  13  -1  442.46   89.99
  -8  13   1  379.46   80.29
  -7 -13   1  175.88   63.19
  -7 -13   1  133.99   56.19
   7 -13  -1  234.18   77.79
  -7  13   1  207.48   48.20
   7  13  -1  181.98   55.09
  -6 -13   1  229.18   54.69
   6 -13  -1  316.27   74.29
  -6 -13   1  332.67   62.29
   6  13  -1  243.58   57.49
  -6  13   1  289.57   47.80
   5 -13  -1   22.30   62.99
  -5 -13   1   51.99   52.49
  -5 -13   1   75.29   47.20
  -5  13   1    7.90   39.80
   5  13  -1    3.60   46.80
  -4 -13   1  285.67   50.49
  -4 -13   1  323.57   55.59
   4 -13  -1  330.77   66.59
  -4  13   1  297.27   65.39
   4  13  -1  347.67   73.19
  -3 -13   1   20.30   40.20
   3 -13  -1   27.90   50.19
  -3 -13   1  -25.90   42.90
  -3  13   1   43.30   41.30
   3  13  -1   34.70   44.30
   2 -13  -1  897.01   89.99
  -2 -13   1  872.11   86.79
  -2 -13   1  843.52   79.79
   2  13  -1  832.82   88.29
  -2  13   1  851.81   85.29
  -1 -13   1  388.56   66.19
  -1 -13   1  384.26   59.09
   1 -13  -1  428.46   68.39
  -1  13   1  325.07   72.49
   1  13  -1  386.36   75.99
   0 -13   1  751.12   72.59
   0 -13  -1  663.93   71.19
   0  13   1  551.64   81.29
   0  13  -1  696.43   83.89
   1 -13   1  272.07   65.49
   1  13   1  236.98   48.30
  -1  13  -1  225.08   51.09
  -2 -13  -1  141.89   44.20
   2 -13   1  142.99   49.70
  -2 -13  -1   92.29   38.50
  -2  13  -1  110.79   46.00
   2  13   1  116.99   44.40
  -3 -13  -1   37.30   40.80
   3 -13   1   35.70   50.79
  -3 -13  -1   20.50   44.00
  -3  13  -1   19.70   42.40
   3  13   1   -5.70   41.40
  -4 -13  -1  639.34   88.39
   4 -13   1  811.52  103.89
  -4 -13  -1  752.22   85.29
   4  13   1  661.83   84.39
  -4  13  -1  717.93   81.69
  -5 -13  -1   42.80   47.40
   5 -13   1  123.79   61.99
  -5 -13  -1  117.69   54.19
  -5  13  -1   89.99   44.20
   5  13   1   63.99   48.70
  -6 -13  -1  649.64   96.99
  -6 -13  -1  606.04   90.89
   6 -13   1  828.82  116.09
   6  13   1  691.23   88.29
  -6  13  -1  772.22   85.19
   7 -13   1   33.20   71.89
  -7 -13  -1   42.00   59.69
  -7 -13  -1  109.79   55.69
   7  13   1   48.70   51.39
  -7  13  -1   23.60   47.00
   8 -13   1  181.28   84.69
  -8 -13  -1   80.09   65.09
  -8 -13  -1   99.39   60.19
  -8  13  -1  142.89   51.99
   8  13   1  117.19   57.39
  -8 -14   1   -0.10   64.89
   8 -14  -1  -50.29   71.49
  -8 -14   1  -18.80   60.39
   8  14  -1    6.00   57.49
  -7 -14   1  325.57   65.89
   7 -14  -1  442.16  118.89
  -7 -14   1  261.37   69.89
  -7  14   1  343.77   55.39
   7  14  -1  359.86   64.69
  -6 -14   1  -85.39   54.69
  -6 -14   1   34.10   51.99
   6 -14  -1  -43.60   66.39
   6  14  -1  -50.69   52.09
  -6  14   1   -9.00   44.30
   5 -14  -1  -22.90   62.39
  -5 -14   1  -91.89   52.19
  -5 -14   1  -62.79   47.50
   5  14  -1  -49.80   49.50
  -5  14   1  -20.50   43.60
  -4 -14   1   10.30   45.10
  -4 -14   1   24.60   50.39
   4 -14  -1   35.70   59.29
  -4  14   1  -46.50   44.10
   4  14  -1   17.50   48.20
   3 -14  -1  610.54   97.89
  -3 -14   1  603.74   78.59
  -3 -14   1  614.34   85.19
  -3  14   1  628.54   81.59
   3  14  -1  484.65   84.69
   2 -14  -1    2.90   47.90
  -2 -14   1   -5.60   39.90
  -2 -14   1    3.70   45.00
  -2  14   1   24.40   44.80
   2  14  -1  -27.50   48.70
   1 -14  -1 1067.29   95.59
  -1 -14   1 1136.19   95.09
  -1 -14   1 1132.29   89.89
  -1  14   1  969.00  100.09
   1  14  -1 1014.10  102.59
   0 -14  -1  -23.20   39.00
   0  14   1   57.49   48.20
   0  14  -1    0.30   49.00
   1 -14   1  332.77   72.49
   1  14   1  353.56   75.29
  -1  14  -1  370.26   58.49
   2 -14   1  -23.60   49.30
  -2 -14  -1   67.19   40.90
  -2 -14  -1   52.29   46.00
   2  14   1   92.59   46.80
  -2  14  -1   33.60   47.50
  -3 -14  -1  192.28   47.70
   3 -14   1  153.58   58.69
  -3 -14  -1  205.28   52.69
   3  14   1  166.38   49.30
  -3  14  -1  131.69   51.39
   4 -14   1   17.40   60.79
  -4 -14  -1   10.40   47.20
  -4 -14  -1   14.10   52.29
   4  14   1   27.20   49.60
  -4  14  -1   42.40   48.00
  -5 -14  -1  979.40   99.99
   5 -14   1  976.30  116.89
  -5 -14  -1  764.92  105.89
  -5  14  -1  926.51   95.59
   5  14   1  794.22   95.69
  -6 -14  -1   19.90   53.09
  -6 -14  -1   12.50   57.79
   6 -14   1  -25.00   69.39
   6  14   1   32.40   50.79
  -6  14  -1  -10.80   45.90
  -7 -14  -1  537.35   95.49
   7 -14   1  518.15  121.79
  -7 -14  -1  456.25   74.89
   7  14   1  403.56   88.29
  -7  14  -1  391.76   83.09
   8 -14   1  -76.39   78.49
  -8 -14  -1   34.50   62.99
  -8 -14  -1   -4.00   69.99
   8  14   1   21.10   57.99
  -8  14  -1   44.40   50.99
   7 -15  -1  -21.70   72.09
  -7 -15   1   20.20   59.59
  -7 -15   1    3.30   63.59
   7  15  -1   28.10   58.49
  -6 -15   1   76.39   57.09
   6 -15  -1   86.09   73.69
  -6 -15   1  106.99   61.29
   6  15  -1  117.39   56.99
  -6  15   1  100.59   51.99
  -5 -15   1  -41.00   55.49
   5 -15  -1    5.40   67.89
  -5 -15   1  -34.50   50.49
  -5  15   1  -34.00   48.30
   5  15  -1    3.50   52.19
  -4 -15   1  107.79   54.89
   4 -15  -1  113.39   64.39
  -4 -15   1   61.79   50.69
  -4  15   1  169.58   52.79
   4  15  -1  132.39   54.39
  -3 -15   1  192.08   56.29
  -3 -15   1  304.67   52.39
   3 -15  -1  220.78   63.39
  -3  15   1  237.78   55.29
   3  15  -1  154.48   56.59
  -2 -15   1  848.72   95.29
   2 -15  -1  850.21  103.69
  -2 -15   1  844.42   86.19
   2  15  -1  807.02  100.59
  -2  15   1  852.41   97.19
   1 -15  -1   90.69   49.10
  -1 -15   1  171.58   44.40
  -1 -15   1  165.58   49.00
  -1  15   1  128.49   54.89
   1  15  -1  126.49   55.19
   0 -15   1  688.53   79.89
   0  15  -1  780.32   96.09
   0  15   1  610.24   92.19
  -1 -15  -1   43.60   45.20
  -1  15  -1   25.80   55.09
   1  15   1    4.20   50.09
   2 -15   1  -44.30   50.69
  -2 -15  -1  -37.20   48.50
  -2 -15  -1    0.10   43.40
   2  15   1  -15.30   49.20
  -2  15  -1   61.19   51.89
  -3 -15  -1   89.89   48.40
   3 -15   1   89.79   59.99
  -3 -15  -1  194.98   55.39
  -3  15  -1  132.29   54.29
   3  15   1   80.09   52.49
  -4 -15  -1  601.14   85.89
  -4 -15  -1  434.96   68.19
   4 -15   1  410.66  100.49
  -4  15  -1  470.25   89.79
   4  15   1  484.45   86.19
  -5 -15  -1  269.87   63.29
  -5 -15  -1  193.18   57.09
   5 -15   1  224.48   71.79
  -5  15  -1  211.18   56.29
   5  15   1  176.28   57.09
  -6 -15  -1  498.35   71.99
   6 -15   1  636.74  118.19
  -6 -15  -1  498.15  102.99
  -6  15  -1  597.54   91.39
   6  15   1  562.04   93.09
  -7 -15  -1   60.09   65.09
  -7 -15  -1   -2.30   57.79
   7 -15   1   91.89   83.19
  -7  15  -1  -13.40   53.49
   7  15   1   47.60   58.09
  -6 -16   1   10.70   61.79
   6 -16  -1  -38.10   75.69
  -6 -16   1   62.89   59.59
   6  16  -1   59.29   61.69
  -5 -16   1  -37.90   53.39
  -5 -16   1  -35.90   59.19
   5 -16  -1  -62.09   67.49
   5  16  -1  -10.10   57.39
  -5  16   1  -41.10   53.89
  -4 -16   1  111.89   52.79
   4 -16  -1   69.89   66.49
  -4 -16   1  150.28   59.39
  -4  16   1    6.50   52.89
   4  16  -1  124.69   59.39
  -3 -16   1  147.39   57.19
  -3 -16   1  135.29   51.39
   3 -16  -1  147.09   64.19
  -3  16   1  213.38   56.09
   3  16  -1   52.59   57.79
  -2 -16   1  548.35   81.99
  -2 -16   1  620.94   93.59
   2 -16  -1  482.25   93.69
  -2  16   1  608.84   92.99
   2  16  -1  508.85   94.29
  -1 -16   1  330.87   57.29
  -1 -16   1  356.46   51.79
   1  16  -1  250.57   64.39
  -1  16   1  298.87   62.39
   0 -16   1  374.76   52.69
   0 -16   1  425.76   77.99
   0  16  -1  430.26   91.79
   0  16   1  340.97   64.09
  -1 -16  -1  111.19   52.19
   1  16   1  159.88   57.89
  -1  16  -1  145.89   60.09
   2 -16   1  -18.20   57.69
  -2 -16  -1   48.50   47.30
  -2 -16  -1    8.20   52.59
  -2  16  -1  -14.40   55.89
   2  16   1   19.70   54.69
  -3 -16  -1   79.99   56.29
  -3 -16  -1   87.39   50.29
   3 -16   1   13.40   59.69
  -3  16  -1  -80.89   54.59
   3  16   1  -13.30   53.49
   4 -16   1  435.76  103.39
  -4 -16  -1  479.45   64.89
  -4 -16  -1  457.65   70.29
  -4  16  -1  372.36   67.59
   4  16   1  403.56   68.09
  -5 -16  -1  370.76   64.79
   5 -16   1  411.16   81.89
  -5 -16  -1  331.27   70.19
  -5  16  -1  344.47   66.99
   5  16   1  304.67   66.09
   6 -16   1  475.55   92.39
  -6 -16  -1  371.26   74.29
  -6 -16  -1  346.17   68.59
  -6  16  -1  363.66   67.89
   6  16   1  430.56   94.09
  -6 -17   1  -73.79   65.09
   6 -17  -1  -89.79   70.19
  -6 -17   1  -14.00   61.39
   6  17  -1    4.70   63.89
   5 -17  -1  -55.69   70.39
  -5 -17   1  -85.29   60.59
  -5 -17   1   59.89   57.29
   5  17  -1  -40.20   60.69
  -4 -17   1   36.10   53.39
   4 -17  -1   -4.10   68.59
  -4 -17   1  -16.40   58.29
  -4  17   1  -69.49   57.39
   4  17  -1  -55.09   59.09
   3 -17  -1  278.97   71.09
  -3 -17   1  357.66   64.69
  -3 -17   1  313.27   57.99
   3  17  -1  132.19   64.19
  -3  17   1  371.16   65.19
  -2 -17   1   12.10   55.69
  -2 -17   1   -4.40   48.10
   2  17  -1   78.99   62.29
  -2  17   1   16.50   58.79
  -1 -17   1  652.03   91.19
  -1 -17   1  513.85   79.69
  -1  17   1  565.64   98.29
   1  17  -1  522.95   98.29
   0 -17   1  -44.10   49.90
   0 -17   1   10.50   43.50
   0  17  -1   23.00   60.59
   0  17   1   55.79   57.69
  -1 -17  -1  250.67   51.79
  -1 -17  -1  219.88   58.39
  -1  17  -1  153.98   63.39
   1  17   1  183.68   62.29
  -2 -17  -1   43.80   54.89
  -2 -17  -1  -53.59   47.20
   2  17   1   -5.70   56.89
  -2  17  -1   -1.00   60.89
  -3 -17  -1   73.59   58.19
   3 -17   1  125.59   66.19
  -3 -17  -1   97.59   53.39
  -3  17  -1   86.19   59.59
   3  17   1   47.30   57.99
  -4 -17  -1   -7.10   59.59
   4 -17   1   20.30   67.29
  -4 -17  -1  -42.10   54.19
   4  17   1  -32.30   58.79
  -4  17  -1  -90.99   57.79
  -5 -17  -1  622.64  104.39
   5 -17   1  599.94  118.79
  -5 -17  -1  603.34   97.79
   5  17   1  680.93  100.89
  -5  17  -1  734.13  107.29
  -6 -17  -1   70.29  106.19
   6 -17   1  150.48   81.39
  -6 -17  -1   99.09  100.19
  -6  17  -1   11.30   62.79
   6  17   1   33.90   64.19
  -5 -18   1  -10.90   64.59
  -5 -18   1  -39.90   59.49
   5 -18  -1  -16.20   69.69
   5  18  -1  -25.90   63.39
  -4 -18   1  -16.40   61.49
  -4 -18   1   52.59   55.59
   4 -18  -1   23.00   70.29
   4  18  -1   15.00   64.69
  -3 -18   1   75.99   59.99
  -3 -18   1   44.10   53.89
   3  18  -1  -15.00   60.49
  -3  18   1   -7.30   85.29
  -2 -18   1  458.15   94.59
  -2 -18   1  512.05   85.59
   2  18  -1  394.06   74.09
  -2  18   1  386.16   71.29
  -1 -18   1   22.70   55.59
  -1 -18   1  143.29   50.09
  -1  18   1    6.50   60.99
   1  18  -1  -96.99   60.19
   0 -18   1  546.35   80.29
   0 -18  -1  478.15   86.29
   0 -18   1  500.15   87.89
   0  18  -1  373.66   74.79
   0  18   1  444.46   98.09
  -1 -18  -1   91.29   49.99
   1 -18   1   83.29   52.29
  -1 -18  -1   67.99   57.59
  -1  18  -1   16.30   62.89
   1  18   1   80.99   62.89
  -2 -18  -1  -44.50   49.90
  -2 -18  -1   32.60   57.29
   2  18   1   12.00   59.49
  -2  18  -1   -1.10   64.49
  -3 -18  -1  -90.89   56.99
  -3 -18  -1 -114.39   53.09
   3  18   1   87.39   61.79
  -3  18  -1   36.20   63.49
  -4 -18  -1  181.18   64.49
   4 -18   1  164.08   78.99
  -4 -18  -1  159.48   61.09
  -4  18  -1  151.38   66.59
   4  18   1   35.00   64.99
  -5 -18  -1   35.10   73.89
   5 -18   1  -43.40   76.49
  -5 -18  -1  -64.29   62.69
   5  18   1  -40.50   65.69
  -5  18  -1  -43.10   63.79
  -3 -19   1   54.69   57.09
  -3 -19   1  128.19   63.19
   3  19  -1  134.89   66.09
  -2 -19   1  243.28   64.99
  -2 -19   1  193.98   57.59
   2  19  -1  171.88   68.09
  -1 -19   1  318.07   58.79
  -1 -19   1  329.87   66.69
   1  19  -1  297.77   72.99
  -1  19   1  350.86   72.09
   0 -19  -1  325.67   57.49
   0 -19  -1  286.17   64.99
   0 -19   1  275.37   55.79
   0 -19   1  240.68   61.59
   0  19  -1  294.27   71.79
   0  19   1  279.37   68.69
  -1 -19  -1  131.89   60.59
  -1 -19  -1  109.99   53.69
   1 -19   1   87.79   60.39
  -1  19  -1   20.10   66.69
   1  19   1  110.59   66.09
  -2 -19  -1   15.00   59.69
  -2 -19  -1   23.90   53.59
   2  19   1  -18.10   61.29
  -2  19  -1  -47.80   65.29
  -3 -19  -1   59.09   62.99
  -3 -19  -1  133.99   58.29
   3  19   1    1.00   64.39
  -3  19  -1   52.39   67.29
   1 -20  -1  303.57   64.29
  -1 -20   1  391.86   71.49
  -1 -20   1  401.06   62.79
   1  20  -1  349.57   76.39
   0 -20  -1   80.29   52.09
   0 -20   1   34.00   58.79
   0 -20  -1   18.80   60.19
   0 -20   1   64.49   50.69
   0  20  -1   16.40   67.19
   0  20   1   25.10  101.09
  -1 -20  -1  277.17   67.09
  -1 -20  -1  283.47   58.99
   1  20   1  246.38   70.89
  -1  20  -1  202.58   74.39
  11   0  -2   -8.30   47.90
 -11   0   2   32.60   49.80
 -11   0   2  -23.90   44.60
 -11   0   2   15.50   44.80
 -10   0   2  402.36   70.79
 -10   0   2  451.95   77.89
 -10   0   2  488.35   73.29
  10   0  -2  391.06   75.99
   9   0  -2   -2.00   47.70
   9   0  -2  -42.30   38.10
  -9   0   2   -9.30   39.90
  -9   0   2  -24.10   37.10
  -9   0   2  -22.30   37.10
  -8   0   2  913.31   80.89
  -8   0   2  868.41   84.99
   8   0  -2  959.40   90.29
  -8   0   2 1081.39   81.69
   8   0  -2  977.70   83.79
   7   0  -2   12.70   34.00
  -7   0   2   -2.30   27.40
  -7   0   2   -7.50   30.80
  -7   0   2   -0.80   28.30
   7   0  -2   13.00   30.10
   6   0  -2   48.50   31.30
  -6   0   2   31.60   24.10
  -6   0   2   32.90   24.40
   6   0  -2   33.30   24.40
  -6   0   2    9.00   26.60
  -5   0   2   -2.80   22.10
  -5   0   2   33.70   20.50
   5   0  -2    5.10   26.60
   5   0  -2    3.70   20.00
  -4   0   2  989.10   62.99
  -4   0   2  943.51   63.89
   4   0  -2  857.11   63.29
   4   0  -2  906.91   67.69
   3   0  -2    5.00   15.30
  -3   0   2   -3.90   18.00
   3   0  -2   10.00   22.00
  -3   0   2   -4.80   16.50
   2   0  -2 5098.49  304.97
  -2   0   2 5367.16  302.17
   2   0  -2 5201.78  301.97
  -2   0   2 5346.37  302.67
   1   0  -2    3.60   15.70
  -1   0   2    1.80   10.40
  -1   0   2   -0.80   11.20
   1   0  -2  -11.70    8.40
  -1   0   2   -8.70    9.80
   0   0   2 1464.25   79.89
   0   0   2 1483.55   80.19
   0   0  -2 1293.97   79.69
   0   0  -2 1411.66   80.09
   0   0   2 1361.66   82.09
   0   0   2 1334.97   79.69
   0   0  -2 1281.67   84.59
   0   0  -2 1422.46   82.39
   0   0  -2 1372.16   79.89
  -1   0  -2   -8.10   10.60
   1   0   2   -5.40   10.50
   1   0   2   -5.20   15.40
   2   0   2 1499.35   93.89
  -2   0  -2 1422.06   87.59
  -2   0  -2 1542.05   90.39
   2   0   2 1559.24   90.59
  -2   0  -2 1438.26   87.89
  -3   0  -2   16.00   18.00
  -3   0  -2   32.50   12.80
   3   0   2    8.50   18.10
  -3   0  -2   -3.80   13.40
   3   0   2   16.30   24.40
   4   0   2 1592.54  102.09
  -4   0  -2 1595.34   98.59
  -4   0  -2 1671.73   97.89
  -4   0  -2 1717.83  101.99
   4   0   2 1545.35  105.99
  -5   0  -2   36.40   19.90
   5   0   2   -4.20   22.40
  -5   0  -2    0.90   22.10
  -5   0  -2   25.60   17.80
   5   0   2   -8.50   28.70
  -6   0  -2 1977.60  123.79
  -6   0  -2 1928.11  119.29
  -6   0  -2 2010.30  121.09
   6   0   2 1904.61  129.49
   6   0   2 1882.51  123.69
  -7   0  -2   19.80   29.30
   7   0   2   17.00   31.50
   7   0   2   -1.70   39.60
  -7   0  -2   44.30   28.70
  -7   0  -2   66.19   26.80
  -8   0  -2   47.10   31.80
   8   0   2   -6.40   36.90
   8   0   2    5.60   45.60
  -8   0  -2   28.80   35.30
  -8   0  -2    6.40   34.90
  -9   0  -2   25.20   35.50
   9   0   2   -5.10   51.19
   9   0   2   -6.80   40.00
  -9   0  -2    1.90   39.10
  -9   0  -2    3.20   37.10
  10   0   2  574.54   82.59
  10   0   2  573.54  102.29
 -10   0  -2  529.85   78.49
 -11   0  -2  -29.20   48.80
  11   0   2    6.00   52.79
 -11  -1   2  162.98   54.39
 -11  -1   2  176.88   47.90
 -11  -1   2  127.79   50.29
  11  -1  -2  193.38   54.29
 -11   1   2  149.59   48.30
 -11   1   2  152.68   49.00
  11   1  -2  113.39   51.39
 -11   1   2  140.99   52.59
 -10  -1   2  158.08   44.90
 -10  -1   2  158.18   47.00
 -10  -1   2  173.98   49.80
  10  -1  -2  132.99   47.00
  10  -1  -2  110.69   62.99
 -10   1   2  177.38   48.80
 -10   1   2   59.29   42.50
  10   1  -2   88.69   48.60
 -10   1   2  100.09   41.60
   9  -1  -2  879.51  100.09
  -9  -1   2  752.52   84.39
  -9  -1   2  901.51   84.69
   9  -1  -2 1040.40   85.69
  -9  -1   2  811.22   87.99
  -9   1   2  731.63   85.19
   9   1  -2  883.91   93.59
  -9   1   2  909.11   80.59
  -9   1   2  780.42   79.39
   9   1  -2  913.01   87.79
  -8  -1   2  226.28   39.50
  -8  -1   2  207.38   38.80
  -8  -1   2  189.58   42.50
   8  -1  -2  162.48   48.80
   8  -1  -2  175.98   38.60
  -8   1   2  156.88   36.50
   8   1  -2  201.68   45.60
  -8   1   2  189.48   41.10
  -8   1   2  240.88   52.29
   8   1  -2  182.18   39.40
  -7  -1   2  397.16   53.99
   7  -1  -2  417.26   62.99
  -7  -1   2  382.16   57.49
   7  -1  -2  391.86   53.39
  -7  -1   2  404.36   53.89
  -7   1   2  414.36   51.99
   7   1  -2  345.67   55.99
  -7   1   2  393.86   55.69
   7   1  -2  410.66   54.89
  -7   1   2  381.96   50.19
   6  -1  -2   -0.40   23.80
   6  -1  -2    5.50   32.30
  -6  -1   2   -8.50   23.30
  -6  -1   2    8.00   26.10
   6   1  -2   13.00   24.00
  -6   1   2   -2.70   24.00
   6   1  -2   15.80   27.40
  -6   1   2  -16.70   26.00
  -6   1   2   -1.20   23.00
   5  -1  -2  180.08   26.20
  -5  -1   2  228.98   36.40
  -5  -1   2  188.08   26.30
   5  -1  -2  188.18   45.10
   5   1  -2  192.58   39.00
  -5   1   2  235.78   38.90
   5   1  -2  190.88   36.20
  -5   1   2  205.38   33.70
  -5   1   2  212.68   34.90
  -4  -1   2  617.94   49.80
   4  -1  -2  663.03   50.39
  -4  -1   2  702.53   51.89
   4  -1  -2  702.73   59.19
   4   1  -2  667.83   52.99
  -4   1   2  640.44   49.30
  -4   1   2  679.63   50.39
  -4   1   2  670.13   51.09
   4   1  -2  676.43   51.49
  -3  -1   2 1626.04  104.29
  -3  -1   2 1622.34  103.69
   3  -1  -2 1741.13  103.79
   3  -1  -2 1761.62  110.09
  -3   1   2 1807.72  103.99
  -3   1   2 1784.02  105.09
  -3   1   2 1813.22  103.79
   3   1  -2 1578.44  104.19
   3   1  -2 1748.43  106.19
   2  -1  -2  277.47   27.20
  -2  -1   2  359.36   30.60
   2  -1  -2  269.37   42.20
  -2  -1   2  359.66   29.50
  -2   1   2  280.07   30.50
   2   1  -2  310.17   35.10
  -2   1   2  287.37   28.80
   2   1  -2  297.67   30.20
   1  -1  -2 1247.38   73.39
  -1  -1   2 1269.07   75.29
   1  -1  -2 1291.17   79.59
  -1  -1   2 1231.48   74.79
  -1   1   2 1323.17   74.99
   1   1  -2 1179.18   75.99
  -1   1   2 1239.98   73.49
   1   1  -2 1243.98   75.39
  -1   1   2 1332.67   75.59
   0  -1   2  273.47   22.10
   0  -1   2  273.17   18.00
   0  -1   2  252.57   17.40
   0  -1   2  257.37   23.50
   0  -1  -2  194.28   24.90
   0   1  -2  249.28   17.30
   0   1   2  226.28   16.20
   0   1  -2  261.17   20.50
   0   1   2  252.17   21.80
   0   1   2  222.88   24.80
   0   1  -2  247.48   17.80
   0   1  -2  281.87   24.20
   1  -1   2  224.38   29.60
   1   1   2  242.58   23.00
   1   1   2  257.77   28.70
  -1   1  -2  211.08   23.20
  -2  -1  -2   61.29   13.40
  -2  -1  -2   49.70   12.40
   2  -1   2   47.30   23.10
   2  -1   2   60.69   16.50
   2   1   2   44.30   16.40
  -2   1  -2   13.60    9.50
   2   1   2   47.50   20.70
  -2   1  -2    7.60   10.30
  -2   1  -2   55.49   16.70
  -3  -1  -2 1882.21  115.79
  -3  -1  -2 2059.79  118.89
  -3  -1  -2 1817.22  116.09
   3  -1   2 2003.10  123.09
   3  -1   2 1952.00  118.59
   3   1   2 2005.60  118.99
  -3   1  -2 2086.89  118.99
  -3   1  -2 1915.51  115.29
  -3   1  -2 1940.21  114.89
   3   1   2 2008.00  121.49
   4  -1   2  135.09   30.70
  -4  -1  -2  111.59   23.20
  -4  -1  -2  106.19   18.80
   4  -1   2  163.58   32.60
  -4  -1  -2  124.69   26.60
   4   1   2   74.19   22.90
  -4   1  -2  205.48   24.90
   4   1   2  129.19   28.50
  -4   1  -2  228.28   24.50
  -4   1  -2  113.99   22.20
  -5  -1  -2 2095.69  129.69
   5  -1   2 2156.98  137.99
  -5  -1  -2 2110.99  128.89
  -5  -1  -2 2246.78  132.79
   5  -1   2 2016.00  131.49
   5   1   2 2112.09  135.49
   5   1   2 2167.28  132.69
  -5   1  -2 2167.48  128.99
  -5   1  -2 2199.98  132.39
  -5   1  -2 2174.48  127.99
  -6  -1  -2  330.57   39.40
  -6  -1  -2  309.77   46.60
  -6  -1  -2  348.17   42.40
   6  -1   2  309.27   56.29
   6  -1   2  319.17   46.50
   6   1   2  279.47   53.99
  -6   1  -2  295.57   45.30
  -6   1  -2  361.86   43.10
  -6   1  -2  376.46   39.10
   6   1   2  281.87   47.70
  -7  -1  -2  328.87   51.39
  -7  -1  -2  370.66   48.60
  -7  -1  -2  242.38   38.80
   7  -1   2  282.77   66.69
   7  -1   2  258.97   51.89
   7   1   2  224.68   60.69
   7   1   2  255.77   53.49
  -7   1  -2  401.86   44.30
  -7   1  -2  311.47   46.90
  -7   1  -2  273.37   50.79
  -8  -1  -2   67.59   36.40
  -8  -1  -2   61.49   32.20
   8  -1   2   21.40   35.60
   8  -1   2   40.70   49.60
  -8  -1  -2   60.19   35.20
   8   1   2   30.60   44.40
   8   1   2   65.09   38.70
  -8   1  -2   77.59   30.80
  -8   1  -2    1.60   34.10
  -8   1  -2   95.79   33.30
  -9  -1  -2  177.38   46.70
  -9  -1  -2  197.38   40.60
   9  -1   2  168.88   59.59
   9  -1   2  144.89   47.10
  -9  -1  -2  187.58   44.20
   9   1   2  164.38   56.19
   9   1   2  164.68   47.30
  -9   1  -2  190.98   43.60
  -9   1  -2  184.78   37.70
  -9   1  -2  201.48   41.30
 -10  -1  -2   91.79   47.00
 -10  -1  -2   22.90   40.20
  10  -1   2  128.09   64.69
  10  -1   2   53.39   49.80
 -10   1  -2   57.39   44.70
  10   1   2  101.19   48.60
  11  -1   2  484.35  112.89
 -11  -1  -2  493.55   84.09
  11   1   2  577.24   89.19
 -11   1  -2  562.94   84.79
 -11  -2   2  154.58   50.69
 -11  -2   2  173.28   55.79
 -11  -2   2  222.38   56.09
  11  -2  -2  247.98  107.49
 -11   2   2  197.58   48.80
  11   2  -2  206.68   54.89
 -11   2   2  159.38   47.10
 -10  -2   2  202.48   52.99
  10  -2  -2  230.18   68.79
 -10  -2   2  318.57   55.09
 -10  -2   2  251.37   50.49
  10  -2  -2  272.77   50.79
  10   2  -2  236.88   52.39
 -10   2   2  248.28   45.80
 -10   2   2  230.58   45.50
 -10   2   2  209.38   49.50
   9  -2  -2  771.42  100.79
  -9  -2   2  880.01   81.89
   9  -2  -2  826.22   81.79
  -9  -2   2  820.82   84.09
  -9  -2   2  688.43   81.89
  -9   2   2  671.73   79.69
   9   2  -2  786.32   83.99
  -9   2   2  814.82   75.79
  -9   2   2  741.83   83.59
  -8  -2   2  304.17   43.60
  -8  -2   2  325.47   47.90
  -8  -2   2  307.37   58.79
   8  -2  -2  344.47   57.39
   8  -2  -2  295.07   73.19
   8   2  -2  268.97   43.70
  -8   2   2  303.57   56.09
  -8   2   2  301.47   45.40
   8   2  -2  300.27   62.09
  -8   2   2  297.17   54.19
  -7  -2   2  406.16   56.29
   7  -2  -2  461.05   54.19
  -7  -2   2  370.46   56.99
   7  -2  -2  416.96   68.79
  -7   2   2  336.67   51.79
   7   2  -2  414.06   55.69
  -7   2   2  433.06   56.29
  -7   2   2  454.95   52.09
   7   2  -2  439.06   56.49
  -6  -2   2   25.60   27.40
   6  -2  -2   64.89   25.20
  -6  -2   2   44.70   25.00
   6  -2  -2   79.39   38.50
  -6   2   2   41.60   27.50
   6   2  -2   39.30   26.40
  -6   2   2    1.00   24.10
  -6   2   2   47.70   22.80
   6   2  -2   55.39   27.40
  -5  -2   2  496.55   44.70
   5  -2  -2  463.15   44.80
   5  -2  -2  427.66   55.79
  -5  -2   2  536.15   47.10
  -5   2   2  559.34   44.60
   5   2  -2  456.15   46.80
   5   2  -2  452.35   44.90
  -5   2   2  409.86   43.40
  -5   2   2  482.85   47.10
  -4  -2   2  297.37   34.00
  -4  -2   2  264.37   36.00
   4  -2  -2  334.27   48.80
   4  -2  -2  295.77   34.70
   4   2  -2  243.78   36.00
   4   2  -2  262.87   34.80
  -4   2   2  287.07   33.30
  -4   2   2  333.17   35.60
  -4   2   2  335.47   38.20
   3  -2  -2 1325.77   82.99
   3  -2  -2 1359.46   91.79
  -3  -2   2 1265.27   83.19
  -3   2   2 1402.26   82.89
   3   2  -2 1319.07   83.19
  -3   2   2 1389.06   84.29
  -3   2   2 1347.07   83.09
   3   2  -2 1325.57   84.29
   2  -2  -2 3324.47  194.48
   2  -2  -2 3282.47  188.18
  -2  -2   2 3241.08  189.48
  -2  -2   2 3206.88  188.88
  -2   2   2 3387.36  188.18
   2   2  -2 3157.08  188.98
  -2   2   2 3260.67  188.68
  -2   2   2 3317.37  189.18
   2   2  -2 3115.29  189.38
  -1  -2   2 2689.03  151.08
  -1  -2   2 2683.03  150.58
   1  -2  -2 2570.54  149.49
   1  -2  -2 2572.14  154.58
  -1   2   2 2500.45  149.39
   1   2  -2 2464.15  149.99
   1   2  -2 2556.74  150.08
  -1   2   2 2606.14  150.68
   1   2  -2 2748.72  151.98
  -1   2   2 2593.94  149.39
  -1   2   2 2638.64  151.18
   0  -2  -2  248.18   18.40
   0  -2   2  226.88   19.80
   0  -2   2  243.08   19.30
   0  -2   2  232.58   25.60
   0  -2  -2  221.98   28.50
   0   2  -2  219.68   18.60
   0   2   2  262.47   25.40
   0   2   2  269.47   19.40
   0   2  -2  212.58   19.00
   0   2  -2  231.58   26.00
  -1  -2  -2  166.68   27.90
   1  -2   2  141.59   11.90
   1  -2   2  135.59   12.20
   1  -2   2  139.39   29.40
   1   2   2  125.89   26.70
  -1   2  -2  151.48   22.60
   1   2   2  109.39   21.20
  -2  -2  -2    5.30   14.60
   2  -2   2   15.00   22.40
   2  -2   2   -3.20    9.70
   2  -2   2    4.50   10.90
  -2  -2  -2   13.40   14.00
   2   2   2    1.10   19.70
  -2   2  -2   16.10   17.00
   2   2   2  -17.60   15.50
   3  -2   2  535.25   55.09
  -3  -2  -2  580.14   43.00
  -3  -2  -2  540.95   44.30
   3   2   2  590.44   48.00
  -3   2  -2  672.63   40.60
  -3   2  -2  590.44   48.20
  -3   2  -2  602.04   39.70
   3   2   2  601.64   50.69
   4  -2   2  827.62   66.99
   4  -2   2  738.83   57.79
  -4  -2  -2  738.73   56.29
  -4  -2  -2  779.62   55.29
  -4   2  -2  779.12   58.79
  -4   2  -2  834.42   53.49
  -4   2  -2  875.91   52.29
   4   2   2  797.42   60.09
   4   2   2  744.63   61.89
   5  -2   2 1415.56  103.49
  -5  -2  -2 1417.16   96.09
  -5  -2  -2 1428.16   93.79
  -5  -2  -2 1460.05   92.49
   5  -2   2 1415.16   95.39
  -5   2  -2 1513.85   92.29
   5   2   2 1519.35   99.29
  -5   2  -2 1513.65   90.99
   5   2   2 1550.74   96.89
  -5   2  -2 1487.15   95.59
  -6  -2  -2  358.36   49.90
   6  -2   2  368.76   61.29
  -6  -2  -2  383.46   45.90
  -6  -2  -2  372.06   47.20
   6  -2   2  335.27   47.30
  -6   2  -2  340.77   47.30
   6   2   2  364.86   49.80
   6   2   2  365.26   54.39
  -6   2  -2  410.76   43.40
  -6   2  -2  389.26   39.70
   7  -2   2  753.12   85.69
  -7  -2  -2  843.72   69.69
  -7  -2  -2  816.52   65.09
   7  -2   2  767.72   70.39
  -7  -2  -2  838.62   71.89
  -7   2  -2  787.42   63.09
  -7   2  -2  743.13   68.69
   7   2   2  782.12   77.29
  -7   2  -2  815.92   66.09
   7   2   2  804.92   71.79
  -8  -2  -2    6.30   37.60
  -8  -2  -2   36.40   35.80
  -8  -2  -2   94.99   34.00
   8  -2   2    8.00   36.40
   8  -2   2  -42.80   47.90
  -8   2  -2   -2.10   33.10
  -8   2  -2   27.20   31.60
  -8   2  -2   42.00   29.40
   8   2   2  -13.10   42.40
   8   2   2    0.30   36.90
  -9  -2  -2   76.69   38.00
  -9  -2  -2   74.49   42.00
  -9  -2  -2  120.39   45.40
   9  -2   2   87.69   60.49
   9   2   2   34.90   50.59
  -9   2  -2   26.50   41.10
  -9   2  -2   26.40   38.00
   9   2   2  106.89   44.70
 -10  -2  -2  203.78   51.69
 -10  -2  -2  166.18   49.90
  10  -2   2  230.58   72.79
 -10  -2  -2  148.19   45.90
 -10   2  -2  182.98   49.10
  10   2   2  164.48   54.19
  11  -2   2  380.46   85.49
 -11  -2  -2  358.36   61.69
 -11   2  -2  382.46   61.99
  11   2   2  351.26   64.89
 -11  -3   2   35.20   51.09
  11  -3  -2   29.10   75.29
 -11  -3   2    5.00   53.09
 -11  -3   2    2.90   48.10
  11   3  -2   29.20   50.89
 -11   3   2   28.10   44.10
  10  -3  -2 1156.48  128.89
 -10  -3   2  972.20  104.89
 -10  -3   2 1156.58  103.29
 -10  -3   2 1248.88  102.29
  10   3  -2 1108.89  102.69
 -10   3   2 1064.69   96.19
 -10   3   2 1001.20   97.59
 -10   3   2 1127.69   95.99
  -9  -3   2   16.90   40.80
   9  -3  -2   96.39   58.19
  -9  -3   2   84.29   42.10
  -9  -3   2   73.99   46.60
  -9   3   2  128.69   35.90
  -9   3   2   54.19   36.40
   9   3  -2   19.70   43.50
  -9   3   2   91.99   41.50
  -8  -3   2  800.62   82.19
   8  -3  -2  830.82   75.89
  -8  -3   2  906.71   75.89
   8  -3  -2  752.32   94.29
   8   3  -2  767.52   76.99
  -8   3   2  817.12   72.09
  -8   3   2  636.04   73.59
  -8   3   2  791.82   70.69
   7  -3  -2    3.00   45.30
  -7  -3   2    5.50   32.80
  -7  -3   2   30.10   29.90
   7  -3  -2   24.90   29.00
   7   3  -2  -12.50   31.00
   7   3  -2   33.50   31.10
  -7   3   2   22.80   25.70
  -7   3   2   53.19   28.10
  -7   3   2   37.10   30.70
  -6  -3   2   70.19   26.10
  -6  -3   2   66.69   28.90
   6  -3  -2   73.09   38.10
   6  -3  -2   73.99   26.20
  -6   3   2   52.19   26.80
  -6   3   2   69.69   24.80
   6   3  -2   92.69   28.20
  -6   3   2   52.09   23.50
   6   3  -2   49.10   26.10
  -5  -3   2    8.20   20.90
   5  -3  -2  -13.90   20.80
   5  -3  -2    6.60   32.90
  -5  -3   2   13.10   23.10
   5   3  -2   41.00   22.90
  -5   3   2   26.10   20.60
  -5   3   2    3.40   22.50
  -5   3   2    3.40   19.40
   5   3  -2   34.30   20.00
   4  -3  -2 2614.64  161.18
  -4  -3   2 2539.75  152.78
  -4  -3   2 2444.96  153.78
   4  -3  -2 2641.54  152.78
  -4   3   2 2585.14  152.18
   4   3  -2 2476.85  153.68
  -4   3   2 2683.53  152.58
   4   3  -2 2467.85  151.58
  -4   3   2 2672.03  153.48
  -3  -3   2  291.67   33.70
  -3  -3   2  214.78   34.80
  -3   3   2  355.56   31.30
   3   3  -2  253.37   27.50
  -3   3   2  388.26   31.50
   3   3  -2  266.97   35.00
  -2  -3   2 4968.50  284.87
  -2  -3   2 4871.11  284.17
   2  -3  -2 5045.70  289.37
  -2   3   2 5009.10  283.37
  -2   3   2 4934.61  283.87
  -2   3   2 4886.41  284.47
   2   3  -2 4766.72  284.87
  -1  -3   2   31.70   14.20
  -1  -3   2   16.20   15.60
   1  -3  -2   15.90   22.70
  -1   3   2   20.20   14.90
   1   3  -2   31.60   10.50
   1   3  -2   46.30   20.00
  -1   3   2   19.90   11.00
  -1   3   2    4.90   16.40
   0  -3   2  270.67   25.60
   0  -3   2  274.17   29.60
   0  -3  -2  277.47   32.90
   0  -3   2  279.87   23.60
   0   3  -2  323.27   34.00
   0   3   2  231.78   26.80
   0   3   2  215.38   30.20
   1  -3   2   -1.00   20.00
  -1  -3  -2  -11.20   16.30
   1  -3   2  -13.60   10.20
  -1   3  -2   -8.10   15.80
   1   3   2   -2.60   18.60
   1   3   2    5.00   14.60
  -2  -3  -2  439.16   37.40
   2  -3   2  433.26   47.60
  -2  -3  -2  423.86   39.30
  -2   3  -2  432.56   30.20
   2   3   2  456.35   41.10
  -2   3  -2  432.86   31.00
   2   3   2  449.36   38.30
  -2   3  -2  419.26   38.10
  -3  -3  -2    6.00   18.50
   3  -3   2  -18.60   28.40
  -3  -3  -2   30.70   17.60
   3   3   2   24.80   19.90
   3   3   2   15.10   23.20
  -3   3  -2   19.50   13.80
  -3   3  -2   -9.50   19.00
  -3   3  -2   27.20   13.30
   4  -3   2 3036.30  189.58
  -4  -3  -2 3002.10  182.58
  -4  -3  -2 3015.80  181.78
   4   3   2 3200.38  184.98
  -4   3  -2 2993.10  179.98
  -4   3  -2 3058.79  179.68
   4   3   2 3256.37  183.78
  -4   3  -2 3149.98  183.48
  -5  -3  -2   29.90   23.20
  -5  -3  -2    7.80   20.40
   5  -3   2  -15.30   32.50
  -5   3  -2   32.20   17.60
   5   3   2    7.90   23.70
   5   3   2    5.30   26.40
  -5   3  -2   46.50   19.30
  -5   3  -2   14.50   22.70
  -6  -3  -2 1726.33  109.59
  -6  -3  -2 1754.62  111.79
   6  -3   2 1699.53  122.79
   6   3   2 1819.92  116.19
  -6   3  -2 1683.33  106.19
  -6   3  -2 1686.33  107.49
  -6   3  -2 1620.44  111.39
   6   3   2 1692.53  113.09
  -7  -3  -2   60.19   31.00
  -7  -3  -2   14.00   33.70
  -7  -3  -2   -6.40   32.50
   7  -3   2   50.19   45.30
  -7   3  -2   46.60   30.00
  -7   3  -2   47.30   27.10
   7   3   2   47.00   32.00
   7   3   2  -10.90   36.10
  -7   3  -2   49.99   24.70
   8  -3   2   31.70   52.69
  -8  -3  -2   78.39   34.80
  -8  -3  -2  109.79   40.30
  -8  -3  -2  117.09   39.40
  -8   3  -2   48.70   28.40
  -8   3  -2   51.19   34.00
  -8   3  -2   79.99   31.80
   8   3   2   68.09   40.40
   8   3   2   77.79   43.60
  -9  -3  -2   69.69   43.10
   9  -3   2   66.89   63.59
  -9  -3  -2   24.40   39.60
  -9  -3  -2  -14.90   43.80
  -9   3  -2   50.49   38.40
   9   3   2   49.20   43.90
 -10  -3  -2  344.37   59.09
 -10  -3  -2  486.45   76.89
 -10  -3  -2  508.15   82.09
  10  -3   2  430.86  115.29
  10   3   2  407.86   80.59
 -10   3  -2  417.06   72.69
  11  -3   2  -13.50   74.09
 -11  -3  -2   20.10   56.29
 -11   3  -2  -19.60   48.30
  11   3   2   19.20   55.19
 -11  -4   2  521.25   91.09
 -11  -4   2  443.36   87.69
  11  -4  -2  526.25  129.39
 -11  -4   2  505.05   91.79
  11   4  -2  485.65   87.59
 -11   4   2  463.55   78.69
 -10  -4   2  136.79   52.79
 -10  -4   2  237.78   53.29
  10  -4  -2  227.18   75.99
 -10  -4   2  226.38   50.39
 -10   4   2  132.39   42.70
 -10   4   2  108.09   45.10
 -10   4   2  167.38   42.50
  10   4  -2  172.08   51.59
   9  -4  -2 1335.57  127.59
  -9  -4   2 1222.78  108.79
  -9  -4   2 1327.77  105.39
  -9  -4   2 1296.67  105.29
   9   4  -2 1320.07  105.09
  -9   4   2 1215.68  100.89
  -9   4   2 1222.48   99.09
  -9   4   2 1227.18   96.69
   8  -4  -2   52.29   52.69
  -8  -4   2   65.89   36.90
  -8  -4   2  -41.00   38.30
  -8   4   2   15.20   29.90
  -8   4   2   32.70   33.20
   8   4  -2   54.09   37.30
  -8   4   2   40.40   36.20
  -7  -4   2  413.36   56.09
   7  -4  -2  416.86   78.89
  -7  -4   2  399.16   63.09
  -7   4   2  416.06   53.49
  -7   4   2  412.46   51.59
   7   4  -2  473.55   57.69
  -7   4   2  437.56   56.09
   7   4  -2  490.35   70.29
  -6  -4   2   32.80   28.20
   6  -4  -2  -33.70   38.30
  -6  -4   2    7.90   25.10
  -6   4   2   -7.30   24.10
  -6   4   2   18.20   23.30
  -6   4   2   29.20   27.00
   6   4  -2   13.40   24.90
   6   4  -2    6.80   26.60
  -5  -4   2  468.05   45.80
  -5  -4   2  392.46   47.40
   5  -4  -2  461.95   60.89
  -5   4   2  420.16   42.90
  -5   4   2  433.56   42.90
  -5   4   2  513.05   44.20
   5   4  -2  444.16   47.60
   5   4  -2  422.76   41.00
   4  -4  -2  345.07   55.39
  -4  -4   2  432.96   42.60
  -4  -4   2  398.06   40.00
  -4   4   2  343.17   37.40
  -4   4   2  318.27   37.00
  -4   4   2  369.56   39.60
   4   4  -2  417.76   33.10
   4   4  -2  399.76   42.50
  -3  -4   2 6108.99  360.06
   3  -4  -2 6412.66  366.06
  -3  -4   2 6209.58  361.06
  -3   4   2 6175.98  359.56
  -3   4   2 6435.66  359.66
   3   4  -2 6109.89  361.06
  -3   4   2 6252.47  360.36
   2  -4  -2  641.94   60.49
  -2  -4   2  831.22   49.10
   2   4  -2  780.92   51.49
  -2   4   2  614.94   47.40
  -2   4   2  579.84   44.70
  -2   4   2  579.34   48.00
   1  -4  -2 1287.77   87.49
  -1  -4   2 1267.97   81.29
  -1  -4   2 1335.07   80.39
   1   4  -2 1328.57   84.49
  -1   4   2 1308.77   81.59
  -1   4   2 1325.77   79.29
   0  -4   2   16.70   15.30
   0  -4   2   12.30   16.00
   0  -4   2    5.80   18.70
   0   4  -2   53.59   22.50
   0   4   2    2.50   17.20
  -1  -4  -2  384.36   38.20
   1  -4   2  462.95   45.10
  -1   4  -2  465.45   39.40
   1   4   2  528.55   38.00
  -2  -4  -2   27.10   21.20
  -2  -4  -2   42.10   20.00
   2  -4   2   84.19   27.60
  -2  -4  -2   52.79   20.20
   2   4   2   28.80   19.60
  -2   4  -2   68.99   13.80
  -2   4  -2   51.19   18.90
   2   4   2   33.20   20.20
   3  -4   2 1756.52  119.09
  -3  -4  -2 1752.52  111.59
  -3  -4  -2 1793.52  112.89
   3   4   2 1909.11  112.79
  -3   4  -2 1837.82  108.49
  -3   4  -2 1885.61  112.99
   3   4   2 1909.61  113.39
  -3   4  -2 1825.12  107.99
   4  -4   2  285.97   52.09
  -4  -4  -2  191.48   38.80
  -4  -4  -2  243.68   36.80
   4   4   2  258.47   39.50
  -4   4  -2  301.07   39.80
   4   4   2  218.78   40.80
  -4   4  -2  278.97   28.10
  -4   4  -2  261.17   30.00
  -5  -4  -2 3716.23  223.18
  -5  -4  -2 3708.53  224.28
   5  -4   2 3867.61  233.08
   5   4   2 4068.29  225.98
  -5   4  -2 3798.72  221.08
  -5   4  -2 3772.72  224.78
  -5   4  -2 3650.93  220.28
   5   4   2 3718.13  224.78
   6  -4   2  250.37   66.89
  -6  -4  -2  359.06   50.59
  -6  -4  -2  389.06   48.90
  -6   4  -2  390.16   42.60
   6   4   2  381.76   52.99
  -6   4  -2  310.37   49.10
  -6   4  -2  380.76   40.00
   6   4   2  381.76   53.99
  -7  -4  -2  633.04   61.89
   7  -4   2  634.94   85.29
  -7  -4  -2  612.24   64.19
  -7   4  -2  611.74   52.09
  -7   4  -2  533.55   62.79
   7   4   2  544.55   68.29
  -7   4  -2  569.14   55.19
   7   4   2  524.95   65.09
   8  -4   2    4.20   54.69
  -8  -4  -2   29.10   41.00
  -8  -4  -2  -20.60   39.00
  -8  -4  -2   -1.10   35.20
  -8   4  -2   16.00   34.80
  -8   4  -2   -1.90   28.10
   8   4   2   34.20   39.80
  -9  -4  -2  109.09   43.30
  -9  -4  -2  140.29   48.60
  -9  -4  -2  174.58   50.79
   9  -4   2  180.18   70.29
   9   4   2   80.49   46.00
  -9   4  -2   76.89   40.80
  10  -4   2   42.10   71.99
 -10  -4  -2   46.20   50.09
 -10  -4  -2   37.50   45.00
 -10  -4  -2   14.80   48.10
  10   4   2   -8.60   49.90
 -10   4  -2   37.30   45.50
  11  -4   2  723.33  138.89
 -11  -4  -2  648.14   95.59
 -11   4  -2  635.34   89.39
 -10  -5   2  565.74   92.89
  10  -5  -2  716.63  124.39
 -10  -5   2  595.04   87.59
 -10  -5   2  602.54   87.99
  10   5  -2  632.74   86.69
 -10   5   2  728.03   78.79
 -10   5   2  613.04   76.09
  -9  -5   2  604.04   86.19
   9  -5  -2  578.54  105.79
  -9  -5   2  589.04   80.09
  -9   5   2  544.35   71.49
  -9   5   2  473.85   67.39
   9   5  -2  610.84   78.29
  -9   5   2  456.55   66.79
  -8  -5   2  597.64   70.39
   8  -5  -2  539.85   96.59
  -8  -5   2  522.65   80.39
  -8   5   2  574.84   63.29
  -8   5   2  598.84   64.49
  -8   5   2  597.84   67.69
   8   5  -2  516.65   70.89
   7  -5  -2   39.30   48.20
  -7  -5   2  118.49   37.80
  -7  -5   2   43.60   32.20
  -7   5   2   53.69   28.10
  -7   5   2   50.59   31.70
  -7   5   2   53.99   28.90
   7   5  -2   71.59   35.30
  -6  -5   2   -1.10   28.20
  -6  -5   2   -3.60   26.30
   6  -5  -2   37.40   41.80
  -6   5   2    3.50   27.10
  -6   5   2  -30.90   23.40
  -6   5   2   27.90   23.90
   6   5  -2    1.90   25.70
   6   5  -2  -24.90   26.90
  -5  -5   2  164.68   29.50
  -5  -5   2  114.29   26.20
   5  -5  -2  123.99   40.50
  -5   5   2  121.29   24.80
  -5   5   2   98.99   26.30
   5   5  -2  148.39   29.70
   5   5  -2  130.59   27.20
  -5   5   2  158.08   24.90
   4  -5  -2 1150.78   88.19
  -4  -5   2 1075.39   74.59
  -4  -5   2 1042.50   76.59
  -4   5   2 1211.68   74.99
   4   5  -2 1032.90   76.29
  -4   5   2 1177.58   73.09
  -4   5   2 1112.89   72.79
   3  -5  -2 3615.04  225.58
  -3  -5   2 3912.91  219.18
  -3  -5   2 3927.61  220.28
  -3   5   2 3577.94  217.58
  -3   5   2 3601.84  217.98
  -3   5   2 3655.03  218.68
   3   5  -2 3943.71  220.38
  -2  -5   2 2542.25  154.98
  -2  -5   2 2542.65  153.88
   2  -5  -2 2659.43  160.98
  -2   5   2 2598.94  153.78
  -2   5   2 2589.24  152.28
   2   5  -2 2676.23  155.98
  -1  -5   2  745.73   48.90
  -1  -5   2  691.33   45.00
   1  -5  -2  559.54   60.59
  -1  -5   2  756.72   50.99
  -1   5   2  681.73   49.60
   1   5  -2  642.74   43.80
  -1   5   2  616.14   50.49
   1   5  -2  739.63   56.79
   0  -5  -2 1101.29   74.89
   0  -5   2 1062.09   72.59
   0   5   2 1174.78   72.49
   0   5  -2 1067.09   76.69
   1  -5   2    6.40   24.30
  -1   5  -2   14.30   19.80
   1   5   2   16.30   18.60
  -2  -5  -2 1287.77   86.69
   2  -5   2 1371.76   94.19
   2   5   2 1451.25   87.39
  -2   5  -2 1428.46   87.99
   2   5   2 1340.07   87.29
  -2   5  -2 1433.46   83.79
  -3  -5  -2  442.96   42.10
  -3  -5  -2  392.26   41.40
   3  -5   2  403.06   53.09
  -3  -5  -2  367.56   43.90
  -3   5  -2  458.25   42.70
   3   5   2  394.56   42.30
   3   5   2  385.16   41.90
  -3   5  -2  393.36   33.20
   4  -5   2 2747.93  176.78
  -4  -5  -2 2691.93  169.48
  -4  -5  -2 2789.42  168.48
  -4   5  -2 2821.22  164.78
  -4   5  -2 2842.22  165.38
  -4   5  -2 2860.71  169.38
   4   5   2 2954.00  169.48
   4   5   2 2858.91  169.68
   5  -5   2 1701.33  120.69
  -5  -5  -2 1625.94  106.99
  -5  -5  -2 1659.23  109.19
  -5   5  -2 1710.83  107.79
   5   5   2 1713.33  109.59
  -5   5  -2 1635.64  103.09
  -5   5  -2 1590.24  101.89
   5   5   2 1784.72  110.09
  -6  -5  -2 1007.80   77.79
   6  -5   2 1052.89   96.69
  -6  -5  -2  976.40   80.89
   6   5   2 1143.99   82.09
   6   5   2 1002.70   79.79
  -6   5  -2 1025.20   78.99
  -6   5  -2 1001.10   69.69
  -6   5  -2 1037.60   71.49
  -7  -5  -2  191.58   37.20
   7  -5   2  196.08   57.09
  -7  -5  -2  106.99   39.30
  -7   5  -2  122.19   34.90
   7   5   2  169.58   42.70
  -7   5  -2  138.39   26.50
  -7   5  -2  161.78   29.60
   7   5   2  138.89   38.30
  -8  -5  -2   69.49   45.70
  -8  -5  -2   56.99   41.00
  -8  -5  -2   48.20   39.90
   8  -5   2   24.80   60.09
  -8   5  -2   41.10   36.20
   8   5   2   25.60   41.00
  -9  -5  -2   50.99   49.40
  -9  -5  -2   -9.70   45.40
   9  -5   2  -17.90   63.89
  -9  -5  -2  -14.80   41.60
   9   5   2  -34.60   43.20
  -9   5  -2   -7.00   39.90
 -10  -5  -2  375.46   81.19
  10  -5   2  349.47   84.59
 -10  -5  -2  351.66   59.99
 -10  -5  -2  321.57   54.49
  10   5   2  375.76   78.49
 -10   5  -2  295.27   52.39
 -10  -6   2  793.42  102.69
 -10  -6   2  714.13   93.89
  10  -6  -2  759.32  130.49
  10   6  -2  818.42   92.19
 -10   6   2  847.52   83.39
  -9  -6   2  144.49   46.00
  -9  -6   2  135.19   50.39
   9  -6  -2  127.59   72.99
   9   6  -2  156.38   47.00
  -9   6   2  123.09   42.60
  -9   6   2  179.18   40.60
  -9   6   2  155.68   39.50
   8  -6  -2  691.13  106.09
  -8  -6   2  686.63   88.09
  -8  -6   2  784.52   78.29
  -8   6   2  765.12   70.89
   8   6  -2  800.42   79.59
  -8   6   2  791.42   72.29
  -8   6   2  647.54   71.29
  -7  -6   2   70.39   40.10
   7  -6  -2   84.59   52.49
  -7  -6   2  130.69   36.80
  -7   6   2   81.29   30.30
  -7   6   2  103.39   30.30
   7   6  -2   55.99   34.80
  -7   6   2  115.39   34.00
   6  -6  -2  -52.79   43.10
  -6  -6   2   47.60   32.30
  -6  -6   2   40.20   29.10
  -6   6   2  -15.80   24.90
  -6   6   2    6.60   23.30
  -6   6   2   -8.80   27.40
   6   6  -2  -52.59   29.20
  -5  -6   2  249.58   45.40
  -5  -6   2  293.07   48.30
   5  -6  -2  335.27   60.69
   5   6  -2  275.97   45.80
  -5   6   2  369.96   41.00
  -5   6   2  314.07   39.20
  -5   6   2  298.37   41.90
  -4  -6   2 1449.26   93.79
   4  -6  -2 1349.07  102.89
  -4  -6   2 1403.46   91.29
  -4   6   2 1418.96   88.69
   4   6  -2 1387.76   92.19
  -4   6   2 1432.36   90.19
  -4   6   2 1378.86   88.89
   3  -6  -2  414.46   53.89
  -3  -6   2  360.16   45.00
  -3  -6   2  373.16   42.00
   3   6  -2  356.36   43.40
  -3   6   2  399.56   37.10
  -3   6   2  400.16   39.60
  -3   6   2  402.06   37.80
  -2  -6   2 4749.62  266.87
  -2  -6   2 4819.22  267.87
   2  -6  -2 4462.15  271.87
  -2   6   2 4349.26  266.67
   2   6  -2 4856.71  268.77
  -2   6   2 4320.67  265.27
  -1  -6   2  408.96   42.20
  -1  -6   2  432.26   39.90
  -1  -6   2  389.26   35.50
   1  -6  -2  488.45   54.59
  -1   6   2  424.96   42.00
  -1   6   2  494.85   43.50
   1   6  -2  389.46   49.80
   0  -6   2  797.42   58.89
   0  -6  -2  731.93   62.49
   0   6  -2  864.21   64.79
   0   6   2  795.02   59.99
   1  -6   2  -23.20   25.50
  -1  -6  -2    7.40   19.20
  -1   6  -2   12.00   22.70
   1   6   2   -9.80   20.70
  -2  -6  -2   38.50   20.20
   2  -6   2  103.79   30.20
  -2   6  -2   87.89   22.20
   2   6   2   63.39   21.90
   3  -6   2  440.66   56.19
  -3  -6  -2  422.36   44.00
  -3  -6  -2  379.86   45.10
  -3  -6  -2  417.76   40.50
  -3   6  -2  448.56   35.20
  -3   6  -2  380.16   44.50
   3   6   2  447.16   44.20
   3   6   2  369.66   41.40
  -4  -6  -2 2350.76  140.09
   4  -6   2 2336.57  150.28
  -4  -6  -2 2204.28  142.29
  -4  -6  -2 2190.98  140.39
   4   6   2 2282.37  139.49
  -4   6  -2 2261.67  136.39
  -4   6  -2 2422.56  141.29
   4   6   2 2324.47  140.89
  -4   6  -2 2300.47  135.89
   5  -6   2  877.51   83.59
  -5  -6  -2  860.21   67.89
  -5  -6  -2  775.82   68.99
   5   6   2  901.41   66.99
  -5   6  -2  789.42   57.19
  -5   6  -2  783.42   65.79
  -5   6  -2  822.42   58.49
   5   6   2  801.12   67.49
   6  -6   2 1410.26  114.69
  -6  -6  -2 1365.16   95.29
  -6  -6  -2 1346.17   98.79
   6   6   2 1334.67   95.29
  -6   6  -2 1377.56   95.49
   6   6   2 1337.87   97.09
  -6   6  -2 1330.07   86.19
  -6   6  -2 1296.47   87.19
   7  -6   2  255.97   62.79
  -7  -6  -2  189.68   44.80
  -7  -6  -2  213.08   40.70
  -7   6  -2  205.08   36.80
   7   6   2  187.98   41.70
  -7   6  -2  169.48   28.80
  -8  -6  -2   74.29   41.80
  -8  -6  -2   65.39   48.40
   8  -6   2   69.29   64.49
   8   6   2    9.30   41.90
  -8   6  -2   78.59   37.00
   9  -6   2  -11.90   69.09
  -9  -6  -2   55.09   52.59
  -9  -6  -2  -45.30   46.20
  -9  -6  -2   29.70   45.80
  -9   6  -2   79.69   40.10
   9   6   2   42.50   46.60
  10  -6   2  261.67   83.89
 -10  -6  -2  260.77   63.69
 -10  -6  -2  338.97   62.29
 -10  -6  -2  359.56   56.89
 -10   6  -2  250.07   50.49
  10   6   2  274.97   57.59
  10  -7  -2  -43.80   74.39
 -10  -7   2   11.20   49.80
 -10  -7   2   11.40   54.19
 -10   7   2  -14.60   40.10
  10   7  -2   36.40   48.80
   9  -7  -2 1082.39  129.69
  -9  -7   2 1064.59  110.19
  -9  -7   2  921.51  100.99
  -9   7   2 1119.19   90.79
  -9   7   2 1093.99  115.29
   9   7  -2 1084.79   99.89
  -9   7   2 1087.19   91.79
  -8  -7   2   44.00   41.30
  -8  -7   2   15.90   46.20
   8  -7  -2  -23.10   61.39
  -8   7   2   -3.10   35.20
  -8   7   2  -14.40   32.70
  -8   7   2  -11.60   32.80
   8   7  -2   44.30   41.20
  -7  -7   2  339.17   46.20
  -7  -7   2  358.06   68.09
   7  -7  -2  374.26   89.09
  -7   7   2  377.26   55.09
  -7   7   2  361.66   52.89
   7   7  -2  300.37   61.89
  -7   7   2  388.76   55.29
  -6  -7   2   13.50   33.90
  -6  -7   2  -14.60   30.30
   6  -7  -2   67.29   50.09
  -6   7   2   39.20   25.80
  -6   7   2   53.19   26.70
  -6   7   2   48.70   29.20
   6   7  -2   10.80   30.60
  -5  -7   2  400.86   53.69
   5  -7  -2  336.17   65.09
  -5  -7   2  405.16   49.80
  -5   7   2  393.66   45.00
  -5   7   2  427.66   45.80
   5   7  -2  398.46   51.39
  -5   7   2  388.76   48.60
  -4  -7   2  -33.50   24.90
   4  -7  -2    8.70   36.90
  -4  -7   2  -30.50   23.20
  -4   7   2    4.30   19.70
  -4   7   2  -17.00   20.90
  -4   7   2  -15.50   22.30
   4   7  -2   -4.60   22.60
  -3  -7   2 2982.70  176.88
   3  -7  -2 2938.81  182.38
  -3  -7   2 2987.00  175.18
  -3   7   2 2852.01  174.58
   3   7  -2 3000.70  177.08
  -3   7   2 2867.41  173.28
   2  -7  -2   -5.30   28.70
  -2  -7   2   -1.40   24.40
  -2  -7   2    6.30   21.50
  -2   7   2   -6.00   18.70
   2   7  -2   25.20   26.50
  -2   7   2  -26.80   20.90
  -1  -7   2 3022.70  179.98
   1  -7  -2 3035.30  186.28
  -1  -7   2 2994.30  178.78
  -1  -7   2 3137.39  181.38
  -1   7   2 3116.19  181.88
   1   7  -2 3038.10  184.48
   0  -7  -2  229.08   43.50
   0  -7   2  157.98   37.60
   0   7   2  190.48   29.10
   0   7  -2  185.28   32.30
   1  -7   2  163.38   43.40
   1   7   2  169.68   26.80
  -1   7  -2  225.58   44.30
   2  -7   2   68.29   32.80
   2   7   2   53.99   23.60
  -2   7  -2   71.39   23.80
  -3  -7  -2 1279.37   85.59
  -3  -7  -2 1291.37   87.19
  -3  -7  -2 1253.37   81.59
   3  -7   2 1227.78   94.79
  -3   7  -2 1321.57   86.19
  -3   7  -2 1249.77   79.89
   3   7   2 1311.37   85.09
  -4  -7  -2   23.20   25.50
  -4  -7  -2    2.80   28.10
   4  -7   2   14.50   36.30
  -4  -7  -2   22.20   23.30
   4   7   2  -13.50   22.40
   4   7   2   -6.50   23.70
  -4   7  -2    5.10   18.70
  -4   7  -2  -32.80   24.00
  -5  -7  -2 2279.37  139.89
  -5  -7  -2 2312.77  141.99
  -5  -7  -2 2159.48  143.39
   5  -7   2 2227.28  154.18
   5   7   2 2232.68  141.79
   5   7   2 2241.68  139.09
  -5   7  -2 2318.57  141.59
  -5   7  -2 2260.37  134.99
  -5   7  -2 2225.58  135.39
   6  -7   2   21.00   48.40
  -6  -7  -2   38.90   32.50
  -6  -7  -2   14.30   35.90
  -6   7  -2   16.00   29.70
  -6   7  -2  -13.90   23.40
   6   7   2   62.09   32.90
  -6   7  -2    1.10   22.00
  -7  -7  -2  598.44   76.19
   7  -7   2  512.25   96.69
  -7  -7  -2  689.93   73.79
  -7   7  -2  552.64   65.19
   7   7   2  573.04   69.19
  -8  -7  -2   22.00   50.19
  -8  -7  -2   48.90   44.40
   8  -7   2   -7.00   62.39
  -8   7  -2   75.49   38.60
   8   7   2   44.60   44.10
  -9  -7  -2   22.70   57.79
   9  -7   2  105.89   76.99
  -9  -7  -2  133.09   50.79
   9   7   2   30.00   47.00
  -9   7  -2   25.00   39.80
  10  -7   2  -35.10   79.59
 -10  -7  -2   22.10   49.99
 -10  -7  -2   -6.30   58.69
 -10  -7  -2   18.60   54.49
 -10   7  -2   -3.10   43.70
  10   7   2   -1.10   50.09
 -10  -8   2  405.26   69.09
 -10  -8   2  471.65   88.99
  10  -8  -2  489.75   96.49
  10   8  -2  413.46   86.29
 -10   8   2  506.65   73.79
   9  -8  -2  216.08   73.79
  -9  -8   2   85.69   50.29
  -9  -8   2  122.09   57.59
   9   8  -2  132.39   49.10
  -9   8   2  147.49   41.20
  -8  -8   2  804.92   91.49
   8  -8  -2  715.93  116.09
  -8  -8   2  681.93   94.39
  -8   8   2  814.82   74.79
  -8   8   2  705.23   72.39
   8   8  -2  888.31   85.59
  -8   8   2  791.92   75.89
   7  -8  -2   65.29   58.99
  -7  -8   2   98.79   45.10
  -7  -8   2  109.99   41.00
  -7   8   2   95.59   32.90
  -7   8   2   88.89   35.10
  -7   8   2   66.19   32.50
   7   8  -2   89.39   40.20
  -6  -8   2   29.50   33.50
  -6  -8   2   58.29   37.10
   6  -8  -2   -4.10   46.90
  -6   8   2   10.60   27.00
   6   8  -2  -20.60   31.90
  -6   8   2   14.80   27.50
  -6   8   2  -16.60   29.90
   5  -8  -2   10.50   40.30
  -5  -8   2   -0.50   32.10
  -5  -8   2   19.90   29.20
  -5   8   2   10.30   27.60
  -5   8   2   11.60   24.80
   5   8  -2   39.70   31.40
  -5   8   2   -5.30   24.90
  -4  -8   2 1044.70   81.69
   4  -8  -2 1122.49   91.29
  -4  -8   2 1108.09   79.39
   4   8  -2 1105.69   80.49
  -4   8   2 1090.49   75.19
  -4   8   2 1072.69   76.79
   3  -8  -2  498.55   61.49
  -3  -8   2  459.95   49.30
  -3  -8   2  559.24   53.59
  -3   8   2  473.55   48.10
   3   8  -2  537.25   53.29
  -3   8   2  483.05   44.90
   2  -8  -2 1992.80  129.09
  -2  -8   2 1993.40  124.29
  -2  -8   2 1948.41  121.59
  -2   8   2 1993.90  120.99
   2   8  -2 2002.30  125.19
  -2   8   2 1858.01  121.39
   1  -8  -2  184.18   50.59
  -1  -8   2  199.28   32.00
  -1  -8   2  204.18   39.20
  -1  -8   2  210.68   26.70
  -1   8   2  136.49   30.80
   1   8  -2  153.28   33.90
   0  -8   2 1096.29   78.79
   0  -8  -2 1128.69   86.99
   0   8  -2 1205.68   84.69
   0   8   2 1105.39   80.09
   1  -8   2   -6.40   28.40
   1   8   2  -24.10   24.90
  -1   8  -2   16.00   27.10
   2  -8   2  258.27   51.59
   2   8   2  336.47   42.90
  -2   8  -2  274.77   44.10
  -3  -8  -2  127.09   28.70
  -3  -8  -2  175.78   32.40
   3  -8   2  198.08   39.40
  -3  -8  -2  142.09   24.90
   3   8   2  144.79   28.30
  -3   8  -2  188.38   41.10
  -4  -8  -2 1462.95   97.99
   4  -8   2 1600.74  116.29
  -4  -8  -2 1564.14  103.69
  -4  -8  -2 1503.55  106.99
   4   8   2 1554.04  103.69
  -4   8  -2 1640.84  103.69
  -4   8  -2 1584.64   97.29
  -5  -8  -2   72.09   35.90
  -5  -8  -2   88.59   32.80
   5  -8   2  100.09   46.00
  -5   8  -2   99.39   23.90
   5   8   2   99.69   31.00
  -5   8  -2  112.39   30.90
  -6  -8  -2 1165.38   93.09
  -6  -8  -2 1007.90   86.09
   6  -8   2 1013.90  107.59
  -6   8  -2 1055.59   89.79
   6   8   2 1014.70   85.19
  -6   8  -2 1034.10   84.49
   7  -8   2   23.60   57.89
  -7  -8  -2   -7.70   41.50
  -7  -8  -2  -11.00   45.90
   7   8   2   49.10   41.80
  -7   8  -2   25.40   35.10
   8  -8   2   19.70   65.39
  -8  -8  -2   92.19   49.50
  -8  -8  -2   47.70   52.59
  -8   8  -2   82.09   41.00
   8   8   2   51.79   46.60
   9  -8   2    1.60   77.99
  -9  -8  -2   86.79   60.99
  -9  -8  -2    7.00   49.80
   9   8   2   61.19   50.39
  -9   8  -2    0.50   41.40
 -10  -8  -2  241.78   59.09
 -10  -8  -2  254.47   60.39
  10  -8   2  273.07   90.19
 -10  -8  -2  261.07   68.59
  10   8   2  264.57   61.09
 -10   8  -2  202.98   51.59
 -10  -9   2  187.78   66.69
 -10  -9   2  244.68   59.59
  10  -9  -2  184.58   88.09
 -10   9   2  188.58   48.50
  10   9  -2  234.18   59.89
  -9  -9   2  293.97   59.89
   9  -9  -2  335.77   81.39
  -9  -9   2  480.95   93.19
  -9   9   2  400.96   69.69
   9   9  -2  321.27   57.49
  -8  -9   2  624.04   94.89
   8  -9  -2  557.84  113.99
  -8  -9   2  561.64   80.29
   8   9  -2  511.85   77.49
  -8   9   2  431.16   64.19
  -8   9   2  461.15   66.39
  -8   9   2  574.84   69.69
   7  -9  -2  103.29   63.39
  -7  -9   2  136.49   44.10
  -7  -9   2   78.89   47.40
  -7   9   2  139.89   37.40
  -7   9   2  120.39   34.30
   7   9  -2   78.99   42.40
  -7   9   2  103.99   35.40
  -6  -9   2    1.70   38.30
  -6  -9   2   14.10   35.80
   6  -9  -2  -55.89   51.79
  -6   9   2   28.10   29.70
  -6   9   2   -5.10   30.40
   6   9  -2   33.20   36.80
   5  -9  -2  116.89   46.30
  -5  -9   2  145.39   38.40
  -5  -9   2  171.38   36.20
   5   9  -2  222.08   35.80
  -5   9   2  124.99   32.00
  -5   9   2  140.69   29.90
  -4  -9   2  431.06   57.29
  -4  -9   2  483.65   53.89
   4  -9  -2  371.76   66.29
   4   9  -2  469.65   56.09
  -4   9   2  356.06   46.60
  -4   9   2  402.86   51.09
   3  -9  -2  425.76   63.39
  -3  -9   2  447.16   53.89
  -3  -9   2  400.56   50.89
   3   9  -2  445.26   54.29
  -3   9   2  390.96   48.10
  -3   9   2  423.86   46.30
  -2  -9   2  664.53   60.79
  -2  -9   2  657.53   57.69
   2  -9  -2  631.84   68.59
   2   9  -2  639.34   63.49
  -2   9   2  655.63   57.59
  -1  -9   2 1277.47   82.29
   1  -9  -2 1240.18   91.09
  -1  -9   2 1196.48   84.99
  -1  -9   2 1121.29   79.79
   1   9  -2 1161.68   89.79
  -1   9   2 1354.96   87.09
   0  -9   2  362.46   49.00
   0  -9  -2  469.45   61.99
   0   9  -2  435.76   58.09
   0   9   2  399.96   53.09
  -1  -9  -2  314.97   48.50
   1  -9   2  164.48   36.10
  -1   9  -2  165.88   34.30
   1   9   2  177.98   31.90
   2  -9   2  154.58   38.90
  -2  -9  -2  260.67   37.70
   2   9   2  171.08   31.40
  -2   9  -2  147.69   32.50
  -3  -9  -2  734.93   65.39
  -3  -9  -2  792.12   68.89
   3  -9   2  802.92   79.19
  -3   9  -2  779.12   66.39
   3   9   2  847.92   67.29
   4  -9   2  513.05   75.99
  -4  -9  -2  561.14   59.69
  -4  -9  -2  515.75   65.49
  -4   9  -2  526.35   57.79
   4   9   2  499.15   58.29
  -5  -9  -2  829.62   76.59
  -5  -9  -2  765.92   72.99
   5  -9   2  715.63   91.49
  -5   9  -2  750.62   70.69
  -5   9  -2  687.43   58.89
   5   9   2  739.13   70.09
   6  -9   2  367.86   90.99
  -6  -9  -2  361.26   66.69
  -6  -9  -2  401.16   75.99
   6   9   2  460.35   65.09
  -6   9  -2  436.46   62.29
  -7  -9  -2  364.46   59.19
   7  -9   2  288.27   74.89
  -7  -9  -2  352.56   53.79
   7   9   2  348.57   71.09
  -7   9  -2  314.87   47.20
  -8  -9  -2  -74.19   48.60
   8  -9   2  -67.19   69.19
  -8  -9  -2   41.20   55.69
  -8   9  -2   49.00   40.00
   8   9   2  -39.10   44.30
   9  -9   2  103.19   79.79
  -9  -9  -2   56.09   53.19
  -9  -9  -2   -1.20   61.39
   9   9   2   72.29   51.49
  -9   9  -2  102.89   46.50
 -10  -9  -2  196.88   79.79
 -10  -9  -2   59.49   63.09
 -10  -9  -2  156.98   71.09
  10  -9   2  268.47   98.49
 -10   9  -2  266.57   53.59
  10   9   2  237.38   77.99
  -9 -10   2  467.15   73.29
   9 -10  -2  464.45  120.99
  -9 -10   2  393.16   66.39
  -9  10   2  397.66   73.49
   9  10  -2  530.65   85.19
  -8 -10   2   30.90   55.29
   8 -10  -2  -11.00   67.29
  -8 -10   2  -28.10   48.00
  -8  10   2   46.90   39.00
   8  10  -2    4.70   46.30
   7 -10  -2  295.87   70.59
  -7 -10   2  465.45   77.69
  -7 -10   2  268.87   51.49
  -7  10   2  245.48   43.30
  -7  10   2  307.77   60.19
   7  10  -2  298.27   50.49
   6 -10  -2   27.00   56.79
  -6 -10   2    7.60   38.40
  -6 -10   2   17.60   43.20
  -6  10   2  -32.90   31.90
  -6  10   2    9.70   31.60
   6  10  -2   27.70   39.80
   5 -10  -2   59.19   50.69
  -5 -10   2   52.39   34.70
  -5 -10   2  110.59   40.00
  -5  10   2  111.59   32.80
   5  10  -2   89.29   37.20
  -5  10   2   57.49   29.20
  -4 -10   2  109.69   37.10
  -4 -10   2   72.59   32.20
   4 -10  -2   45.20   42.00
   4  10  -2   41.20   34.20
  -4  10   2   49.99   26.50
  -4  10   2  116.99   31.60
  -3 -10   2  858.31   76.89
  -3 -10   2  931.91   75.09
   3 -10  -2  996.40   86.89
  -3  10   2  936.31   70.99
  -3  10   2  904.61   72.59
   3  10  -2  916.31   78.09
  -2 -10   2  238.98   50.69
   2 -10  -2  252.67   58.59
  -2 -10   2  255.07   46.70
   2  10  -2  260.77   54.79
  -2  10   2  304.97   50.39
  -1 -10   2  994.20   76.29
  -1 -10   2  919.51   70.59
  -1 -10   2  961.30   72.99
   1 -10  -2 1052.69   84.49
  -1  10   2 1077.49   79.89
   1  10  -2 1009.30   83.29
   0 -10   2   34.40   29.00
   0 -10  -2  118.89   38.10
   0  10   2   73.59   33.80
   0  10  -2   66.09   37.00
  -1 -10  -2  123.89   36.10
   1 -10   2   38.30   33.70
  -1  10  -2   48.60   34.30
   1  10   2   27.10   30.90
   2 -10   2   23.60   37.50
  -2  10  -2   25.40   32.00
   2  10   2   48.10   30.40
   3 -10   2  729.53   79.59
  -3 -10  -2  676.63   67.69
  -3 -10  -2  691.53   63.79
  -3 -10  -2  541.05   53.89
  -3  10  -2  665.43   64.19
   3  10   2  725.43   64.39
  -4 -10  -2   41.90   34.00
   4 -10   2   77.79   46.30
  -4 -10  -2   87.09   39.00
   4  10   2   69.69   33.70
  -4  10  -2   52.39   33.20
   5 -10   2  957.30  104.19
  -5 -10  -2  866.41   87.09
  -5 -10  -2  847.32   83.29
  -5  10  -2  940.51   74.99
  -5  10  -2  930.81   80.19
   5  10   2  947.61   80.89
  -6 -10  -2  114.09   44.70
  -6 -10  -2   80.09   48.40
   6 -10   2  102.49   59.49
   6  10   2   42.30   40.20
  -6  10  -2   55.99   38.30
   7 -10   2  217.28   74.99
  -7 -10  -2  240.68   53.59
  -7 -10  -2  308.17   59.59
   7  10   2  221.88   51.29
  -7  10  -2  238.08   45.50
   8 -10   2  -54.99   68.89
  -8 -10  -2  -19.30   52.19
  -8 -10  -2  -22.90   56.49
  -8  10  -2    4.90   42.80
   8  10   2   18.20   47.40
  -9 -10  -2  158.28   59.29
   9 -10   2   39.00   82.99
  -9 -10  -2   52.79   65.89
   9  10   2   77.29   52.29
  -9  10  -2  100.99   48.30
  -9 -11   2  106.59   58.59
  -9 -11   2  -33.20   63.49
   9 -11  -2   -1.60   76.79
  -9  11   2  -15.40   71.39
   9  11  -2   70.29   55.89
  -8 -11   2  546.15   76.39
  -8 -11   2  530.65   90.29
   8 -11  -2  604.34  120.69
   8  11  -2  505.85   84.99
  -8  11   2  639.64   77.09
  -7 -11   2   14.20   51.49
   7 -11  -2   24.80   64.49
  -7 -11   2  -44.30   47.40
  -7  11   2   54.39   38.80
   7  11  -2   37.60   45.20
  -7  11   2   11.40   37.20
  -6 -11   2    0.40   43.20
  -6 -11   2  -43.80   46.70
   6 -11  -2  -37.20   57.29
  -6  11   2  -29.70   35.30
   6  11  -2  -14.00   41.90
  -6  11   2   15.10   34.00
  -5 -11   2   -3.70   41.70
  -5 -11   2   40.60   38.60
   5 -11  -2  -15.50   50.89
  -5  11   2   -2.90   33.40
   5  11  -2   26.50   37.80
  -5  11   2  -24.10   30.40
  -4 -11   2  406.16   61.89
   4 -11  -2  516.05   78.39
  -4 -11   2  444.26   67.79
  -4  11   2  404.86   54.79
   4  11  -2  370.36   63.49
  -4  11   2  381.46   58.49
  -3 -11   2   94.69   36.50
   3 -11  -2   62.39   42.40
  -3 -11   2    3.30   33.00
   3  11  -2   57.49   38.40
  -3  11   2   18.30   31.60
  -2 -11   2 1171.08   88.19
   2 -11  -2 1241.58   97.39
  -2 -11   2 1091.09   91.59
  -2  11   2 1334.07   91.69
   2  11  -2 1176.68   94.99
   1 -11  -2   46.60   39.00
  -1 -11   2   91.29   33.60
  -1 -11   2   89.79   29.70
  -1 -11   2   54.39   28.30
  -1  11   2   61.09   37.70
   1  11  -2   90.69   40.90
   0 -11   2  266.17   50.99
   0 -11  -2  238.38   61.89
   0  11  -2  254.07   44.10
   0  11   2  269.27   42.30
   1 -11   2    3.20   35.80
  -1 -11  -2   32.00   38.20
   1  11   2  -24.80   33.10
  -1  11  -2    9.20   36.20
   2 -11   2  203.68   46.00
  -2  11  -2  215.48   41.20
   2  11   2  190.68   38.60
  -3 -11  -2   33.20   36.60
   3 -11   2   -0.90   45.10
  -3 -11  -2   23.10   32.30
   3  11   2   14.80   34.80
  -3  11  -2    2.00   33.50
  -4 -11  -2  838.52   86.69
   4 -11   2  980.50  101.09
  -4 -11  -2  933.01   82.59
  -4  11  -2  981.60   80.19
   4  11   2  885.41   80.59
  -5 -11  -2   53.59   45.20
   5 -11   2   60.39   58.29
  -5 -11  -2   68.39   41.40
   5  11   2   42.10   40.40
  -5  11  -2   58.79   37.30
  -6 -11  -2  705.33   88.59
   6 -11   2  622.44  108.99
  -6 -11  -2  662.93   84.99
   6  11   2  648.04   78.39
  -6  11  -2  698.73   77.79
  -7 -11  -2   66.19   55.79
   7 -11   2  -38.50   70.79
  -7 -11  -2  121.19   50.89
   7  11   2   36.30   47.30
  -7  11  -2   61.59   42.90
  -8 -11  -2   34.40   54.29
   8 -11   2  -82.79   72.19
  -8 -11  -2   23.10   59.69
   8  11   2   54.29   51.59
  -8  11  -2  -40.70   43.70
  -9 -11  -2   24.50   59.19
  -9 -11  -2   26.90   66.49
   9 -11   2  -37.50   82.89
  -9  11  -2   -3.30   47.60
   9  11   2   25.40   55.19
  -9 -12   2  412.16   73.09
  -9 -12   2  368.56   79.49
   9 -12  -2  494.95  109.49
   9  12  -2  483.15  104.89
  -8 -12   2  262.37   60.69
  -8 -12   2  313.77   68.09
   8 -12  -2  202.58   77.99
  -8  12   2  253.17   54.19
   8  12  -2  240.18   58.49
  -7 -12   2  164.38   52.99
   7 -12  -2  118.69   75.39
  -7 -12   2  116.09   56.99
  -7  12   2  145.29   42.30
   7  12  -2  121.09   51.49
  -6 -12   2   34.10   51.89
  -6 -12   2   42.70   46.10
   6 -12  -2    7.70   63.39
  -6  12   2   32.00   35.90
   6  12  -2   36.30   47.40
  -6  12   2  -32.80   37.80
  -5 -12   2   94.59   43.70
   5 -12  -2  -21.60   57.59
  -5 -12   2  -60.69   46.20
   5  12  -2  -15.40   43.70
  -5  12   2   44.80   34.10
  -5  12   2   72.39   37.00
   4 -12  -2  373.56   80.79
  -4 -12   2  396.56   65.69
  -4 -12   2  445.56   71.99
   4  12  -2  420.96   69.09
  -4  12   2  359.36   59.39
  -3 -12   2  433.86   65.39
  -3 -12   2  465.55   70.19
   3 -12  -2  539.35   79.19
  -3  12   2  495.45   65.59
   3  12  -2  473.85   71.69
  -2 -12   2  496.25   59.19
   2 -12  -2  486.75   72.29
  -2 -12   2  389.06   65.69
   2  12  -2  413.16   71.09
  -2  12   2  415.46   64.59
  -1 -12   2  340.17   58.49
   1 -12  -2  333.87   64.59
  -1 -12   2  410.16   53.69
   1  12  -2  356.16   70.59
  -1  12   2  357.56   66.49
   0 -12   2  109.39   34.50
   0 -12   2   84.49   36.00
   0 -12  -2   58.99   39.20
   0  12  -2  154.18   45.20
   0  12   2   22.70   39.20
  -1 -12  -2    3.60   37.00
   1 -12   2   -3.70   37.90
  -1  12  -2   22.30   40.70
   1  12   2   -5.30   36.90
   2 -12   2   51.29   44.20
  -2  12  -2   39.90   41.40
   2  12   2   29.50   37.20
   3 -12   2  575.64   86.09
  -3 -12  -2  594.74   68.29
  -3 -12  -2  494.55   73.59
  -3  12  -2  550.44   71.99
   3  12   2  572.74   69.49
  -4 -12  -2  384.16   75.79
   4 -12   2  437.76   89.49
  -4 -12  -2  391.46   53.59
   4  12   2  441.46   67.09
  -4  12  -2  461.35   69.29
   5 -12   2  648.74  103.39
  -5 -12  -2  565.54   79.09
  -5 -12  -2  586.64   86.59
  -5  12  -2  564.54   73.99
   5  12   2  495.05   77.39
   6 -12   2  296.47   73.49
  -6 -12  -2  252.17   59.19
  -6 -12  -2  291.47   54.59
   6  12   2  275.37   52.09
  -6  12  -2  263.57   48.90
  -7 -12  -2   12.50   51.59
   7 -12   2   23.50   71.49
  -7 -12  -2    8.30   57.19
   7  12   2   55.79   48.50
  -7  12  -2   51.39   45.40
   8 -12   2  -13.50   75.59
  -8 -12  -2    6.90   57.29
  -8 -12  -2  -40.70   61.59
   8  12   2   -4.60   52.19
  -8  12  -2  -12.40   47.00
  -9 -12  -2   63.69   68.39
  -9 -12  -2    3.70   62.49
  -9  12  -2   41.90   51.09
  -8 -13   2   -1.80   56.69
   8 -13  -2   85.09   76.59
  -8 -13   2   38.70   63.09
   8  13  -2  139.49   59.19
  -7 -13   2  185.48   56.79
  -7 -13   2  218.68   61.49
   7 -13  -2  114.19   74.49
   7  13  -2  151.48   54.59
  -7  13   2  158.28   47.50
  -6 -13   2  -23.50   53.49
   6 -13  -2   22.50   67.39
  -6 -13   2   34.00   48.90
  -6  13   2   79.19   40.40
   6  13  -2   45.80   49.10
  -6  13   2    1.20   38.90
   5 -13  -2  176.28   68.19
  -5 -13   2  134.79   48.70
  -5 -13   2  157.88   54.49
  -5  13   2  105.69   40.30
   5  13  -2  130.79   50.59
  -4 -13   2    4.30   41.90
   4 -13  -2  -36.70   52.79
  -4 -13   2  -49.99   46.20
   4  13  -2   -3.60   45.50
  -4  13   2   61.39   40.10
  -3 -13   2  658.53   84.79
  -3 -13   2  697.83   76.99
   3 -13  -2  741.33   91.99
   3  13  -2  742.03   85.89
  -3  13   2  801.42   79.89
   2 -13  -2   83.79   46.20
  -2 -13   2   60.99   38.30
  -2 -13   2  119.09   43.60
  -2  13   2  106.49   43.20
   2  13  -2  117.39   47.30
   1 -13  -2 1363.06  110.09
  -1 -13   2 1384.06  105.79
  -1 -13   2 1432.16  101.39
  -1  13   2 1503.65  110.69
   1  13  -2 1489.25  115.79
   0 -13  -2    9.10   37.50
   0 -13   2   45.60   37.20
   0 -13   2  -31.90   36.10
   0  13  -2    1.60   45.10
   0  13   2  -12.60   42.50
  -1 -13  -2   53.59   41.30
   1 -13   2   13.20   41.20
  -1  13  -2  -53.99   43.60
   1  13   2  -16.40   40.80
   2 -13   2   55.79   46.40
  -2 -13  -2   27.60   40.90
   2  13   2    6.30   40.70
  -2  13  -2   28.00   44.90
   3 -13   2  550.84   91.09
  -3 -13  -2  689.73   74.09
  -3 -13  -2  643.04   81.19
  -3  13  -2  655.43   81.09
   3  13   2  597.34   76.69
   4 -13   2  246.18   64.89
  -4 -13  -2  249.58   50.79
  -4 -13  -2  241.58   56.29
   4  13   2  156.28   47.90
  -4  13  -2  237.78   48.60
   5 -13   2  613.84  108.79
  -5 -13  -2  531.25   92.79
  -5 -13  -2  665.73   88.99
   5  13   2  676.83   83.89
  -5  13  -2  732.63   84.19
  -6 -13  -2   33.80   56.79
   6 -13   2    9.70   68.59
  -6 -13  -2   66.29   52.19
   6  13   2   50.89   48.90
  -6  13  -2   13.70   45.40
  -7 -13  -2  207.98   58.79
  -7 -13  -2  165.88   62.69
   7 -13   2  147.39   76.49
   7  13   2  169.68   55.19
  -7  13  -2  209.08   52.19
  -8 -13  -2    2.90   64.99
   8 -13   2  -33.90   77.99
  -8 -13  -2  -30.30   58.29
   8  13   2  -27.20   54.19
  -8  13  -2   33.20   49.80
  -8 -14   2  554.04  102.79
  -8 -14   2  426.76   84.99
   8 -14  -2  504.55  123.59
   8  14  -2  387.26   70.89
   7 -14  -2    5.00   75.49
  -7 -14   2   11.80   54.39
  -7 -14   2  -11.30   59.39
   7  14  -2   53.89   56.69
  -6 -14   2  -90.89   56.49
   6 -14  -2   62.69   69.89
  -6 -14   2  -16.20   51.89
   6  14  -2   42.70   53.29
  -6  14   2   32.00   47.70
   5 -14  -2    6.30   63.99
  -5 -14   2  -38.50   48.50
  -5 -14   2   61.19   55.79
   5  14  -2   -6.80   50.09
  -5  14   2   36.00   43.20
  -4 -14   2  720.43   90.79
   4 -14  -2  632.64  105.29
  -4 -14   2  659.13   80.99
   4  14  -2  593.84   87.49
  -4  14   2  634.34   83.09
  -3 -14   2  -61.29   46.30
  -3 -14   2   46.40   43.60
   3 -14  -2  -10.60   51.79
   3  14  -2   30.60   48.70
  -3  14   2  -15.70   43.90
  -2 -14   2 1231.08  102.69
   2 -14  -2 1272.97  109.79
  -2 -14   2 1209.08   98.69
  -2  14   2 1166.98  104.19
   2  14  -2 1188.48  109.09
  -1 -14   2   32.90   37.10
  -1 -14   2   34.40   41.50
   1 -14  -2   12.20   43.80
   1  14  -2  -79.69   49.40
  -1  14   2  -36.20   45.70
   0 -14   2  604.34   72.69
   0 -14   2  647.94   67.49
   0 -14  -2  487.35   72.09
   0  14  -2  614.84   86.99
   0  14   2  493.95   80.69
   1 -14   2  -36.90   44.40
   1  14   2  -20.20   45.40
  -1  14  -2  -58.09   49.40
   2 -14   2  138.59   53.09
  -2 -14  -2  140.59   48.00
  -2 -14  -2   63.29   42.70
  -2  14  -2  123.09   50.89
   2  14   2   98.79   47.90
  -3 -14  -2   54.99   47.70
   3 -14   2   30.60   55.09
  -3 -14  -2   29.90   42.90
   3  14   2   56.49   47.00
  -3  14  -2   13.70   49.80
  -4 -14  -2 1299.77  109.99
  -4 -14  -2 1260.77  106.59
   4 -14   2 1023.50  121.89
   4  14   2 1018.60  101.39
  -4  14  -2 1118.09  107.79
   5 -14   2    7.70   65.79
  -5 -14  -2  -33.00   50.99
  -5 -14  -2  -14.60   55.49
   5  14   2   31.80   49.90
  -5  14  -2   -1.60   46.90
  -6 -14  -2  455.05   95.19
   6 -14   2  587.74  117.09
  -6 -14  -2  533.25   89.19
   6  14   2  570.84   86.19
  -6  14  -2  558.74   85.89
   7 -14   2  -14.70   74.19
  -7 -14  -2  -95.09   55.49
  -7 -14  -2  -19.90   61.59
  -7  14  -2  -14.40   49.20
   7  14   2  -23.60   56.09
  -8 -14  -2  -19.90   68.99
  -8 -14  -2  -16.50   65.09
   8 -14   2  -55.69   82.99
   8  14   2   19.40   59.29
  -8  14  -2  -21.60   53.09
   7 -15  -2  135.09   80.59
  -7 -15   2   88.49   63.99
  -7 -15   2  110.09   60.29
   7  15  -2  159.08   61.49
  -6 -15   2  -25.70   53.79
  -6 -15   2  -89.39   57.59
   6 -15  -2  -59.29   70.19
   6  15  -2   -8.00   57.29
  -5 -15   2   -2.60   52.39
   5 -15  -2  136.99   69.69
  -5 -15   2   92.69   59.79
   5  15  -2   42.10   54.89
  -5  15   2  130.59   57.59
  -4 -15   2  134.69   51.59
   4 -15  -2  215.08   69.39
  -4 -15   2  179.98   58.99
   4  15  -2  174.68   57.39
  -4  15   2  205.28   52.89
   3 -15  -2  838.22  105.69
  -3 -15   2  682.33   94.59
  -3 -15   2  802.12   87.09
  -3  15   2  680.73   90.09
   3  15  -2  736.63   97.29
   2 -15  -2  450.55   85.59
  -2 -15   2  537.95   80.59
  -2 -15   2  506.85   74.89
  -2  15   2  399.36   83.69
   2  15  -2  430.56   88.29
  -1 -15   2  928.71   81.29
   1 -15  -2  724.43   89.39
  -1 -15   2  834.22   89.79
   1  15  -2  786.12   99.39
  -1  15   2  762.12   92.79
   0 -15   2  119.69   45.40
   0 -15   2  103.19   40.10
   0  15  -2  100.99   56.29
   0  15   2   17.40   50.89
   1  15   2   27.40   50.69
  -1  15  -2   60.59   54.49
  -2 -15  -2   76.19   44.60
  -2 -15  -2   94.09   51.19
   2 -15   2   40.30   54.49
  -2  15  -2   33.40   52.19
   2  15   2   55.79   50.19
  -3 -15  -2  701.63   88.89
  -3 -15  -2  614.94   80.69
   3 -15   2  567.84   98.59
  -3  15  -2  470.85   90.99
   3  15   2  483.15   85.39
   4 -15   2  251.27   71.19
  -4 -15  -2  209.48   61.39
  -4 -15  -2  327.17   57.09
   4  15   2  144.59   55.39
  -4  15  -2  252.37   60.69
  -5 -15  -2  640.14  101.89
  -5 -15  -2  706.83   95.09
   5 -15   2  796.92  118.89
  -5  15  -2  658.23   94.19
   5  15   2  633.14   92.99
  -6 -15  -2  170.08   59.79
  -6 -15  -2  125.09   63.19
   6 -15   2  191.68   78.09
   6  15   2  155.48   58.09
  -6  15  -2  205.28   58.49
  -7 -15  -2  124.29   66.39
  -7 -15  -2  131.19   62.09
   7 -15   2  127.99   84.29
   7  15   2   82.29   61.29
  -7  15  -2  167.98   58.29
   6 -16  -2  -75.69   72.89
  -6 -16   2    6.00   56.69
  -6 -16   2  -22.90   61.59
   6  16  -2  -41.50   59.39
  -5 -16   2   99.39   62.99
  -5 -16   2   97.59   56.29
   5 -16  -2  119.79   71.89
   5  16  -2  114.59   59.39
   4 -16  -2  215.88   70.49
  -4 -16   2   91.89   53.29
  -4 -16   2  222.48   62.19
   4  16  -2  137.29   59.49
   3 -16  -2  655.73  110.49
  -3 -16   2  774.12   90.09
  -3 -16   2  677.53   96.09
  -3  16   2  745.33   93.39
   3  16  -2  664.23  100.89
  -2 -16   2  370.46   56.39
  -2 -16   2  347.77   60.59
   2 -16  -2  398.56   90.19
  -2  16   2  335.47   63.09
   2  16  -2  285.07   66.39
  -1 -16   2  586.34   88.79
  -1 -16   2  622.64   78.49
   1  16  -2  692.53   98.69
  -1  16   2  522.75   91.99
   0 -16   2  108.69   43.10
   0 -16   2   98.89   49.30
   0  16   2  116.69   55.39
   0  16  -2  233.28   63.59
   1 -16   2   47.30   44.20
   1  16   2  -13.60   53.39
  -1  16  -2   14.10   58.69
  -2 -16  -2   83.89   47.80
  -2 -16  -2   84.09   55.09
  -2  16  -2   91.79   58.89
   2  16   2   80.99   54.29
   3 -16   2  524.85  101.29
  -3 -16  -2  453.65   83.89
  -3 -16  -2  450.45   88.99
   3  16   2  356.16   63.89
  -3  16  -2  322.57   67.89
  -4 -16  -2  324.27   61.09
   4 -16   2  408.96  106.49
  -4 -16  -2  302.07   66.59
  -4  16  -2  337.47   66.29
   4  16   2  319.27   62.79
  -5 -16  -2  491.75   94.29
  -5 -16  -2  410.26   74.09
   5 -16   2  422.76  113.39
   5  16   2  375.16   67.49
  -5  16  -2  460.45   71.49
  -6 -16  -2  313.57   70.89
   6 -16   2  304.07   85.59
  -6 -16  -2  349.57   66.39
  -6  16  -2  216.48   63.69
   6  16   2  194.68   63.69
   6 -17  -2  -41.30   78.39
  -6 -17   2   -9.80   68.49
  -6 -17   2  -24.60   62.39
   6  17  -2  -21.20   64.59
   5 -17  -2  -43.00   70.69
  -5 -17   2   16.20   62.99
  -5 -17   2   31.80   57.59
   5  17  -2  -44.70   62.69
   4 -17  -2  331.27   78.19
  -4 -17   2  335.77   61.99
  -4 -17   2  475.45   70.69
   4  17  -2  245.28   67.19
   3 -17  -2   64.09   64.19
  -3 -17   2    1.20   49.80
  -3 -17   2  108.69   57.89
   3  17  -2   87.59   64.59
  -2 -17   2 1007.80  103.59
  -2 -17   2  993.50   99.09
   2  17  -2  816.52  110.89
  -2  17   2  859.71  105.19
  -1 -17   2  110.49   54.79
  -1 -17   2   50.69   47.00
   1  17  -2   80.59   61.69
  -1  17   2   10.10   57.29
   0 -17   2  305.27   51.29
   0 -17   2  459.55   79.29
   0  17   2  300.67   63.59
   0  17  -2  319.07   69.09
   1 -17   2   66.69   43.30
  -1 -17  -2  -34.30   51.79
   1 -17   2    4.20   48.40
   1  17   2  -62.59   56.79
  -1  17  -2   -2.90   62.29
  -2 -17  -2   35.60   55.49
  -2 -17  -2   19.60   50.09
  -2  17  -2 -112.69   59.19
   2  17   2  -42.00   54.09
  -3 -17  -2   57.69   57.89
  -3 -17  -2    7.90   51.49
  -3  17  -2  -55.09   59.09
   3  17   2    2.30   56.89
   4 -17   2  643.84  116.39
  -4 -17  -2  704.33   95.49
  -4 -17  -2  728.73  105.59
   4  17   2  658.73   98.49
  -4  17  -2  536.65  105.79
  -5 -17  -2  154.58   65.89
   5 -17   2  134.19   79.69
  -5 -17  -2  162.88   61.99
  -5  17  -2   76.79   65.39
   5  17   2   18.60   60.39
  -6  17  -2  411.16   75.59
  -5 -18   2  -12.10   58.69
  -5 -18   2  -20.80   65.59
   5 -18  -2  -11.40   74.59
   5  18  -2  -85.69   62.69
  -4 -18   2  -10.60   62.19
  -4 -18   2  -86.49   52.89
   4 -18  -2   -8.60   70.39
   4  18  -2   38.10   64.49
  -3 -18   2  609.64  100.39
  -3 -18   2  580.54   92.99
   3  18  -2  521.75   78.99
  -2 -18   2  -17.40   55.19
  -2 -18   2   17.90   51.59
   2  18  -2  -77.19   63.39
  -1 -18   2  625.24   86.59
  -1 -18   2  629.14  100.69
  -1  18   2  595.94  104.29
   1  18  -2  586.54  103.89
   0 -18   2   27.50   45.50
   0 -18   2   13.80   52.19
   0  18   2  -18.70   58.29
   0  18  -2   -9.30   65.19
  -1 -18  -2   48.60   49.99
  -1 -18  -2  122.69   57.59
   1 -18   2   32.30   66.49
   1  18   2  -34.50   58.99
  -1  18  -2   55.69   66.79
  -2 -18  -2   63.99   58.49
  -2 -18  -2  -18.50   50.99
   2  18   2  -30.60   58.69
  -2  18  -2   -3.70   64.89
  -3 -18  -2  210.58   58.09
  -3 -18  -2  174.58   64.79
  -3  18  -2  169.88   67.09
   3  18   2  168.98   64.59
  -4 -18  -2    0.30   61.69
  -4 -18  -2  -26.90   56.79
  -4  18  -2   61.09   66.69
   4  18   2   63.59   61.59
  -5  18  -2  551.04  110.89
  -3 -19   2   76.19   55.59
  -3 -19   2  109.59   64.69
   3  19  -2   48.10   65.99
  -2 -19   2  328.37   61.99
  -2 -19   2  328.97   66.69
   2  19  -2  269.27   72.89
  -1 -19   2   69.09   58.19
  -1 -19   2   45.50   51.89
   1  19  -2   71.79   66.89
   0 -19   2  113.09   58.69
   0 -19   2   97.59   49.30
   0  19  -2  172.28   69.49
  -1 -19  -2   31.30   59.69
  -1 -19  -2   16.40   50.69
  -1  19  -2 -103.29   65.29
   1  19   2    0.90   61.69
  -2 -19  -2   27.10   60.09
  -2 -19  -2   -0.20   52.59
  -2  19  -2   65.09   67.69
   2  19   2  -82.59   60.89
  -3 -19  -2  113.09   58.69
  -3 -19  -2  111.89   66.49
   3  19   2  110.99   65.49
  -3  19  -2   65.39   70.49
  -1 -20   2   42.40   59.39
  -1 -20   2  103.99   55.19
   1  20  -2   -3.20   68.89
   0 -20  -2  150.08   63.39
   0  20  -2  141.69   71.99
  -1 -20  -2   -3.10   54.49
  -1 -20  -2   17.50   61.29
  -1  20  -2  -53.39   68.29
 -11   0   3  614.54   93.39
 -11   0   3  569.84   86.99
  11   0  -3  677.43   86.89
 -11   0   3  595.74   82.19
 -10   0   3   67.49   41.30
 -10   0   3  -24.10   39.60
  10   0  -3   26.40   44.10
 -10   0   3  -31.50   46.10
   9   0  -3  254.57   47.70
  -9   0   3  254.17   44.10
   9   0  -3  257.67   56.69
  -9   0   3  211.48   48.20
  -9   0   3  286.87   61.09
  -8   0   3  -27.50   36.60
   8   0  -3    2.90   33.00
   8   0  -3   -4.60   40.30
  -8   0   3    7.40   34.20
  -8   0   3  -21.00   30.60
   7   0  -3   59.19   37.10
  -7   0   3   48.60   33.40
  -7   0   3   47.10   28.00
   7   0  -3   49.40   30.00
  -7   0   3   76.09   30.60
   6   0  -3  -16.00   23.40
  -6   0   3  -26.80   24.10
  -6   0   3   23.50   23.00
  -6   0   3   18.90   26.90
   6   0  -3    2.60   31.30
   5   0  -3 3026.30  184.98
   5   0  -3 3135.79  189.28
  -5   0   3 3166.28  185.98
  -5   0   3 3121.19  184.48
   4   0  -3    1.10   24.10
  -4   0   3  -16.20   20.60
  -4   0   3    9.50   19.40
   4   0  -3   -0.90   17.30
  -3   0   3 2936.21  170.58
  -3   0   3 2942.81  171.28
   3   0  -3 2818.32  170.08
   3   0  -3 2926.91  175.38
  -2   0   3    3.80   15.40
  -2   0   3   11.90   17.30
   2   0  -3  -10.10   21.30
   2   0  -3   -1.00   12.30
  -1   0   3  192.48   23.20
  -1   0   3  162.28   21.90
   1   0  -3  163.48   18.10
   1   0  -3  126.49   30.50
  -1   0   3  132.59   20.80
   0   0   3   -3.80    8.20
   0   0   3   -9.10   15.20
   0   0  -3  -23.10    7.80
   0   0  -3    3.10   16.90
   0   0   3   -1.00   10.70
   0   0   3    7.00    9.60
  -1   0  -3  402.46   28.50
  -1   0  -3  399.86   31.30
   1   0   3  429.96   40.00
   2   0   3   -6.20   16.20
  -2   0  -3   -6.40   15.40
   2   0   3   19.30   22.80
  -2   0  -3    1.10   10.80
  -2   0  -3  -10.20   10.10
   3   0   3 6433.26  369.06
   3   0   3 6532.75  372.16
  -3   0  -3 6440.66  369.26
  -3   0  -3 6280.87  366.66
  -3   0  -3 6299.37  367.06
   4   0   3  -13.30   21.30
  -4   0  -3   -8.00   15.00
  -4   0  -3    2.70   13.80
   4   0   3   -3.30   26.70
  -4   0  -3   -4.20   20.30
  -5   0  -3 1376.46   93.89
  -5   0  -3 1483.85   89.69
  -5   0  -3 1479.55   88.19
   5   0   3 1427.26   99.49
   5   0   3 1371.96   93.89
   6   0   3  -42.50   26.00
  -6   0  -3   10.70   22.40
  -6   0  -3  -21.20   25.50
   6   0   3  -23.10   33.10
  -6   0  -3   54.29   21.40
   7   0   3   54.49   40.30
  -7   0  -3   23.40   31.10
   7   0   3   62.99   32.50
  -7   0  -3   58.19   29.30
  -7   0  -3   46.40   25.60
   8   0   3   -7.50   46.10
  -8   0  -3   44.20   30.70
  -8   0  -3   59.69   33.00
   8   0   3   25.10   36.90
  -8   0  -3  -40.20   33.50
  -9   0  -3  848.92   73.09
   9   0   3  749.62   83.09
  -9   0  -3  688.33   78.99
  -9   0  -3  887.91  105.89
   9   0   3  680.13   99.69
  10   0   3   37.50   62.79
 -10   0  -3   45.30   46.20
  10   0   3    5.50   49.10
 -11   0  -3  993.50  101.69
 -11  -1   3  185.08   49.99
  11  -1  -3   65.39   50.09
 -11  -1   3  125.79   53.69
 -11  -1   3  197.78   49.70
 -11   1   3  145.49   47.90
 -11   1   3  159.68   46.20
 -11   1   3  184.48   52.39
  11   1  -3  192.78   55.29
  10  -1  -3  520.05   96.59
 -10  -1   3  436.56   81.79
 -10  -1   3  449.66   76.39
 -10  -1   3  478.05   74.59
  10  -1  -3  495.15   76.19
 -10   1   3  459.35   79.49
 -10   1   3  438.36   69.79
 -10   1   3  464.15   74.29
  10   1  -3  395.06   77.29
  -9  -1   3  184.98   41.90
   9  -1  -3  172.98   55.49
  -9  -1   3  139.09   46.10
   9  -1  -3  153.28   42.60
  -9  -1   3  145.99   42.70
  -9   1   3  104.99   44.60
   9   1  -3  156.58   59.89
   9   1  -3  163.28   44.70
  -9   1   3   76.49   40.60
  -9   1   3   88.19   38.60
  -8  -1   3   93.69   39.30
   8  -1  -3   76.29   35.40
   8  -1  -3   92.29   46.80
  -8  -1   3   51.79   35.50
  -8  -1   3  115.49   35.00
   8   1  -3   74.79   36.90
   8   1  -3   45.50   39.10
  -8   1   3   72.89   32.30
  -8   1   3   40.40   33.90
  -8   1   3   88.39   38.90
   7  -1  -3   14.50   38.00
  -7  -1   3   32.20   29.30
  -7  -1   3   19.70   31.60
   7  -1  -3    8.50   27.90
  -7  -1   3  -20.60   27.40
   7   1  -3  -17.20   32.00
  -7   1   3   -7.70   31.10
  -7   1   3  -30.20   27.60
  -7   1   3   15.40   27.40
   7   1  -3    9.00   29.60
   6  -1  -3  702.33   68.29
  -6  -1   3  658.43   59.69
   6  -1  -3  663.13   57.39
  -6  -1   3  659.73   57.89
  -6   1   3  590.64   54.89
   6   1  -3  693.33   61.79
  -6   1   3  595.74   55.39
   6   1  -3  610.84   57.69
  -6   1   3  665.73   59.69
  -5  -1   3  568.04   46.20
   5  -1  -3  445.66   57.19
   5  -1  -3  440.66   46.20
  -5  -1   3  567.04   48.90
   5   1  -3  605.04   47.20
  -5   1   3  457.45   46.00
  -5   1   3  530.55   46.30
  -5   1   3  468.45   48.20
   5   1  -3  590.64   51.29
  -4  -1   3 2552.54  161.28
   4  -1  -3 2795.92  160.78
  -4  -1   3 2595.94  160.48
   4  -1  -3 2773.42  166.68
  -4   1   3 2813.42  160.78
   4   1  -3 2758.22  163.88
  -4   1   3 2754.62  161.68
   4   1  -3 2580.14  161.08
  -4   1   3 2796.32  160.48
  -3  -1   3  158.18   20.60
   3  -1  -3   95.09   17.40
  -3  -1   3  143.49   21.30
   3  -1  -3   61.59   28.00
   3   1  -3  160.68   35.80
   3   1  -3  144.39   26.90
  -3   1   3   89.39   21.80
  -3   1   3   84.59   19.30
   2  -1  -3 1561.94   99.19
  -2  -1   3 1534.75   92.89
   2  -1  -3 1565.24   91.09
  -2  -1   3 1516.25   93.49
  -2   1   3 1608.54   93.69
   2   1  -3 1510.55   92.59
   2   1  -3 1480.45   95.69
  -2   1   3 1543.85   92.59
   1  -1  -3  140.39   14.00
  -1  -1   3  133.99   23.40
  -1  -1   3  134.49   21.50
   1  -1  -3  187.08   33.90
  -1   1   3  178.88   21.70
  -1   1   3  126.99   16.10
   1   1  -3  141.19   22.90
   1   1  -3  136.89   26.90
  -1   1   3  131.79   23.30
   0  -1  -3 1729.23  104.49
   0  -1   3 1917.01  105.09
   0  -1  -3 1686.63  104.59
   0  -1  -3 1629.24  109.39
   0  -1   3 1935.61  109.09
   0  -1   3 1943.21  105.49
   0   1  -3 1797.72  106.19
   0   1   3 1891.31  106.69
   0   1   3 1746.23  109.69
   0   1  -3 1901.51  105.49
   0   1  -3 1881.21  105.09
   0   1   3 1759.12  104.59
  -1  -1  -3  118.79   20.40
   1  -1   3  108.59   21.60
   1   1   3  125.39   20.90
   1   1   3  130.09   32.30
  -1   1  -3   98.49   21.50
   2  -1   3 3772.22  216.48
  -2  -1  -3 3665.43  212.58
  -2  -1  -3 3586.54  211.38
   2  -1   3 3605.24  210.08
  -2  -1  -3 3578.84  211.08
  -2   1  -3 3622.04  209.98
   2   1   3 3800.82  212.78
   2   1   3 3765.82  215.68
  -2   1  -3 3617.94  210.18
  -2   1  -3 3649.33  212.98
   3  -1   3  231.38   41.30
  -3  -1  -3  143.99   23.20
  -3  -1  -3  149.19   24.00
  -3  -1  -3  164.28   23.80
   3  -1   3  204.18   32.50
  -3   1  -3  158.48   19.60
   3   1   3  193.98   40.10
  -3   1  -3  167.08   21.00
  -3   1  -3  277.97   32.40
   3   1   3  169.08   24.40
  -4  -1  -3 3357.06  193.68
  -4  -1  -3 3340.37  196.18
   4  -1   3 3299.17  200.48
   4  -1   3 3312.67  196.08
  -4  -1  -3 3287.87  192.78
   4   1   3 3466.35  199.68
  -4   1  -3 3136.39  195.68
   4   1   3 3380.76  196.38
  -4   1  -3 3263.37  192.08
  -4   1  -3 3312.47  192.68
  -5  -1  -3  233.88   40.90
   5  -1   3  250.17   51.49
  -5  -1  -3  319.17   32.60
   5  -1   3  275.47   40.60
  -5  -1  -3  280.57   34.10
   5   1   3  269.77   48.70
   5   1   3  241.48   40.70
  -5   1  -3  283.47   39.90
  -6  -1  -3  523.55   44.90
  -6  -1  -3  541.25   46.70
   6  -1   3  451.55   64.39
   6  -1   3  408.96   52.89
  -6  -1  -3  428.86   52.99
  -6   1  -3  531.05   44.20
   6   1   3  479.55   54.29
  -6   1  -3  424.56   51.79
   6   1   3  418.06   61.19
  -6   1  -3  569.94   46.50
  -7  -1  -3   19.50   31.40
   7  -1   3   39.80   42.30
  -7  -1  -3  123.89   31.80
  -7  -1  -3   88.79   27.60
   7  -1   3   40.60   32.10
  -7   1  -3  112.99   28.50
   7   1   3   23.70   31.10
  -7   1  -3  223.58   42.00
   7   1   3   49.50   40.30
  -7   1  -3   13.30   30.00
   8  -1   3  314.67   61.59
  -8  -1  -3  423.66   59.89
   8  -1   3  300.97   79.69
  -8  -1  -3  263.77   45.20
  -8  -1  -3  428.56   55.79
   8   1   3  302.77   63.09
  -8   1  -3  386.36   51.59
   8   1   3  293.57   56.99
  -8   1  -3  241.38   43.20
  -8   1  -3  410.06   52.79
  -9  -1  -3  148.49   37.70
  -9  -1  -3   93.09   42.60
   9  -1   3   70.09   44.70
   9  -1   3   61.49   57.19
  -9  -1  -3  107.39   41.30
   9   1   3   81.49   44.50
   9   1   3   58.19   54.29
  -9   1  -3   95.99   42.90
 -10  -1  -3 1084.79   97.69
  10  -1   3 1022.70  122.49
 -10   1  -3 1090.69   97.59
  10   1   3  852.81   98.59
  10   1   3  999.20  141.19
  11  -1   3  141.69   76.09
 -11  -1  -3  105.79   51.09
  11   1   3  105.59   56.09
 -11   1  -3  155.88   53.99
 -11  -2   3  180.98   56.59
 -11  -2   3  209.38   54.79
 -11  -2   3  170.68   49.99
  11   2  -3  129.39   53.09
 -11   2   3  225.38   49.50
 -11   2   3  208.38   49.00
 -11   2   3  242.68   55.39
 -10  -2   3  503.25   87.09
 -10  -2   3  579.94   79.79
  10  -2  -3  579.44  104.79
 -10  -2   3  511.85   80.29
  10  -2  -3  460.25   78.59
 -10   2   3  508.25   82.79
 -10   2   3  488.25   75.39
 -10   2   3  534.05   71.69
  10   2  -3  543.55   80.59
  -9  -2   3  206.68   43.50
  -9  -2   3  173.98   44.20
   9  -2  -3  177.88   59.19
  -9  -2   3  145.99   46.90
   9  -2  -3  219.28   45.50
  -9   2   3  107.19   45.10
   9   2  -3  149.69   44.20
  -9   2   3  202.98   42.50
  -9   2   3  190.38   40.00
  -8  -2   3  211.28   40.40
   8  -2  -3  211.28   38.60
  -8  -2   3  236.08   45.80
  -8  -2   3  210.18   40.60
   8  -2  -3  210.68   54.59
  -8   2   3  200.48   41.90
  -8   2   3  176.38   38.40
   8   2  -3  172.08   39.10
   8   2  -3  221.28   43.30
  -8   2   3  201.58   36.30
  -7  -2   3   44.30   29.90
   7  -2  -3   22.30   42.10
   7  -2  -3   11.10   28.30
  -7  -2   3   41.00   32.90
   7   2  -3   38.00   30.70
  -7   2   3    9.90   26.30
   7   2  -3   36.80   31.20
  -7   2   3   48.30   29.50
  -7   2   3   24.70   33.00
  -6  -2   3  203.88   32.50
   6  -2  -3  232.78   55.19
  -6  -2   3  251.07   42.00
   6  -2  -3  140.89   28.20
  -6   2   3  122.89   26.30
   6   2  -3  188.88   30.00
  -6   2   3  173.58   32.70
  -6   2   3  183.28   29.90
   6   2  -3  156.58   41.70
   5  -2  -3  619.64   49.50
  -5  -2   3  518.75   53.49
   5  -2  -3  624.84   63.39
  -5  -2   3  514.35   49.60
   5   2  -3  533.85   50.79
   5   2  -3  528.35   51.79
  -5   2   3  648.94   48.10
  -5   2   3  686.33   54.19
  -5   2   3  686.93   51.39
   4  -2  -3 1914.61  117.79
  -4  -2   3 1992.50  118.59
   4  -2  -3 1864.71  126.09
  -4  -2   3 1974.40  119.39
  -4   2   3 1902.71  119.09
   4   2  -3 1988.80  118.69
  -4   2   3 1841.32  117.49
   4   2  -3 2049.89  119.39
  -4   2   3 1962.70  117.19
  -3  -2   3 1079.49   71.79
   3  -2  -3 1099.79   69.29
  -3  -2   3 1088.19   71.19
   3  -2  -3 1115.09   81.09
  -3   2   3 1092.89   71.79
  -3   2   3 1144.19   70.79
   3   2  -3 1087.19   72.09
  -3   2   3 1144.99   68.99
   3   2  -3 1031.10   71.39
   2  -2  -3 1268.07   88.79
   2  -2  -3 1265.67   78.09
  -2  -2   3 1405.66   81.19
  -2  -2   3 1425.66   80.19
   2   2  -3 1283.17   81.49
  -2   2   3 1280.07   80.69
  -2   2   3 1290.07   77.99
  -2   2   3 1215.28   79.89
   2   2  -3 1338.07   80.79
  -1  -2   3  345.07   32.80
   1  -2  -3  440.96   43.90
  -1  -2   3  385.06   31.90
  -1  -2   3  391.06   31.40
   1   2  -3  419.66   36.30
   1   2  -3  348.87   33.30
  -1   2   3  442.76   32.40
  -1   2   3  471.65   33.90
   0  -2   3 1353.96   85.79
   0  -2  -3 1302.97   86.89
   0  -2  -3 1520.75   80.69
   0  -2   3 1347.87   81.59
   0  -2   3 1377.86   81.39
   0   2  -3 1331.47   82.49
   0   2  -3 1326.57   84.69
   0   2   3 1459.55   80.69
   0   2   3 1521.95   84.49
   0   2  -3 1350.36   81.29
   1  -2   3  664.33   50.99
  -1  -2  -3  590.74   49.40
   1   2   3  650.43   42.90
  -1   2  -3  663.93   45.10
   1   2   3  640.14   50.39
   2  -2   3 1306.87   83.09
   2  -2   3 1253.57   71.59
   2  -2   3 1204.78   71.39
  -2  -2  -3 1113.89   74.99
  -2  -2  -3 1160.48   75.69
  -2   2  -3 1251.37   71.29
  -2   2  -3 1253.87   77.39
  -2   2  -3 1224.18   71.39
   2   2   3 1247.88   80.99
   2   2   3 1262.27   76.99
  -3  -2  -3 1723.33  108.79
   3  -2   3 1955.50  117.29
  -3  -2  -3 1753.02  108.09
  -3   2  -3 1799.62  106.09
  -3   2  -3 1806.72  105.69
   3   2   3 1846.22  111.09
  -3   2  -3 1780.52  110.99
   3   2   3 1855.31  114.29
   4  -2   3 1519.15  101.99
  -4  -2  -3 1410.26   90.69
  -4  -2  -3 1421.26   91.79
  -4  -2  -3 1391.36   94.89
  -4   2  -3 1542.55   89.49
  -4   2  -3 1585.24   88.89
   4   2   3 1478.55   98.29
   4   2   3 1440.86   95.39
  -4   2  -3 1558.84   95.49
  -5  -2  -3  952.80   70.69
  -5  -2  -3  968.30   64.49
   5  -2   3  903.21   78.79
  -5  -2  -3  978.90   66.59
  -5   2  -3  877.11   68.89
  -5   2  -3  983.40   61.89
   5   2   3  931.31   69.99
  -5   2  -3  988.50   63.49
   5   2   3  990.70   75.59
  -6  -2  -3  549.95   50.59
  -6  -2  -3  610.34   49.80
   6  -2   3  501.55   54.49
  -6  -2  -3  431.46   55.09
   6  -2   3  505.75   68.09
  -6   2  -3  565.14   48.10
   6   2   3  465.35   56.19
   6   2   3  512.75   62.69
  -6   2  -3  441.06   53.09
  -6   2  -3  610.34   45.10
  -7  -2  -3   41.20   30.00
  -7  -2  -3  -13.70   31.20
   7  -2   3   -3.10   45.10
  -7  -2  -3   34.60   26.50
  -7   2  -3   25.20   29.70
   7   2   3    3.30   33.10
   7   2   3   -6.10   39.20
  -7   2  -3   52.09   26.30
  -7   2  -3   47.50   24.10
   8  -2   3   48.10   51.89
  -8  -2  -3   73.59   38.90
  -8  -2  -3  103.19   37.10
  -8  -2  -3   42.70   33.30
   8   2   3   14.80   45.50
  -8   2  -3   83.49   36.50
  -8   2  -3  115.79   31.80
   8   2   3   47.10   38.00
  -8   2  -3  100.09   29.30
  -9  -2  -3  670.33   77.79
  -9  -2  -3  699.83   72.99
   9  -2   3  532.05  102.89
  -9  -2  -3  536.25   78.09
  -9   2  -3  527.85   73.39
   9   2   3  469.65   87.69
   9   2   3  594.44   77.69
 -10  -2  -3  496.95   80.89
  10  -2   3  457.85  107.19
  10   2   3  442.66   83.79
 -10   2  -3  387.46   78.09
  11  -2   3  306.07   85.39
 -11  -2  -3  222.58   61.09
  11   2   3  313.87   65.59
 -11   2  -3  260.37   55.29
 -11  -3   3  625.44   90.09
  11  -3  -3  649.24  122.99
 -11  -3   3  677.83   93.39
 -11  -3   3  640.34   96.09
 -11   3   3  521.45   82.19
 -11   3   3  694.53   83.29
 -11   3   3  709.73   97.49
  11   3  -3  776.82   93.99
 -10  -3   3  -12.30   43.50
  10  -3  -3   18.30   65.59
 -10  -3   3    5.10   45.20
 -10  -3   3    3.90   47.90
  10   3  -3   35.80   45.40
 -10   3   3   16.00   41.00
 -10   3   3   -9.20   44.70
 -10   3   3   23.10   38.60
  -9  -3   3  861.41   91.79
   9  -3  -3  894.61  110.49
   9  -3  -3  955.40   88.89
  -9  -3   3  983.70   93.89
  -9  -3   3 1032.40   91.19
  -9   3   3  936.71   84.69
  -9   3   3  994.80   90.09
  -9   3   3  980.00   82.49
   9   3  -3 1024.90   91.89
  -8  -3   3  -57.29   37.50
   8  -3  -3  -37.10   32.20
  -8  -3   3   39.20   35.30
   8  -3  -3  -30.20   49.80
  -8   3   3  -14.10   31.90
   8   3  -3   30.80   36.50
  -8   3   3   52.39   37.30
  -8   3   3   35.10   29.30
  -7  -3   3   -1.20   33.20
   7  -3  -3  -30.60   43.30
   7  -3  -3   25.90   28.70
  -7  -3   3  -35.30   29.80
  -7   3   3    9.70   24.70
   7   3  -3  -10.10   28.90
   7   3  -3   -7.20   29.30
  -7   3   3   23.20   31.40
  -7   3   3  -38.40   26.90
   6  -3  -3   56.19   38.30
   6  -3  -3   23.90   24.40
  -6  -3   3   20.90   27.60
  -6  -3   3   33.90   25.80
  -6   3   3   40.80   21.90
  -6   3   3   -8.00   26.90
  -6   3   3   81.09   25.50
   6   3  -3   44.30   27.40
   6   3  -3   50.39   24.30
   5  -3  -3 1974.30  122.09
  -5  -3   3 1942.91  122.29
   5  -3  -3 2022.00  132.99
  -5  -3   3 1914.91  123.59
  -5   3   3 1979.40  121.09
   5   3  -3 1972.70  121.79
  -5   3   3 2024.70  123.99
  -5   3   3 2039.30  122.29
   5   3  -3 2003.80  123.89
  -4  -3   3   70.39   20.20
  -4  -3   3   50.49   21.20
   4  -3  -3  101.39   32.70
   4  -3  -3   80.89   19.30
  -4   3   3   88.09   18.30
   4   3  -3   28.00   19.80
   4   3  -3   33.10   17.50
  -4   3   3   74.59   20.70
  -4   3   3   67.79   22.40
   3  -3  -3 4141.19  243.18
  -3  -3   3 4089.19  237.38
  -3  -3   3 4136.49  236.48
   3  -3  -3 4030.70  235.48
  -3   3   3 4088.99  235.28
   3   3  -3 4189.98  237.48
  -3   3   3 3945.61  236.78
  -3   3   3 3851.11  235.88
   3   3  -3 4123.29  235.88
  -2  -3   3   53.29   22.60
  -2  -3   3   60.39   17.70
   2  -3  -3   94.79   30.80
  -2  -3   3   47.40   19.00
  -2   3   3   96.09   17.40
   2   3  -3   66.99   19.50
   2   3  -3   34.80   15.00
   2   3  -3   59.59   15.80
  -2   3   3   81.89   19.40
  -2   3   3   99.79   19.70
   1  -3  -3 2233.88  141.89
  -1  -3   3 2439.46  136.79
  -1  -3   3 2404.66  136.09
   1  -3  -3 2247.98  134.39
  -1  -3   3 2240.88  136.09
  -1   3   3 2280.47  136.89
   1   3  -3 2569.54  139.39
   1   3  -3 2342.17  136.19
  -1   3   3 2264.67  134.29
  -1   3   3 2303.57  137.59
   0  -3   3  325.77   25.10
   0  -3   3  327.47   26.10
   0  -3  -3  297.67   38.00
   0  -3   3  330.27   34.20
   0  -3  -3  246.78   24.40
   0   3   3  272.47   25.10
   0   3   3  289.17   33.00
   0   3  -3  382.16   36.50
   1  -3   3  596.84   48.80
   1  -3   3  570.54   34.70
  -1  -3  -3  469.25   45.50
   1   3   3  543.35   47.90
   1   3   3  580.04   40.10
  -1   3  -3  568.24   43.20
   2  -3   3  146.89   39.60
   2  -3   3  140.99   14.60
   2  -3   3  134.49   14.60
   2   3   3  207.68   36.70
   2   3   3  132.99   29.00
  -2   3  -3  141.59   15.80
  -2   3  -3  140.39   30.40
  -3  -3  -3 2368.76  144.49
  -3  -3  -3 2320.87  143.59
   3  -3   3 2562.74  151.98
   3   3   3 2412.06  147.99
   3   3   3 2421.56  145.29
  -3   3  -3 2417.86  140.59
  -3   3  -3 2402.56  140.79
  -3   3  -3 2524.65  145.69
  -4  -3  -3  252.97   33.40
  -4  -3  -3  281.77   35.90
   4  -3   3  221.28   51.09
   4   3   3  247.18   44.50
  -4   3  -3  234.38   38.60
  -4   3  -3  280.67   27.90
   4   3   3  324.77   40.30
  -4   3  -3  283.27   26.50
   5  -3   3 2669.53  169.98
  -5  -3  -3 2721.63  159.28
  -5  -3  -3 2639.54  160.58
   5   3   3 2719.13  164.78
   5   3   3 2677.13  162.48
  -5   3  -3 2633.64  157.48
  -5   3  -3 2590.44  161.88
  -5   3  -3 2696.73  156.78
  -6  -3  -3   35.60   27.60
  -6  -3  -3  -20.90   27.30
  -6  -3  -3   34.80   25.20
   6  -3   3   -1.30   38.00
   6   3   3   30.50   29.10
  -6   3  -3   53.69   19.80
   6   3   3  -17.20   33.00
  -6   3  -3   22.10   27.00
  -6   3  -3   43.90   22.00
  -7  -3  -3  139.09   34.80
  -7  -3  -3   56.39   34.30
  -7  -3  -3  131.09   31.30
   7  -3   3   25.10   47.60
  -7   3  -3   68.49   26.40
   7   3   3   36.80   34.90
   7   3   3   57.79   38.70
  -7   3  -3   94.79   24.70
  -7   3  -3   34.90   30.60
  -8  -3  -3   30.60   39.30
  -8  -3  -3   98.89   38.30
   8  -3   3   40.10   56.99
  -8  -3  -3   79.89   34.00
   8   3   3   18.20   43.70
   8   3   3  -17.30   38.00
  -8   3  -3   12.80   34.60
  -9  -3  -3  622.04   76.49
  -9  -3  -3  693.53   81.89
   9  -3   3  581.84  109.09
  -9  -3  -3  703.83   78.79
   9   3   3  652.73   81.69
  -9   3  -3  725.73   78.79
 -10  -3  -3   78.99   51.89
 -10  -3  -3   97.19   43.80
  10  -3   3   53.59   69.29
 -10  -3  -3   58.59   50.69
 -10   3  -3  101.19   47.90
  10   3   3   92.59   50.89
  11  -3   3  500.15  126.69
 -11   3  -3  506.75   88.79
 -11  -4   3   85.79   54.59
 -11  -4   3   72.99   54.59
  11  -4  -3   49.30   75.39
 -11  -4   3   43.10   50.89
  11   4  -3  125.09   53.59
 -11   4   3   61.19   44.40
  10  -4  -3 1078.69  124.19
 -10  -4   3 1078.09   98.19
 -10  -4   3  881.31   95.59
 -10  -4   3  801.72  102.59
 -10   4   3  844.42   91.89
 -10   4   3  931.01   87.79
  10   4  -3  994.10   97.59
 -10   4   3  884.41   85.49
  -9  -4   3  128.99   48.00
  -9  -4   3   37.80   42.60
   9  -4  -3   90.29   62.19
   9   4  -3   86.69   43.50
  -9   4   3   26.50   40.20
  -9   4   3   11.70   36.70
  -9   4   3   33.10   34.40
   8  -4  -3  219.68   59.99
  -8  -4   3  179.48   45.40
  -8  -4   3  231.28   42.10
  -8   4   3  236.08   51.29
   8   4  -3  192.78   41.10
  -8   4   3  189.68   38.60
  -8   4   3  158.88   40.70
  -7  -4   3   19.80   33.60
   7  -4  -3   14.00   46.90
  -7  -4   3   50.39   31.00
  -7   4   3   34.20   29.80
  -7   4   3    8.10   25.60
  -7   4   3   -2.80   32.10
   7   4  -3   -5.60   30.30
  -6  -4   3  414.26   48.90
  -6  -4   3  351.16   50.39
   6  -4  -3  380.26   66.79
  -6   4   3  355.76   43.30
   6   4  -3  353.66   49.70
  -6   4   3  308.97   48.50
  -6   4   3  413.36   47.30
   6   4  -3  328.37   41.90
  -5  -4   3   53.89   25.00
  -5  -4   3   49.60   23.40
   5  -4  -3   18.80   35.00
  -5   4   3   48.50   19.90
   5   4  -3   56.79   24.60
  -5   4   3   32.60   21.70
   5   4  -3   60.69   18.80
  -5   4   3    8.20   23.30
  -4  -4   3 3287.77  197.08
  -4  -4   3 3320.67  198.08
   4  -4  -3 3465.95  205.38
  -4   4   3 3468.25  195.98
   4   4  -3 3327.97  198.28
  -4   4   3 3351.46  197.58
  -4   4   3 3439.26  196.38
   4   4  -3 3115.29  194.38
  -3  -4   3  302.27   36.40
  -3  -4   3  286.67   33.80
   3  -4  -3  227.28   48.40
  -3   4   3  166.68   33.20
  -3   4   3  159.88   30.80
  -3   4   3  226.68   28.50
   3   4  -3  335.27   36.20
   3   4  -3  270.77   23.40
  -2  -4   3 5108.09  291.87
   2  -4  -3 4949.10  297.87
  -2  -4   3 5087.69  292.67
  -2   4   3 5138.29  292.67
  -2   4   3 5046.50  291.97
  -2   4   3 4924.11  290.37
   2   4  -3 5143.29  293.57
  -1  -4   3   50.49   15.70
  -1  -4   3   55.49   15.40
  -1  -4   3   63.59   17.80
   1  -4  -3   48.40   26.00
  -1   4   3   35.40   18.50
   1   4  -3   38.10   19.70
  -1   4   3   24.70   14.30
   1   4  -3   75.99   22.40
   0  -4   3  101.59   20.60
   0  -4  -3  171.68   35.30
   0  -4   3  114.39   23.30
   0  -4   3   87.49   21.70
   0   4   3   91.09   16.40
   0   4  -3   58.89   21.90
   0   4   3  103.39   21.80
  -1  -4  -3   38.80   20.00
   1  -4   3   58.99   24.70
   1   4   3   39.70   16.10
  -1   4  -3   35.50   17.90
  -2  -4  -3 2757.12  166.58
   2  -4   3 2692.23  161.58
   2  -4   3 2843.02  170.98
  -2   4  -3 2911.91  166.38
   2   4   3 2845.02  165.08
   2   4   3 2803.52  167.08
   3  -4   3   56.39   32.00
  -3  -4  -3   57.09   21.60
  -3  -4  -3   43.60   20.30
   3   4   3   63.39   20.90
  -3   4  -3   65.29   12.90
   3   4   3   58.19   26.00
  -3   4  -3   76.59   14.00
  -3   4  -3   82.19   21.80
  -4  -4  -3 2832.32  172.48
  -4  -4  -3 2822.22  171.68
   4  -4   3 2952.40  180.58
  -4   4  -3 2912.41  172.98
  -4   4  -3 2783.52  167.88
  -4   4  -3 2841.82  168.48
   4   4   3 2966.90  173.28
   4   4   3 3034.10  175.28
  -5  -4  -3  119.49   25.70
   5  -4   3  139.19   41.20
  -5  -4  -3  140.09   28.20
  -5   4  -3  107.29   19.00
   5   4   3   98.29   32.00
  -5   4  -3  108.49   19.90
  -5   4  -3  134.39   28.20
   5   4   3  102.89   27.40
  -6  -4  -3  895.31   70.89
  -6  -4  -3  870.01   68.29
   6  -4   3  850.21   88.59
  -6   4  -3  912.21   62.19
   6   4   3  914.71   77.69
  -6   4  -3  828.02   71.19
   6   4   3  864.71   72.69
  -6   4  -3  907.91   63.09
  -7  -4  -3  117.09   36.40
  -7  -4  -3   30.10   31.30
  -7  -4  -3    0.30   34.30
   7  -4   3   28.80   47.20
  -7   4  -3   15.90   24.10
  -7   4  -3   19.10   22.70
   7   4   3   27.40   37.90
  -7   4  -3  -30.10   31.30
   7   4   3   -3.70   33.50
  -8  -4  -3  121.09   44.30
  -8  -4  -3   71.29   39.50
   8  -4   3   74.09   57.99
  -8  -4  -3   98.09   43.30
   8   4   3   97.49   40.90
  -8   4  -3   85.59   38.70
   8   4   3  133.29   49.99
  -9  -4  -3   49.60   40.60
  -9  -4  -3  -33.90   43.10
  -9  -4  -3   63.79   46.30
   9  -4   3   -3.70   63.19
  -9   4  -3  -17.20   40.20
   9   4   3   26.30   47.30
 -10  -4  -3  749.42   92.19
 -10  -4  -3  618.94   90.19
 -10  -4  -3  723.03   87.19
  10  -4   3  805.72  128.79
 -10   4  -3  686.93   87.39
  10   4   3  637.64   87.89
 -10  -5   3  690.73   87.69
 -10  -5   3  564.54   93.89
  10  -5  -3  520.35  114.89
 -10  -5   3  654.63   86.09
 -10   5   3  466.45   80.99
 -10   5   3  527.45   74.09
  10   5  -3  625.94   83.09
 -10   5   3  453.95   72.29
  -9  -5   3  709.73   84.39
  -9  -5   3  550.84   80.39
   9  -5  -3  551.64  108.89
  -9   5   3  469.45   75.59
  -9   5   3  568.74   69.79
   9   5  -3  559.74   78.09
  -9   5   3  612.14   68.89
   8  -5  -3  190.58   62.49
  -8  -5   3  171.68   42.10
  -8  -5   3  220.28   46.10
   8   5  -3  183.98   42.10
  -8   5   3  205.28   38.30
  -8   5   3  125.29   34.90
  -8   5   3  142.69   40.20
  -7  -5   3  -11.00   31.10
  -7  -5   3   -5.90   34.10
   7  -5  -3  -54.39   49.60
   7   5  -3  -16.30   31.70
  -7   5   3    1.60   28.50
  -7   5   3   28.50   26.50
  -7   5   3  -18.20   31.90
  -6  -5   3   24.30   27.50
   6  -5  -3   39.90   41.10
  -6  -5   3   22.40   30.10
  -6   5   3   17.40   23.30
  -6   5   3   60.49   29.70
  -6   5   3    9.40   25.70
   6   5  -3   49.80   29.10
  -5  -5   3  837.52   65.39
   5  -5  -3  875.11   80.89
  -5  -5   3  852.61   67.29
   5   5  -3  779.02   66.19
  -5   5   3  878.01   61.79
  -5   5   3  908.21   63.69
   5   5  -3  863.41   58.29
  -5   5   3  869.61   64.69
  -4  -5   3  861.21   61.29
   4  -5  -3  877.41   74.19
  -4  -5   3  886.61   63.59
  -4   5   3  740.53   60.89
  -4   5   3  800.22   58.29
   4   5  -3  933.01   62.39
  -4   5   3  745.03   56.89
  -3  -5   3 3019.60  185.88
  -3  -5   3 3060.99  186.98
   3  -5  -3 3305.67  193.48
  -3   5   3 3211.48  186.18
  -3   5   3 3259.47  184.18
  -3   5   3 3226.08  185.58
   3   5  -3 3013.90  186.88
   2  -5  -3 1228.58   94.29
  -2  -5   3 1380.16   85.39
  -2  -5   3 1457.15   84.39
  -2   5   3 1289.57   80.79
  -2   5   3 1271.67   84.29
  -2   5   3 1273.17   83.39
   2   5  -3 1457.55   87.89
   1  -5  -3  732.43   63.09
  -1  -5   3  682.63   49.50
  -1  -5   3  765.42   52.89
  -1  -5   3  734.33   51.49
  -1   5   3  686.03   53.99
  -1   5   3  811.32   52.19
   1   5  -3  730.53   59.89
   0  -5   3   62.59   17.70
   0  -5   3   31.70   22.20
   0  -5   3   15.00   14.70
   0  -5  -3   49.80   25.30
   0   5  -3   43.10   25.00
   0   5   3   -3.80   17.90
   1  -5   3   14.40   26.20
  -1  -5  -3   -9.60   19.80
  -1   5  -3   20.90   21.20
   1   5   3    9.10   17.90
  -2  -5  -3  131.79   34.40
   2  -5   3  227.18   45.50
   2   5   3  233.28   33.20
  -2   5  -3  218.98   36.50
   2   5   3  194.78   38.20
  -3  -5  -3 1860.11  120.09
  -3  -5  -3 1971.20  121.79
  -3  -5  -3 1974.80  122.19
   3  -5   3 1991.60  129.09
  -3   5  -3 1933.21  115.79
  -3   5  -3 2027.60  121.79
   3   5   3 2023.60  122.49
   3   5   3 1984.60  120.69
  -4  -5  -3  940.11   68.99
   4  -5   3  974.90   82.49
  -4  -5  -3  955.70   71.49
  -4   5  -3 1057.79   71.19
   4   5   3 1008.80   73.39
  -4   5  -3  946.41   61.79
   4   5   3  980.90   71.19
  -4   5  -3 1011.10   62.69
   5  -5   3 1823.92  130.99
  -5  -5  -3 1797.02  119.99
  -5  -5  -3 1895.11  118.79
   5   5   3 1871.91  119.99
   5   5   3 2041.40  122.49
  -5   5  -3 1860.61  119.79
  -5   5  -3 1884.71  112.29
  -5   5  -3 1829.52  112.99
  -6  -5  -3  321.67   55.69
   6  -5   3  363.66   72.89
  -6  -5  -3  346.77   50.79
   6   5   3  284.07   53.49
  -6   5  -3  305.47   35.90
  -6   5  -3  362.46   38.30
   6   5   3  354.66   59.19
  -6   5  -3  333.07   50.09
  -7  -5  -3   26.20   33.60
   7  -5   3    2.90   51.09
  -7  -5  -3   48.70   37.60
   7   5   3    6.70   40.30
   7   5   3  -18.20   34.80
  -7   5  -3   19.50   32.00
  -8  -5  -3  105.19   46.50
  -8  -5  -3   94.19   42.80
   8  -5   3   44.20   61.39
  -8  -5  -3   95.59   40.20
  -8   5  -3   51.29   37.20
   8   5   3   45.60   43.00
  -9  -5  -3  213.48   47.90
  -9  -5  -3  388.76   79.79
   9  -5   3  371.66   80.59
  -9  -5  -3  120.29   49.70
   9   5   3  259.77   53.59
  -9   5  -3  272.17   48.00
 -10  -5  -3  337.37   58.09
 -10  -5  -3  311.87   54.89
  10  -5   3  363.46   88.29
 -10  -5  -3  413.16   85.99
  10   5   3  197.28   58.99
 -10   5  -3  255.77   51.29
 -10  -6   3  149.69   56.29
  10  -6  -3  226.68   77.09
 -10  -6   3  234.38   53.09
  10   6  -3  148.69   51.79
 -10   6   3  219.88   45.80
 -10   6   3  181.58   45.70
  -9  -6   3  701.63   92.89
   9  -6  -3  821.62  116.29
  -9  -6   3  796.92   88.59
   9   6  -3  760.62   83.39
  -9   6   3  672.93   74.99
  -9   6   3  649.64   81.09
  -9   6   3  619.74   74.19
  -8  -6   3   -9.70   43.20
  -8  -6   3   33.90   40.70
   8  -6  -3   50.19   59.09
  -8   6   3   63.39   38.60
   8   6  -3   61.39   41.30
  -8   6   3   50.29   32.90
  -8   6   3   64.79   34.90
   7  -6  -3   20.50   51.79
  -7  -6   3    5.80   37.40
  -7  -6   3   37.00   33.50
  -7   6   3   56.09   28.50
  -7   6   3   12.40   30.20
  -7   6   3   60.79   33.60
   7   6  -3   -3.70   34.00
  -6  -6   3   13.30   28.50
   6  -6  -3   25.70   44.10
  -6  -6   3    0.00   30.40
  -6   6   3    3.00   22.90
   6   6  -3   -3.20   29.50
  -6   6   3   -0.20   28.80
  -6   6   3   -8.30   26.00
  -5  -6   3  632.34   60.69
  -5  -6   3  646.94   57.79
   5  -6  -3  675.63   74.79
  -5   6   3  617.34   56.69
   5   6  -3  664.83   59.59
  -5   6   3  673.63   52.79
  -5   6   3  593.84   53.89
  -4  -6   3  438.46   46.60
  -4  -6   3  466.55   50.09
   4  -6  -3  549.65   61.89
  -4   6   3  552.94   45.10
  -4   6   3  527.95   42.50
  -4   6   3  515.55   47.20
   4   6  -3  394.26   49.40
   3  -6  -3 3108.59  193.58
  -3  -6   3 3314.67  188.08
  -3  -6   3 3283.67  186.68
   3   6  -3 3243.28  188.38
  -3   6   3 3157.18  185.98
  -3   6   3 3014.80  186.68
  -3   6   3 2984.30  184.18
  -2  -6   3  511.15   49.10
   2  -6  -3  568.14   62.29
  -2  -6   3  522.65   47.30
   2   6  -3  521.25   51.79
  -2   6   3  624.84   47.40
  -2   6   3  610.14   42.30
  -1  -6   3 1002.10   64.89
  -1  -6   3 1057.59   67.09
   1  -6  -3  955.20   75.69
  -1  -6   3  928.01   62.99
  -1   6   3  931.41   67.39
   1   6  -3  963.30   73.49
  -1   6   3 1011.80   66.79
   0  -6  -3  193.38   40.00
   0  -6   3  144.59   36.30
   0  -6   3  156.68   22.90
   0  -6   3  158.08   27.00
   0   6  -3  161.98   30.90
   0   6   3  139.99   23.70
  -1  -6  -3  171.38   34.30
   1  -6   3  145.09   31.10
  -1   6  -3  181.98   39.20
   1   6   3  191.08   32.50
   2  -6   3  314.17   50.49
  -2  -6  -3  204.98   37.70
  -2   6  -3  343.67   39.90
   2   6   3  376.36   37.10
  -3  -6  -3 2069.89  132.29
  -3  -6  -3 2165.48  130.49
  -3  -6  -3 2063.29  130.79
   3  -6   3 2146.79  139.19
   3   6   3 2085.89  130.49
   3   6   3 2232.28  130.39
  -3   6  -3 2222.68  131.09
  -3   6  -3 2080.79  125.49
  -4  -6  -3  352.66   47.80
  -4  -6  -3  346.47   43.90
  -4  -6  -3  312.47   47.50
   4  -6   3  294.27   59.79
   4   6   3  357.66   46.70
  -4   6  -3  307.37   31.60
   4   6   3  357.86   45.30
  -4   6  -3  312.97   45.40
  -5  -6  -3 1617.94  104.29
  -5  -6  -3 1555.34  106.69
   5  -6   3 1543.45  118.59
  -5   6  -3 1545.15   96.99
   5   6   3 1595.54  106.39
  -5   6  -3 1617.24   96.59
  -5   6  -3 1596.84  104.89
   5   6   3 1558.14  105.79
   6  -6   3   72.89   47.30
  -6  -6  -3   50.09   34.50
  -6  -6  -3   57.29   31.10
  -6   6  -3   55.69   21.90
  -6   6  -3   68.19   31.40
   6   6   3   54.49   32.00
   6   6   3   88.39   37.20
  -6   6  -3   59.29   20.70
   7  -6   3   19.30   53.39
  -7  -6  -3   42.60   40.30
  -7  -6  -3   58.19   36.10
  -7   6  -3    2.40   33.20
   7   6   3   13.30   38.10
   8  -6   3    1.60   64.49
  -8  -6  -3   31.90   48.40
  -8  -6  -3    9.40   41.80
  -8  -6  -3   30.20   42.20
   8   6   3  -40.40   43.30
  -8   6  -3    2.90   36.50
  -9  -6  -3  392.16   76.59
  -9  -6  -3  414.26   64.99
   9  -6   3  350.76   84.09
  -9  -6  -3  351.96   57.99
   9   6   3  321.27   55.69
  -9   6  -3  287.37   50.79
  10  -6   3  181.88   85.69
 -10  -6  -3   83.19   51.19
 -10  -6  -3   71.79   57.49
 -10  -6  -3   93.99   53.99
 -10   6  -3  178.98   49.00
  10   6   3  113.09   53.89
  10  -7  -3  828.72  128.89
 -10  -7   3  799.52   94.09
 -10  -7   3  678.03  102.79
  10   7  -3  735.93   92.69
 -10   7   3  696.23   81.59
   9  -7  -3   -1.20   65.89
  -9  -7   3    9.40   46.00
  -9  -7   3   33.90   49.90
  -9   7   3   38.40   40.80
  -9   7   3   22.90   38.50
   9   7  -3   32.50   44.60
  -9   7   3   29.90   36.80
  -8  -7   3  306.27   55.69
   8  -7  -3  278.67   75.79
  -8  -7   3  330.47   50.49
  -8   7   3  295.07   59.89
  -8   7   3  404.16   58.59
  -8   7   3  338.67   62.09
   8   7  -3  346.97   67.89
  -7  -7   3   54.89   37.10
   7  -7  -3  -35.30   51.89
  -7  -7   3    1.30   40.90
  -7   7   3   -9.20   30.20
  -7   7   3  -28.50   28.00
  -7   7   3   -0.60   33.10
   7   7  -3  -38.90   34.30
  -6  -7   3  194.08   36.70
  -6  -7   3  211.48   39.50
   6  -7  -3  214.38   49.99
   6   7  -3  209.28   38.20
  -6   7   3  256.17   42.30
  -6   7   3  245.78   36.40
  -6   7   3  233.38   33.80
   5  -7  -3   20.90   42.40
  -5  -7   3    4.30   26.50
  -5  -7   3  -48.30   28.20
  -5   7   3    6.70   21.60
  -5   7   3   13.80   27.00
   5   7  -3    6.60   28.90
  -5   7   3  -24.00   23.70
   4  -7  -3 2972.30  185.28
  -4  -7   3 2788.82  175.98
  -4  -7   3 2863.71  177.88
  -4   7   3 2996.60  176.08
   4   7  -3 3055.99  177.98
  -4   7   3 2949.60  173.78
  -4   7   3 2874.21  174.58
  -3  -7   3   59.59   26.30
  -3  -7   3   35.20   23.40
   3  -7  -3   19.10   32.30
  -3   7   3    8.30   17.50
  -3   7   3    7.30   22.00
   3   7  -3   38.10   24.90
  -2  -7   3 1836.92  113.69
   2  -7  -3 1719.23  121.09
  -2  -7   3 1832.02  111.99
  -2   7   3 1739.03  112.29
   2   7  -3 1901.41  116.79
  -2   7   3 1847.92  110.39
  -1  -7   3  -11.10   22.70
  -1  -7   3   19.50   19.50
   1  -7  -3   19.20   31.80
  -1  -7   3   14.60   18.20
  -1   7   3   11.40   23.70
   1   7  -3  -30.60   28.90
  -1   7   3    7.00   22.90
   0  -7  -3   38.20   28.60
   0  -7   3   21.80   21.60
   0  -7   3   15.80   25.60
   0  -7   3   -6.80   19.20
   0   7  -3   12.30   28.30
   0   7   3   13.60   22.70
   1  -7   3  197.18   45.60
  -1  -7  -3  241.28   38.50
  -1   7  -3  273.27   46.10
   1   7   3  188.08   35.90
  -2  -7  -3  881.91   69.79
   2  -7   3  971.90   81.09
  -2   7  -3 1091.29   72.49
   2   7   3 1111.49   70.49
  -3  -7  -3   64.99   24.90
   3  -7   3  140.79   37.60
  -3  -7  -3   67.09   28.80
  -3  -7  -3   72.49   26.50
  -3   7  -3  111.89   26.10
   3   7   3   77.19   25.00
  -4  -7  -3 2817.12  170.88
  -4  -7  -3 2789.92  173.58
  -4  -7  -3 2934.31  172.08
   4  -7   3 2854.31  182.78
  -4   7  -3 2857.31  172.28
   4   7   3 2752.92  170.48
  -4   7  -3 2790.82  166.08
   4   7   3 2860.81  171.08
   5  -7   3  -45.50   40.30
  -5  -7  -3   19.40   31.60
  -5  -7  -3   27.60   32.50
  -5  -7  -3   23.60   29.10
   5   7   3   -1.70   29.20
  -5   7  -3   -1.90   28.40
   5   7   3   15.10   29.00
  -5   7  -3  -14.70   19.30
  -6  -7  -3  506.55   68.59
   6  -7   3  457.15   82.99
  -6  -7  -3  415.06   62.39
  -6   7  -3  433.36   58.99
   6   7   3  362.56   60.49
   7  -7   3   41.30   60.49
  -7  -7  -3   35.10   40.00
  -7  -7  -3   70.49   44.60
  -7   7  -3   41.30   36.00
   7   7   3   17.90   40.20
  -8  -7  -3  -27.00   44.80
   8  -7   3    1.90   64.59
  -8  -7  -3   50.29   50.19
  -8   7  -3   36.60   38.50
   8   7   3  -37.30   42.10
   9  -7   3   55.59   74.19
  -9  -7  -3  118.79   49.50
  -9  -7  -3   47.80   52.39
  -9  -7  -3  132.99   60.29
  -9   7  -3   27.80   40.50
   9   7   3   21.70   47.10
 -10  -7  -3  607.94  102.39
  10  -7   3  621.64  140.99
 -10  -7  -3  516.15   93.79
 -10  -7  -3  600.84   91.69
 -10   7  -3  582.34   81.39
  10   7   3  602.14   91.79
 -10  -8   3   33.10   56.19
 -10  -8   3  100.99   54.09
  10  -8  -3  112.19   81.09
 -10   8   3   49.20   42.80
  10   8  -3  112.09   52.09
  -9  -8   3  451.55   85.29
  -9  -8   3  475.95   90.79
   9  -8  -3  586.64  116.99
  -9   8   3  578.44   69.19
   9   8  -3  499.85   80.29
  -9   8   3  458.25   72.59
  -9   8   3  464.25   68.89
   8  -8  -3   28.90   69.19
  -8  -8   3   72.79   50.19
  -8  -8   3   59.99   45.10
  -8   8   3   70.99   35.70
  -8   8   3    3.50   37.20
   8   8  -3   86.79   43.90
  -8   8   3   37.70   33.90
  -7  -8   3   -8.90   37.40
  -7  -8   3   -7.10   43.30
   7  -8  -3   27.00   58.09
  -7   8   3    9.50   29.90
  -7   8   3    6.90   34.50
  -7   8   3   26.70   31.90
   7   8  -3  -41.20   36.00
  -6  -8   3  161.68   36.90
  -6  -8   3  165.48   40.20
   6  -8  -3   84.69   51.09
  -6   8   3  111.59   31.30
  -6   8   3  110.59   33.50
   6   8  -3  148.19   38.50
  -6   8   3   96.79   29.40
  -5  -8   3 1124.59   86.59
   5  -8  -3 1230.18  101.99
  -5  -8   3 1177.68   89.49
   5   8  -3 1120.09   87.09
  -5   8   3 1196.38   85.49
  -5   8   3 1224.28   82.59
  -5   8   3 1215.78   81.89
  -4  -8   3  325.67   49.20
  -4  -8   3  366.76   51.49
   4  -8  -3  373.76   63.89
   4   8  -3  415.96   50.89
  -4   8   3  272.67   45.50
  -4   8   3  332.77   40.70
  -3  -8   3 1606.84  105.49
  -3  -8   3 1532.05  107.09
   3  -8  -3 1694.03  115.59
   3   8  -3 1620.64  107.39
  -3   8   3 1644.84  101.69
  -3   8   3 1732.93  105.39
  -2  -8   3   59.29   26.40
  -2  -8   3   57.99   24.10
   2  -8  -3   23.60   32.00
   2   8  -3  105.59   31.50
  -2   8   3   36.10   22.90
  -2   8   3   18.60   23.80
  -1  -8   3  803.92   61.79
   1  -8  -3  747.33   73.19
  -1  -8   3  715.63   55.59
  -1  -8   3  780.22   58.09
  -1   8   3  840.52   62.29
   1   8  -3  789.62   68.69
   0  -8   3   38.30   26.90
   0  -8   3   61.69   21.30
   0  -8   3   -0.40   23.30
   0  -8  -3   49.30   29.70
   0   8  -3   59.29   30.80
   0   8   3   17.80   25.30
  -1  -8  -3  455.25   46.00
   1  -8   3  300.17   52.29
  -1   8  -3  356.66   53.39
   1   8   3  394.06   44.40
   2  -8   3  137.19   36.80
  -2   8  -3  170.18   28.40
   2   8   3   94.09   26.70
  -3  -8  -3 1925.91  120.79
  -3  -8  -3 1804.22  119.09
   3  -8   3 1873.11  131.79
  -3  -8  -3 2004.20  124.59
  -3   8  -3 1807.52  121.09
   3   8   3 2080.39  121.19
  -4  -8  -3  675.33   61.69
  -4  -8  -3  550.04   56.69
  -4  -8  -3  655.53   65.09
   4  -8   3  754.82   81.29
  -4   8  -3  745.73   62.29
   4   8   3  554.74   59.59
  -5  -8  -3  832.62   74.09
  -5  -8  -3  878.51   78.39
  -5  -8  -3  804.02   80.79
   5  -8   3  865.91   93.99
   5   8   3  804.02   72.29
  -5   8  -3  877.71   60.29
  -5   8  -3  779.02   72.49
  -6  -8  -3   29.60   37.10
   6  -8   3   15.20   52.49
  -6  -8  -3  -26.90   41.10
  -6   8  -3   -6.50   32.90
   6   8   3   12.00   36.10
   7  -8   3  129.39   64.49
  -7  -8  -3  115.29   44.70
  -7  -8  -3  167.98   50.49
   7   8   3   53.09   42.30
  -7   8  -3  110.69   40.40
   8  -8   3  143.19   73.89
  -8  -8  -3  147.99   56.39
  -8  -8  -3  123.99   50.99
  -8   8  -3  104.99   41.90
   8   8   3  113.19   47.00
   9  -8   3  240.18   85.79
  -9  -8  -3  326.87   67.69
  -9  -8  -3  289.07   56.79
   9   8   3  138.49   52.69
  -9   8  -3  149.19   47.40
 -10  -8  -3  202.48   60.49
 -10  -8  -3  252.17   68.49
 -10  -8  -3  165.98   59.79
  10  -8   3  163.78   90.49
 -10   8  -3  157.28   51.19
  10   8   3   97.39   54.49
 -10  -9   3  221.18   62.09
 -10  -9   3  146.59   57.09
  10  -9  -3  203.88   87.79
  10   9  -3  164.78   57.99
  -9  -9   3  166.28   54.19
   9  -9  -3  168.18   79.59
  -9  -9   3  145.09   59.79
   9   9  -3  175.38   53.29
  -9   9   3   78.99   41.00
   8  -9  -3  143.19   71.19
  -8  -9   3  146.29   50.49
  -8  -9   3  138.59   55.09
  -8   9   3  148.69   42.20
   8   9  -3   70.29   45.50
  -8   9   3  144.79   38.00
  -8   9   3  181.58   39.90
  -7  -9   3   -1.00   40.10
   7  -9  -3  -45.20   58.59
  -7  -9   3  -21.00   45.90
  -7   9   3   29.10   36.30
  -7   9   3   -1.40   31.80
   7   9  -3   -7.00   40.50
  -7   9   3   -2.30   32.00
  -6  -9   3  114.69   43.40
  -6  -9   3  195.98   41.20
   6  -9  -3  207.18   56.89
  -6   9   3  263.67   47.70
   6   9  -3  154.98   39.80
  -6   9   3  263.87   48.70
  -6   9   3  206.48   38.30
   5  -9  -3  446.96   75.59
  -5  -9   3  534.35   63.79
  -5  -9   3  498.45   59.29
  -5   9   3  373.86   54.79
   5   9  -3  456.15   59.09
  -5   9   3  446.26   50.49
  -4  -9   3  678.43   62.29
   4  -9  -3  612.84   77.49
  -4  -9   3  631.94   65.09
   4   9  -3  596.34   63.89
  -4   9   3  727.13   55.39
  -4   9   3  690.03   61.59
   3  -9  -3  588.44   71.69
  -3  -9   3  618.94   60.09
  -3  -9   3  680.83   56.59
  -3   9   3  552.24   52.09
  -3   9   3  523.45   55.89
   3   9  -3  600.54   62.19
  -2  -9   3  823.02   64.69
   2  -9  -3  765.12   74.89
  -2  -9   3  835.22   67.59
   2   9  -3  789.62   71.69
  -2   9   3  761.02   65.09
  -2   9   3  868.31   65.09
  -1  -9   3   69.19   24.70
   1  -9  -3   23.40   36.60
  -1  -9   3   58.39   28.10
  -1  -9   3   80.69   23.60
   1   9  -3   79.99   34.40
  -1   9   3   70.69   29.90
   0  -9   3    5.40   25.60
   0  -9   3  -15.40   27.50
   0  -9  -3   28.50   33.40
   0  -9   3   17.10   22.70
   0   9  -3   23.70   32.30
   0   9   3   -5.70   27.90
   1  -9   3  275.87   55.49
  -1  -9  -3  452.55   53.09
  -1   9  -3  380.36   56.09
   1   9   3  318.97   46.90
   2  -9   3  692.03   72.79
  -2  -9  -3  646.44   57.19
   2   9   3  768.92   59.59
  -2   9  -3  630.74   63.59
  -3  -9  -3 1175.48   81.69
  -3  -9  -3  928.51   77.79
   3  -9   3 1275.47   97.79
  -3  -9  -3 1150.88   86.59
   3   9   3 1178.48   80.79
  -3   9  -3 1126.49   82.59
  -4  -9  -3  560.44   62.69
  -4  -9  -3  506.35   55.19
  -4  -9  -3  640.54   67.49
   4  -9   3  545.65   82.29
  -4   9  -3  656.03   62.09
   4   9   3  637.34   60.99
  -5  -9  -3  354.16   66.49
  -5  -9  -3  351.16   61.19
   5  -9   3  341.57   82.89
  -5   9  -3  386.96   59.69
   5   9   3  378.16   57.39
   6  -9   3  305.17   66.49
  -6  -9  -3  281.77   52.89
  -6  -9  -3  321.47   48.90
  -6   9  -3  263.27   43.20
   6   9   3  334.07   62.69
   7  -9   3  -37.60   63.69
  -7  -9  -3  -36.80   47.90
  -7  -9  -3   55.19   45.30
  -7   9  -3    9.20   39.70
   7   9   3   -3.30   43.60
  -8  -9  -3   -5.60   49.90
   8  -9   3   19.40   68.99
  -8  -9  -3  -20.40   54.89
   8   9   3   -3.60   47.40
  -8   9  -3   53.69   43.10
  -9  -9  -3  404.96   65.99
   9  -9   3  524.75  128.99
  -9  -9  -3  572.54  105.39
  -9   9  -3  378.16   57.99
   9   9   3  332.77   61.39
   9 -10  -3  -78.19   70.19
  -9 -10   3   32.10   53.39
  -9 -10   3    3.90   59.69
   9  10  -3  -28.50   51.29
  -8 -10   3   71.29   49.70
   8 -10  -3   78.79   77.19
  -8 -10   3  153.28   57.69
  -8  10   3   82.89   39.30
   8  10  -3   65.49   47.50
  -8  10   3  152.58   41.40
  -7 -10   3  -84.69   48.90
  -7 -10   3  -76.69   43.40
   7 -10  -3   22.40   63.19
   7  10  -3    9.20   44.00
  -7  10   3   -6.80   33.10
  -7  10   3  -16.90   36.50
   6 -10  -3  320.07   86.69
  -6 -10   3  298.57   48.20
  -6 -10   3  346.47   53.59
  -6  10   3  312.37   57.39
  -6  10   3  343.97   54.99
   6  10  -3  324.47   65.49
  -5 -10   3   20.00   35.30
   5 -10  -3   59.39   46.70
  -5 -10   3   41.80   39.40
  -5  10   3  103.79   34.20
   5  10  -3  126.29   39.20
  -5  10   3   68.69   28.20
  -4 -10   3  796.22   75.69
   4 -10  -3  817.72   87.79
  -4 -10   3  745.73   71.99
  -4  10   3  783.52   70.89
  -4  10   3  827.72   64.29
   4  10  -3  868.91   74.19
  -3 -10   3   33.20   33.20
  -3 -10   3   48.20   30.00
   3 -10  -3   50.89   39.40
  -3  10   3   70.49   28.00
  -3  10   3   67.19   29.50
   3  10  -3  -14.20   34.10
  -2 -10   3  942.01   72.19
   2 -10  -3  770.42   80.99
  -2 -10   3  845.72   68.19
  -2  10   3  818.92   70.29
   2  10  -3  829.72   77.89
  -1 -10   3   44.70   30.30
  -1 -10   3   42.50   25.60
  -1 -10   3   63.19   27.30
   1 -10  -3  103.79   40.50
   1  10  -3   57.69   36.00
  -1  10   3   18.30   33.20
   0 -10  -3    2.80   37.80
   0 -10   3   18.00   27.90
   0 -10   3  -33.50   24.50
   0 -10   3   -2.60   29.30
   0  10  -3  -25.30   35.30
   0  10   3   16.20   31.70
  -1 -10  -3  227.68   53.09
   1 -10   3   44.90   35.80
  -1  10  -3    5.00   34.30
   1  10   3   36.20   29.90
   2 -10   3 1583.94  115.79
  -2 -10  -3 1564.14  105.99
   2  10   3 1509.55  104.49
  -2  10  -3 1614.94  109.59
   3 -10   3   51.29   44.50
  -3 -10  -3   86.99   31.00
  -3 -10  -3   -4.50   26.30
  -3 -10  -3   86.59   37.00
   3  10   3  126.59   32.00
  -3  10  -3   54.69   31.80
  -4 -10  -3 1134.39   92.99
  -4 -10  -3 1050.29   88.69
   4 -10   3 1190.78  108.69
   4  10   3 1159.98   87.29
  -4  10  -3 1086.29   87.69
  -5 -10  -3   79.69   43.10
  -5 -10  -3   57.69   39.50
   5 -10   3   -4.10   52.99
  -5  10  -3    3.80   35.10
   5  10   3   52.99   35.30
  -6 -10  -3  181.88   52.79
   6 -10   3  278.97   70.99
  -6 -10  -3  227.78   49.20
   6  10   3  123.59   43.20
  -6  10  -3  278.77   45.00
  -7 -10  -3   -9.70   51.39
   7 -10   3  -10.80   65.79
  -7 -10  -3   59.19   47.60
  -7  10  -3   24.70   41.50
   7  10   3   19.80   44.70
  -8 -10  -3  244.18   58.89
   8 -10   3  246.98   83.99
  -8 -10  -3  305.47   66.59
  -8  10  -3  194.98   49.50
   8  10   3  172.78   52.39
   9 -10   3    7.90   79.49
  -9 -10  -3    4.10   56.59
  -9 -10  -3   20.60   66.39
  -9  10  -3   16.50   46.90
   9  10   3   41.20   54.19
  -9 -11   3  300.77   68.99
  -9 -11   3  212.98   61.49
   9 -11  -3  302.37   88.09
   9  11  -3  248.48   58.39
   8 -11  -3   36.90   76.89
  -8 -11   3   61.19   57.99
  -8 -11   3  -18.70   49.10
   8  11  -3  -24.50   50.49
   7 -11  -3  -44.40   63.99
  -7 -11   3  -35.90   46.10
  -7 -11   3   -0.60   52.49
  -7  11   3  -23.20   36.10
   7  11  -3   22.50   45.70
  -7  11   3  -28.30   37.80
   6 -11  -3  -16.60   58.39
  -6 -11   3   19.60   45.80
  -6 -11   3   41.10   43.60
   6  11  -3  -20.60   42.80
  -6  11   3   27.50   36.60
  -6  11   3    7.30   32.20
   5 -11  -3  850.81   97.59
  -5 -11   3  826.02   87.19
  -5 -11   3  841.62   82.59
  -5  11   3  704.53   74.89
   5  11  -3  791.42   82.69
  -5  11   3  801.72   68.79
   4 -11  -3   84.49   51.09
  -4 -11   3  156.48   43.50
  -4 -11   3  101.29   37.80
   4  11  -3   98.69   40.20
  -4  11   3   74.49   30.80
  -4  11   3   96.59   35.20
  -3 -11   3 1076.19   91.29
  -3 -11   3 1228.48   88.39
   3 -11  -3 1158.28  100.79
   3  11  -3 1082.19   93.79
  -3  11   3 1226.88   86.89
  -2 -11   3   45.70   34.80
  -2 -11   3    0.00   30.90
   2 -11  -3   30.30   42.10
  -2  11   3   21.80   33.60
   2  11  -3   15.50   37.70
   1 -11  -3  269.27   68.59
  -1 -11   3  235.38   38.90
  -1 -11   3  239.08   35.20
  -1 -11   3  209.48   44.60
   1  11  -3  198.58   43.80
  -1  11   3  255.07   42.30
   0 -11   3   51.29   33.90
   0 -11   3   96.79   28.20
   0 -11  -3   65.39   43.80
   0 -11   3   31.70   31.00
   0  11   3   85.19   36.60
   0  11  -3   51.19   40.70
   1 -11   3  565.54   71.89
  -1 -11  -3  777.62   77.29
  -1  11  -3  479.05   71.69
   1  11   3  601.64   65.29
   2 -11   3   49.90   43.90
   2  11   3   71.69   33.20
  -2  11  -3   85.39   37.20
   3 -11   3 1620.64  125.29
  -3 -11  -3 1630.04  112.59
  -3 -11  -3 1558.74  107.99
  -3  11  -3 1470.75  111.29
   3  11   3 1514.35  109.09
  -4 -11  -3   49.00   39.00
   4 -11   3   74.09   53.29
  -4 -11  -3  -43.80   40.50
  -4  11  -3   71.49   36.80
   4  11   3   46.40   37.40
  -5 -11  -3  882.41   82.79
   5 -11   3  739.33  106.09
  -5 -11  -3  721.43   86.09
  -5  11  -3  611.64   77.69
   5  11   3  627.44   75.89
  -6 -11  -3   16.90   52.59
   6 -11   3  -30.20   63.99
  -6 -11  -3  -28.40   46.10
  -6  11  -3    2.30   40.10
   6  11   3   12.50   42.20
   7 -11   3  -52.09   67.09
  -7 -11  -3    4.80   50.59
  -7 -11  -3  -17.60   55.29
   7  11   3  -25.30   45.60
  -7  11  -3  -12.70   43.80
   8 -11   3  -10.10   79.59
  -8 -11  -3    9.10   56.19
  -8 -11  -3  -43.80   61.29
   8  11   3  -57.99   49.99
  -8  11  -3   71.89   47.10
   9 -11   3  360.56   94.69
  -9 -11  -3  492.55   73.49
  -9 -11  -3  444.86   78.49
   9  11   3  401.26   88.39
  -9  11  -3  443.76   85.69
   9 -12  -3  216.18  119.29
  -9 -12   3  330.17  109.49
  -8 -12   3  -23.10   59.19
  -8 -12   3   49.40   52.89
   8 -12  -3   -6.20   77.89
   8  12  -3   16.30   53.69
   7 -12  -3   15.10   72.09
  -7 -12   3  -74.19   48.40
  -7 -12   3   52.09   54.19
   7  12  -3  -33.20   47.60
  -7  12   3   14.40   41.10
  -6 -12   3   81.29   51.69
  -6 -12   3  185.58   49.30
   6 -12  -3  154.18   69.79
  -6  12   3  114.79   37.20
   6  12  -3  129.29   49.30
  -6  12   3  156.18   43.40
  -5 -12   3  314.17   49.90
   5 -12  -3  251.07   65.09
  -5 -12   3  277.17   52.39
   5  12  -3  297.27   53.49
  -5  12   3  203.48   39.20
  -5  12   3  212.68   43.90
   4 -12  -3  651.73   92.19
  -4 -12   3  786.62   83.89
  -4 -12   3  682.33   75.99
  -4  12   3  802.72   70.19
  -4  12   3  708.53   75.19
   4  12  -3  614.64   79.49
   3 -12  -3  405.56   79.49
  -3 -12   3  477.35   68.69
  -3 -12   3  552.84   64.09
  -3  12   3  429.76   63.19
   3  12  -3  533.85   73.19
  -2 -12   3  665.33   75.09
   2 -12  -3  766.22   86.49
  -2 -12   3  691.23   70.29
  -2  12   3  784.62   74.29
   2  12  -3  700.43   81.49
  -1 -12   3  249.28   43.90
   1 -12  -3  277.07   74.79
  -1 -12   3  337.97   52.79
  -1  12   3  327.17   62.49
   1  12  -3  283.57   51.69
   0 -12   3   12.90   30.00
   0 -12  -3    6.60   45.30
   0 -12   3   -7.40   35.50
   0 -12   3   20.50   33.30
   0  12  -3  -16.80   41.20
   0  12   3   42.00   38.70
   1 -12   3  115.19   44.90
  -1 -12  -3  171.58   49.80
   1  12   3  102.69   39.30
  -1  12  -3  141.19   44.40
  -2 -12  -3 1128.49  110.99
   2 -12   3  852.11   93.69
   2  12   3  800.32   79.59
  -2  12  -3  860.81   88.09
  -3 -12  -3  450.65   63.69
   3 -12   3  366.36   84.29
  -3 -12  -3  343.77   52.09
  -3  12  -3  374.76   68.59
   3  12   3  331.67   64.99
  -4 -12  -3 1044.00   99.89
  -4 -12  -3 1068.39   95.79
   4 -12   3 1096.49  116.59
   4  12   3 1148.29   93.49
  -4  12  -3 1090.39   94.89
  -5 -12  -3  254.37   51.89
  -5 -12  -3  286.97   58.29
   5 -12   3  319.97   70.89
  -5  12  -3  315.07   50.79
   5  12   3  300.27   51.59
  -6 -12  -3   72.19   55.99
  -6 -12  -3  119.19   51.99
   6 -12   3   73.99   66.79
   6  12   3   43.40   48.00
  -6  12  -3  127.29   46.30
  -7 -12  -3   70.99   61.49
   7 -12   3  -16.40   73.59
  -7 -12  -3   19.60   53.09
  -7  12  -3   24.90   46.00
   7  12   3   -1.70   49.70
  -8 -12  -3   59.99   65.89
  -8 -12  -3  -11.20   58.49
   8 -12   3  106.59   83.19
   8  12   3  118.59   54.89
  -8  12  -3   49.60   49.00
  -8 -13   3   38.00   63.49
  -8 -13   3  217.08   60.29
   8 -13  -3  154.18   79.59
   8  13  -3   96.79   55.59
  -7 -13   3   13.30   55.59
   7 -13  -3    2.30   73.29
  -7 -13   3  -22.10   52.89
   7  13  -3   15.80   51.49
  -6 -13   3   63.69   49.90
  -6 -13   3   77.09   55.19
   6 -13  -3   50.19   70.69
   6  13  -3   32.90   48.20
  -6  13   3   66.29   41.90
   5 -13  -3  158.38   61.09
  -5 -13   3  158.48   53.99
  -5 -13   3   86.69   47.70
   5  13  -3   94.89   51.39
  -5  13   3   90.79   44.40
  -5  13   3  147.09   40.30
  -4 -13   3  826.52   92.49
   4 -13  -3  842.62  101.59
  -4 -13   3  817.52   85.19
  -4  13   3  811.42   80.29
   4  13  -3  815.02   90.39
   3 -13  -3  490.85   85.09
  -3 -13   3  444.16   73.79
  -3 -13   3  464.25   68.19
  -3  13   3  413.06   68.39
   3  13  -3  360.76   78.79
   2 -13  -3  709.33   86.89
  -2 -13   3  658.13   79.89
  -2 -13   3  663.63   72.79
   2  13  -3  707.73   86.79
  -2  13   3  767.92   78.19
  -1 -13   3    2.70   39.30
  -1 -13   3   21.20   34.00
   1 -13  -3   48.10   47.80
   1  13  -3   13.20   47.10
  -1  13   3   86.59   43.10
   0 -13   3   30.80   49.60
   0 -13  -3   35.80   46.90
   0 -13   3   -0.10   32.00
   0 -13   3   72.69   37.40
   0  13   3   23.60   42.00
   0  13  -3   25.00   48.90
  -1 -13  -3  123.09   48.80
   1 -13   3   25.20   45.10
   1 -13   3   48.20   35.10
   1  13   3   30.30   41.00
  -1  13  -3   -5.40   46.40
   2 -13   3  610.14   86.69
   2  13   3  526.85   72.09
  -2  13  -3  503.65   82.39
  -3 -13  -3  370.16   76.29
   3 -13   3  461.85   91.69
  -3 -13  -3  474.55   70.29
   3  13   3  457.25   71.79
  -3  13  -3  499.75   79.29
  -4 -13  -3  842.22   96.59
  -4 -13  -3  927.61   91.79
   4 -13   3 1011.00  113.99
   4  13   3  908.91   88.59
  -4  13  -3  912.51   93.09
  -5 -13  -3  139.39   51.39
   5 -13   3  182.68   70.19
  -5 -13  -3  213.98   58.39
   5  13   3  141.99   49.80
  -5  13  -3  128.39   48.10
  -6 -13  -3  175.48   61.59
   6 -13   3  181.48   73.89
  -6 -13  -3  181.58   56.19
  -6  13  -3  195.28   51.09
   6  13   3  206.88   53.39
   7 -13   3 -113.09   73.19
  -7 -13  -3  -27.60   61.99
  -7 -13  -3   -3.00   55.19
  -7  13  -3   51.69   49.20
   7  13   3  -52.19   52.09
   8 -13   3  104.99   85.29
  -8 -13  -3   95.59   61.29
  -8 -13  -3  174.98   70.79
  -8  13  -3  117.39   52.89
   8  13   3   29.10   56.59
   8 -14  -3   84.69   93.09
  -8 -14   3   22.10  102.69
  -8 -14   3   30.40   66.09
   8  14  -3  -14.00   69.79
  -7 -14   3  -48.60   55.69
   7 -14  -3   38.30   75.49
  -7 -14   3   23.20   60.69
   7  14  -3  -39.90   54.29
  -6 -14   3    8.70   51.29
  -6 -14   3  -21.80   56.59
   6 -14  -3   24.60   68.89
  -6  14   3  -13.10   45.00
   6  14  -3  -12.40   52.19
  -5 -14   3  279.37   62.09
   5 -14  -3  392.66  104.99
  -5 -14   3  350.06   57.89
   5  14  -3  352.76   60.99
  -4 -14   3  -71.59   50.99
  -4 -14   3  -42.50   44.80
   4 -14  -3  -59.79   55.39
   4  14  -3    6.30   50.49
  -4  14   3  -23.00   42.70
  -3 -14   3 1145.09  105.79
  -3 -14   3 1103.79  100.79
   3 -14  -3 1267.27  116.69
   3  14  -3 1176.68  111.29
  -3  14   3 1333.27  102.59
   2 -14  -3   -5.00   47.70
  -2 -14   3  -66.59   40.20
  -2 -14   3    1.10   44.80
   2  14  -3   22.40   51.59
  -2  14   3  -25.30   45.00
  -1 -14   3  380.86   53.29
  -1 -14   3  353.46   48.20
   1 -14  -3  308.47   73.49
  -1  14   3  350.36   73.69
   1  14  -3  432.46   85.89
   0 -14  -3    3.50   47.30
   0 -14   3    2.70   34.70
   0 -14   3   28.10   39.50
   0  14  -3    2.60   50.99
   0  14   3  -15.70   45.00
   1 -14   3  226.48   43.20
   1 -14   3  153.28   52.39
   1  14   3  205.88   49.50
  -1  14  -3  147.29   54.39
   2 -14   3  -23.90   52.39
  -2  14  -3  -45.70   49.00
   2  14   3  -20.30   44.00
  -3 -14  -3 1265.67  108.09
   3 -14   3 1164.98  119.29
  -3 -14  -3 1318.67  103.39
   3  14   3 1127.99  102.19
  -3  14  -3 1024.80  109.59
   4 -14   3  -31.30   63.69
  -4 -14  -3   28.10   51.49
  -4 -14  -3  -25.90   46.80
   4  14   3   27.70   49.00
  -4  14  -3  -52.79   48.60
  -5 -14  -3  646.64  100.19
   5 -14   3  640.54  115.29
  -5 -14  -3  678.63   90.09
   5  14   3  538.95   85.09
  -5  14  -3  652.13   89.09
   6 -14   3   19.80   70.79
  -6 -14  -3  -17.30   53.49
  -6 -14  -3  -17.50   58.69
   6  14   3    6.40   48.70
  -6  14  -3  -11.20   50.09
  -7 -14  -3  -37.70   63.79
   7 -14   3   -2.20   78.19
  -7 -14  -3   34.20   59.39
   7  14   3  -33.10   53.09
  -7  14  -3  -15.70   50.29
  -7 -15   3  -39.30   57.99
   7 -15  -3    0.50   80.49
  -7 -15   3  -47.30   61.09
   7  15  -3    6.50   57.29
  -6 -15   3   69.09   61.69
  -6 -15   3   26.10   55.49
   6 -15  -3   52.89   75.49
   6  15  -3   52.99   57.29
   5 -15  -3   20.00   70.49
  -5 -15   3   78.49   52.59
  -5 -15   3  -12.70   56.69
   5  15  -3   85.29   55.79
  -4 -15   3  439.56   90.99
   4 -15  -3  797.32  106.69
  -4 -15   3  435.16   85.49
   4  15  -3  596.44   92.59
   3 -15  -3  208.88   61.69
  -3 -15   3  305.17   59.19
  -3 -15   3  269.37   51.69
  -3  15   3  252.47   52.89
   3  15  -3  215.98   59.39
  -2 -15   3  509.55   83.99
  -2 -15   3  456.85   75.39
   2 -15  -3  504.95   89.39
   2  15  -3  559.94   90.59
  -2  15   3  428.56   82.79
  -1 -15   3   99.59   48.00
   1 -15  -3    9.20   47.50
  -1 -15   3   41.00   41.40
  -1  15   3   29.30   49.70
   1  15  -3   71.49   56.49
   0 -15   3   26.00   38.20
   0 -15   3   32.20   42.90
   0  15   3  -15.70   47.70
   0  15  -3   58.79   58.09
   1 -15   3   37.20   36.90
   1 -15   3   56.69   42.90
   1  15   3   14.20   49.00
  -1  15  -3  -20.40   56.39
   2 -15   3  318.57   65.39
  -2 -15  -3  416.26   79.79
   2  15   3  408.76   78.99
  -2  15  -3  234.88   62.19
   3 -15   3  230.98   67.39
  -3 -15  -3  277.67   58.89
  -3 -15  -3  230.78   53.49
   3  15   3  167.28   53.29
  -3  15  -3  225.48   60.59
  -4 -15  -3  766.72   98.19
   4 -15   3  611.54  112.29
  -4 -15  -3  827.32   94.89
   4  15   3  618.24   90.59
  -4  15  -3  690.43   98.69
  -5 -15  -3  120.99   60.09
   5 -15   3   81.49   71.49
  -5 -15  -3   83.09   55.69
  -5  15  -3  118.89   55.79
   5  15   3   75.89   54.69
  -6 -15  -3  139.39   58.39
  -6 -15  -3  134.89   64.79
   6 -15   3  128.89   81.39
   6  15   3   83.49   54.89
  -6  15  -3  172.78   57.39
   7 -15   3  -53.29   80.69
  -7 -15  -3  -15.50   59.99
  -7 -15  -3  -30.90   66.49
  -7  15  -3   -0.50   55.89
   7  15   3    5.00   58.49
  -6 -16   3   59.69   58.49
  -6 -16   3  -47.30   60.59
   6 -16  -3   -5.30   74.69
   6  16  -3   87.39   61.79
   5 -16  -3   58.19   72.09
  -5 -16   3   37.90   60.99
  -5 -16   3   66.89   55.89
   5  16  -3  104.19   61.19
  -4 -16   3  371.46   61.29
  -4 -16   3  483.05   91.79
   4 -16  -3  507.45  109.29
   4  16  -3  294.27   66.89
   3 -16  -3  396.76   94.19
  -3 -16   3  206.58   52.89
  -3 -16   3  216.18   60.29
   3  16  -3  196.28   62.49
  -2 -16   3  396.76   62.89
   2 -16  -3  391.76   90.79
  -2 -16   3  428.06   77.69
   2  16  -3  510.75   96.89
  -2  16   3  510.35  102.99
  -1 -16   3   50.19   49.30
  -1 -16   3   14.70   44.30
  -1  16   3   81.99   54.09
   1  16  -3  136.59   62.79
   0 -16   3  -15.30   46.30
   0 -16   3   45.60   40.70
   0  16  -3   49.60   59.79
   0  16   3  -54.79   50.49
   1 -16   3  136.39   41.50
   1 -16   3    5.80   44.90
  -1  16  -3  123.79   61.89
   1  16   3   70.09   53.19
  -2 -16  -3  249.48   57.59
  -2 -16  -3  194.78   51.39
   2  16   3  146.79   54.89
  -2  16  -3  129.99   60.59
  -3 -16  -3  234.68   61.69
  -3 -16  -3  308.57   56.29
   3 -16   3  255.87   70.69
   3  16   3  217.78   59.49
  -3  16  -3  176.88   63.39
  -4 -16  -3  605.04   98.19
  -4 -16  -3  487.95   88.79
   4 -16   3  533.55  111.99
   4  16   3  431.86   89.69
  -4  16  -3  468.55   75.19
  -5 -16  -3  210.78   62.09
   5 -16   3  129.89   76.39
  -5 -16  -3   84.79   63.79
  -5  16  -3  177.38   64.49
   5  16   3  185.78   58.99
  -6 -16  -3   -9.30   58.19
  -6 -16  -3    5.90   64.29
   6 -16   3   58.19   80.29
   6  16   3  118.39   57.99
  -6  16  -3   77.99   61.59
  -6 -17   3   29.30   62.39
  -6 -17   3  -24.20   71.29
   5 -17  -3  219.18   79.09
  -5 -17   3  294.97   67.79
  -5 -17   3  102.49   59.19
   5  17  -3  164.28   66.79
  -4 -17   3   26.40   53.89
   4 -17  -3   34.60   72.29
  -4 -17   3   49.50   61.29
   4  17  -3   54.79   61.79
  -3 -17   3  622.44   93.99
  -3 -17   3  754.52  102.39
   3 -17  -3  760.52  112.99
   3  17  -3  666.13  106.99
  -2 -17   3   -6.10   48.40
   2 -17  -3    4.50   68.09
  -2 -17   3   11.50   53.49
   2  17  -3   -8.00   62.39
  -1 -17   3  190.68   55.69
  -1 -17   3  192.28   50.89
   1  17  -3  168.88   67.79
   0 -17   3   20.80   49.99
   0 -17   3   37.00   44.10
   0  17   3   44.60   55.09
   0  17  -3  -90.79   62.59
  -1  17  -3    8.70   63.49
   1  17   3   69.99   55.99
  -2 -17  -3   52.59   50.29
  -2 -17  -3    5.80   56.59
   2  17   3  -29.30   53.79
  -2  17  -3   -5.20   62.89
  -3 -17  -3  459.05   93.89
  -3 -17  -3  628.04   90.19
   3  17   3  487.95   93.49
  -3  17  -3  443.56   75.49
  -4 -17  -3   53.09   57.29
  -4 -17  -3  -36.80   61.29
   4 -17   3   56.19   72.49
   4  17   3  104.89   59.39
  -4  17  -3  -81.49   62.29
   5 -17   3  252.77   82.59
  -5 -17  -3  168.98   64.89
  -5 -17  -3  260.87   69.69
   5  17   3  282.17   66.39
  -5  17  -3  215.28   71.69
  -5 -18   3  -37.60   63.79
  -5 -18   3  -29.10   57.69
   4 -18  -3  484.25  118.09
  -4 -18   3  396.56   68.69
  -4 -18   3  468.35   77.29
   4  18  -3  490.75  102.39
  -3 -18   3  -50.49   60.59
  -3 -18   3  -26.20   52.19
   3 -18  -3  -74.59   84.69
   3  18  -3    2.00   66.59
  -2 -18   3  515.25   83.99
  -2 -18   3  471.85   92.29
   2  18  -3  348.67   74.59
  -1 -18   3   57.09   49.30
  -1 -18   3  -68.29   53.19
   1  18  -3  -31.70   66.29
   0 -18   3   58.79   53.99
   0 -18   3  -19.30   46.60
   0  18  -3  -20.30   65.99
  -1 -18  -3  -51.29   53.39
   1  18   3   39.50   66.69
  -1  18  -3   14.00   67.29
  -2 -18  -3  268.37   65.69
  -2 -18  -3  300.27   58.19
  -2  18  -3  216.78   70.49
   2  18   3  162.48   61.59
  -3 -18  -3   93.19   57.19
  -3 -18  -3   36.20   60.59
  -3  18  -3  -15.50   64.39
   3  18   3  -14.00   59.89
  -4 -18  -3  344.07   73.89
  -4 -18  -3  330.97   67.39
  -4  18  -3  331.27   75.19
   4  18   3  320.47   71.09
  -3 -19   3  270.47   61.69
  -3 -19   3  353.06   73.59
   3  19  -3  276.57   73.39
  -2 -19   3   96.59   54.29
  -2 -19   3   84.69   60.49
   2  19  -3   74.49   70.99
  -1 -19   3  105.49   53.49
  -1 -19   3   62.19   59.09
   1  19  -3  134.69   70.89
   0  19  -3 -101.79   66.19
  -1 -19  -3   36.50   59.69
  -1 -19  -3  176.78   56.09
  -1  19  -3   -5.60   70.09
  -2 -19  -3  205.98   66.09
  -2 -19  -3  311.47   60.59
  -2  19  -3  163.18   74.99
  -3 -19  -3  178.98   61.89
  -3 -19  -3  339.27   71.19
  -3  19  -3  137.69   73.29
   3  19   3  165.68   83.09
   0  20  -3    8.60   70.49
 -11   0   4   42.50   45.90
 -11   0   4   28.30   51.89
  11   0  -4   10.10   47.50
 -11   0   4   -0.80   46.50
 -10   0   4  509.85   72.79
 -10   0   4  490.45   79.39
 -10   0   4  391.56   79.89
  10   0  -4  524.35   77.39
  -9   0   4   33.10   38.30
  -9   0   4   26.40   36.10
   9   0  -4  -15.70   47.10
  -9   0   4  -75.49   41.30
   9   0  -4    3.90   39.50
  -8   0   4   20.70   34.70
   8   0  -4   55.79   34.70
  -8   0   4   55.19   38.50
   8   0  -4   19.20   42.70
  -8   0   4   42.50   33.50
  -7   0   4  -42.50   32.00
  -7   0   4   14.40   27.10
  -7   0   4  -31.40   29.20
   7   0  -4  -10.20   28.40
   7   0  -4   -5.00   36.30
  -6   0   4 2222.18  139.19
   6   0  -4 2365.36  140.29
   6   0  -4 2272.17  145.79
  -6   0   4 2168.28  141.19
  -5   0   4  -38.80   23.50
   5   0  -4   15.50   28.70
  -5   0   4    9.60   21.60
   5   0  -4    8.20   19.80
   4   0  -4 3508.25  208.98
  -4   0   4 3490.55  204.08
   4   0  -4 3444.36  203.68
  -4   0   4 3466.85  205.28
   3   0  -4  -21.20   14.50
  -3   0   4    0.00   17.60
  -3   0   4    3.10   19.50
   3   0  -4   -4.90   26.20
  -2   0   4 1326.97   82.89
   2   0  -4 1322.77   80.29
  -2   0   4 1361.66   82.09
   2   0  -4 1316.87   87.89
  -1   0   4   -3.10   13.40
   1   0  -4   -2.50   20.50
  -1   0   4  -16.20   15.10
   1   0  -4   -5.80   10.80
   0   0   4  150.88   31.00
   0   0   4  165.28   20.40
   0   0  -4  150.68   33.70
   0   0   4  159.28   21.40
   1   0   4   -6.70   21.20
  -1   0  -4   -8.00   13.10
  -2   0  -4 3969.60  226.28
   2   0   4 3887.91  231.88
   2   0   4 3930.31  228.18
  -2   0  -4 3895.11  228.08
  -2   0  -4 3969.50  225.98
   3   0   4   17.10   18.70
   3   0   4   22.80   27.30
  -3   0  -4   -9.00   11.90
  -3   0  -4   -7.10   18.70
  -3   0  -4    2.50   13.40
   4   0   4 1638.04  105.39
  -4   0  -4 1592.04   94.09
  -4   0  -4 1516.65   98.99
   4   0   4 1561.14   98.89
  -4   0  -4 1489.45   93.29
  -5   0  -4    8.70   17.20
   5   0   4    7.70   31.00
   5   0   4   10.40   23.50
  -5   0  -4   16.30   15.90
  -5   0  -4   -3.00   22.30
   6   0   4   18.60   27.50
  -6   0  -4   51.59   19.70
  -6   0  -4   45.50   22.00
   6   0   4   28.30   37.10
  -6   0  -4    9.30   27.60
  -7   0  -4   39.00   26.40
   7   0   4    5.50   42.50
  -7   0  -4   16.90   30.40
  -7   0  -4   46.40   24.20
   7   0   4    7.80   31.50
   8   0   4 1121.19  110.29
   8   0   4 1059.79   94.09
  -8   0  -4 1270.87   85.09
  -8   0  -4 1119.89   92.59
  -8   0  -4 1213.08   87.39
   9   0   4  -12.60   42.70
   9   0   4   37.60   57.39
  -9   0  -4   23.60   42.20
  10   0   4 1056.09  123.29
 -10   0  -4 1166.08  103.69
  10   0   4 1109.99  105.89
 -11   0  -4   50.79   68.89
  11  -1  -4  735.23   91.99
 -11  -1   4  704.83   87.19
 -11  -1   4  655.63   87.39
 -11  -1   4  622.64   95.09
 -11   1   4  655.53   91.89
 -11   1   4  606.74   85.59
  11   1  -4  823.82   91.69
 -11   1   4  719.83   83.69
  10  -1  -4   38.10   60.79
 -10  -1   4   72.69   49.70
 -10  -1   4    8.20   42.20
 -10  -1   4    1.70   42.10
  10  -1  -4   58.09   42.90
 -10   1   4   57.79   43.20
 -10   1   4   40.30   39.30
  10   1  -4   54.59   45.00
 -10   1   4   70.09   48.80
  -9  -1   4  -13.40   39.60
   9  -1  -4   51.29   39.00
  -9  -1   4   57.49   44.00
  -9  -1   4   54.39   38.20
   9  -1  -4   47.70   51.19
   9   1  -4   29.30   40.70
  -9   1   4   46.50   34.80
  -9   1   4   49.60   39.20
  -9   1   4   57.79   43.50
   8  -1  -4   22.90   33.20
  -8  -1   4   41.80   33.90
   8  -1  -4   30.60   46.50
  -8  -1   4  -13.20   38.80
  -8  -1   4   26.20   35.60
  -8   1   4   33.80   34.70
  -8   1   4  -14.40   29.30
   8   1  -4   -4.50   38.40
   8   1  -4   -0.90   33.70
  -8   1   4   27.10   38.10
  -7  -1   4  351.26   57.69
   7  -1  -4  369.06   52.49
  -7  -1   4  386.16   55.69
   7  -1  -4  390.36   67.99
   7   1  -4  359.46   53.59
  -7   1   4  370.56   49.60
  -7   1   4  416.26   53.59
   7   1  -4  411.26   59.29
  -7   1   4  388.16   58.89
  -6  -1   4  372.96   47.40
   6  -1  -4  278.57   44.80
  -6  -1   4  415.96   49.60
   6  -1  -4  261.47   57.49
   6   1  -4  411.66   50.99
  -6   1   4  265.77   44.00
   6   1  -4  387.66   45.30
  -6   1   4  300.87   48.00
  -6   1   4  294.27   42.30
   5  -1  -4 3591.34  209.38
  -5  -1   4 3328.67  203.78
   5  -1  -4 3488.95  202.58
  -5  -1   4 3224.38  202.48
   5   1  -4 3224.38  202.68
  -5   1   4 3434.56  202.48
  -5   1   4 3582.64  202.28
  -5   1   4 3578.24  204.48
   5   1  -4 3395.16  206.38
  -4  -1   4  599.14   48.00
   4  -1  -4  434.96   55.49
  -4  -1   4  667.13   46.10
   4  -1  -4  472.15   43.50
   4   1  -4  656.53   52.49
  -4   1   4  442.46   47.40
  -4   1   4  498.75   45.20
   4   1  -4  614.04   45.20
   3  -1  -4 1856.81  107.69
   3  -1  -4 1747.13  117.69
  -3  -1   4 1838.82  110.59
  -3  -1   4 1842.12  109.39
  -3   1   4 1826.82  110.59
  -3   1   4 1755.02  109.19
   3   1  -4 1793.82  108.69
   3   1  -4 1770.22  114.49
   2  -1  -4   44.90   11.80
   2  -1  -4   40.60   25.00
  -2  -1   4   70.19   17.00
  -2  -1   4   76.79   19.10
   2   1  -4   76.79   22.60
  -2   1   4   51.59   18.70
   2   1  -4   96.69   15.80
  -2   1   4   58.99   17.20
   1  -1  -4   52.49   22.70
   1  -1  -4   29.00    7.90
  -1  -1   4   47.60   16.00
  -1  -1   4   47.90   14.20
  -1   1   4   28.20   11.50
   1   1  -4   34.90   14.90
   1   1  -4   37.70   20.30
  -1   1   4   28.70   14.80
  -1   1   4   30.00   16.30
   0  -1  -4  263.07   39.00
   0  -1  -4  219.28   21.10
   0  -1  -4  294.17   20.80
   0  -1   4  242.48   35.50
   0  -1   4  292.07   22.90
   0  -1   4  300.67   24.70
   0   1  -4  372.86   26.30
   0   1   4  289.37   20.90
   0   1   4  256.77   27.30
   0   1   4  272.87   28.00
   0   1   4  299.57   37.60
   1  -1   4 2353.46  132.19
  -1  -1  -4 2449.66  133.99
   1  -1   4 2279.47  138.89
   1   1   4 2488.55  139.09
  -1   1  -4 2103.29  131.69
   1   1   4 2442.36  133.89
  -1   1  -4 2101.59  131.99
  -1   1  -4 2172.28  134.29
  -2  -1  -4  792.82   57.29
   2  -1   4  955.20   66.69
   2   1   4  794.12   58.09
  -2   1  -4  914.21   52.49
  -2   1  -4  919.61   52.19
   2   1   4  784.72   66.69
  -2   1  -4  903.81   58.79
  -3  -1  -4 4256.07  242.48
  -3  -1  -4 4305.57  242.98
  -3  -1  -4 4155.38  244.88
   3  -1   4 4374.36  249.68
   3   1   4 4210.08  244.98
  -3   1  -4 4124.79  241.38
  -3   1  -4 4037.90  245.08
   3   1   4 4161.88  248.18
  -3   1  -4 4194.58  241.78
  -4  -1  -4  201.68   36.40
   4  -1   4  291.87   47.80
  -4  -1  -4  183.18   26.80
  -4  -1  -4  141.59   25.80
   4  -1   4  254.37   36.50
  -4   1  -4  198.48   23.10
   4   1   4  252.17   44.90
   4   1   4  254.37   37.50
  -4   1  -4  283.87   37.50
  -4   1  -4  198.58   24.60
   5  -1   4  363.96   47.20
  -5  -1  -4  466.15   39.80
  -5  -1  -4  508.45   38.60
  -5  -1  -4  433.26   47.40
   5  -1   4  465.75   58.79
   5   1   4  466.95   48.10
  -5   1  -4  375.46   47.10
   5   1   4  398.96   57.19
  -5   1  -4  433.26   36.60
  -5   1  -4  480.75   37.70
   6  -1   4   38.50   36.90
  -6  -1  -4   75.19   23.60
  -6  -1  -4   97.69   22.20
   6  -1   4   36.50   28.60
  -6  -1  -4    5.30   26.80
  -6   1  -4   22.20   27.00
   6   1   4   15.10   27.80
  -6   1  -4   28.50   19.60
   6   1   4   48.90   36.40
  -6   1  -4   82.89   21.70
  -7  -1  -4  346.37   57.09
  -7  -1  -4  381.76   45.60
  -7  -1  -4  398.16   49.50
   7  -1   4  361.56   56.99
   7  -1   4  346.87   72.49
  -7   1  -4  243.58   55.19
  -7   1  -4  550.24   45.90
   7   1   4  295.57   57.49
   7   1   4  314.07   69.99
  -8  -1  -4  134.69   40.80
   8  -1   4  163.08   41.70
   8  -1   4  219.08   56.79
  -8  -1  -4  346.57   54.89
  -8   1  -4  290.77   46.60
  -8   1  -4  196.78   42.10
   8   1   4  162.58   44.50
   8   1   4  111.79   51.39
  -9  -1  -4 1078.09   97.49
   9  -1   4 1069.59  119.39
   9   1   4 1076.09   99.39
  -9   1  -4 1201.98   97.99
   9   1   4 1079.69  112.49
 -10  -1  -4   48.10   46.20
  10  -1   4  118.39   68.09
  10   1   4  109.29   64.59
  10   1   4  194.98   53.89
 -10   1  -4  151.58   49.60
  11  -1   4  314.27   82.39
 -11   1  -4  354.86   87.49
 -11  -2   4  457.95   80.69
 -11  -2   4  402.06   58.39
  11  -2  -4  418.46   81.69
 -11  -2   4  339.67   63.29
 -11   2   4  293.27   55.59
 -11   2   4  321.57   52.79
  11   2  -4  383.06   82.59
 -11   2   4  366.76   62.69
  10  -2  -4  207.28   49.10
 -10  -2   4  206.78   55.19
  10  -2  -4  228.18   67.09
 -10  -2   4  211.88   49.10
 -10  -2   4  261.17   50.39
 -10   2   4  242.18   46.70
  10   2  -4  218.88   51.89
 -10   2   4  231.08   43.50
 -10   2   4  225.98   52.19
   9  -2  -4  159.18   61.69
  -9  -2   4  137.19   48.00
  -9  -2   4  210.88   45.30
   9  -2  -4  173.58   42.20
  -9  -2   4  199.48   45.70
  -9   2   4  167.18   38.00
  -9   2   4  148.39   41.80
   9   2  -4  125.49   44.30
  -9   2   4  238.48   47.10
  -8  -2   4   27.30   38.90
   8  -2  -4   13.90   49.90
  -8  -2   4   32.10   36.20
   8  -2  -4   20.10   33.20
  -8   2   4   32.50   34.70
  -8   2   4   28.80   30.70
  -8   2   4   62.59   39.30
   8   2  -4   34.10   35.30
   8   2  -4   30.30   36.20
  -7  -2   4  324.57   56.19
   7  -2  -4  343.07   68.89
   7  -2  -4  283.07   50.09
  -7  -2   4  303.67   54.19
   7   2  -4  317.47   52.29
  -7   2   4  254.17   46.80
  -7   2   4  276.27   51.69
  -7   2   4  282.47   54.09
   7   2  -4  313.97   52.99
   6  -2  -4  709.93   57.29
  -6  -2   4  599.54   57.59
   6  -2  -4  723.93   72.99
  -6  -2   4  651.23   61.59
   6   2  -4  638.34   60.69
  -6   2   4  670.43   54.79
   6   2  -4  601.74   58.29
  -6   2   4  691.43   60.69
  -6   2   4  700.13   58.89
  -5  -2   4 1768.32  108.09
  -5  -2   4 1748.23  109.49
   5  -2  -4 1671.93  107.29
   5  -2  -4 1650.93  117.29
  -5   2   4 1702.23  106.29
   5   2  -4 1859.01  110.39
  -5   2   4 1630.64  107.99
   5   2  -4 1840.22  108.89
  -5   2   4 1603.34  109.99
  -4  -2   4 1544.05  101.69
   4  -2  -4 1785.52  100.19
   4  -2  -4 1743.93  110.59
  -4  -2   4 1458.85  102.39
  -4   2   4 1714.73   99.69
  -4   2   4 1677.23  100.99
   4   2  -4 1480.25  101.29
  -4   2   4 1698.53  102.29
   4   2  -4 1576.84  103.69
   3  -2  -4  813.62   53.89
  -3  -2   4  915.41   57.09
  -3  -2   4  868.51   58.49
   3  -2  -4  783.82   69.79
   3   2  -4  828.12   61.29
  -3   2   4  758.82   56.19
  -3   2   4  803.02   53.49
  -3   2   4  780.02   58.09
   3   2  -4  809.12   56.19
  -2  -2   4  933.41   60.59
   2  -2  -4  958.10   56.69
  -2  -2   4  865.71   61.09
   2  -2  -4  892.01   70.69
   2   2  -4  866.81   63.19
   2   2  -4  884.51   60.99
  -2   2   4  962.40   56.59
  -2   2   4  974.00   60.09
  -2   2   4  936.81   61.49
  -1  -2   4   29.70   14.00
   1  -2  -4   36.70   25.70
  -1  -2   4   22.00   17.80
  -1  -2   4   16.40   15.40
  -1   2   4    5.40   16.30
   1   2  -4   14.50   18.60
  -1   2   4   13.80   15.30
   1   2  -4   38.70   18.20
   0  -2   4  281.67   35.70
   0  -2   4  270.77   23.40
   0  -2   4  270.07   24.60
   0  -2  -4  305.37   40.30
   0   2  -4  317.57   31.60
   0   2   4  320.87   31.70
  -1  -2  -4 1883.61  113.19
   1  -2   4 2032.70  119.09
  -1  -2  -4 1784.42  118.09
   1   2   4 1860.41  118.69
   1   2   4 1952.00  113.09
  -1   2  -4 2037.50  114.99
  -2  -2  -4 1765.62  105.69
   2  -2   4 1717.03  112.29
   2   2   4 1790.12  106.29
   2   2   4 1876.01  112.09
  -2   2  -4 1647.54  106.69
  -3  -2  -4 2152.48  129.59
  -3  -2  -4 2060.89  131.39
  -3  -2  -4 2148.58  128.89
   3  -2   4 2406.16  138.49
  -3   2  -4 2314.77  132.69
  -3   2  -4 2130.89  126.69
   3   2   4 2260.57  136.79
  -3   2  -4 2135.09  126.49
   3   2   4 2124.19  131.79
  -4  -2  -4 1710.63  106.59
  -4  -2  -4 1753.52  103.09
  -4  -2  -4 1750.92  102.19
   4  -2   4 1716.93  113.59
   4   2   4 1754.82  106.89
  -4   2  -4 1610.54   99.39
   4   2   4 1776.92  111.29
  -4   2  -4 1587.84   99.89
  -4   2  -4 1581.74  106.09
  -5  -2  -4  481.35   43.80
  -5  -2  -4  541.95   42.90
   5  -2   4  478.65   61.99
  -5  -2  -4  348.77   50.99
  -5   2  -4  611.64   39.00
  -5   2  -4  487.65   49.99
  -5   2  -4  626.04   40.40
   5   2   4  481.05   58.79
   5   2   4  411.46   51.39
  -6  -2  -4   34.70   24.40
   6  -2   4   43.60   39.90
  -6  -2  -4   39.90   22.30
  -6  -2  -4  -29.90   27.40
  -6   2  -4   72.19   19.60
  -6   2  -4   -7.20   26.80
   6   2   4   23.00   28.00
  -6   2  -4   39.40   20.10
   6   2   4  -14.00   34.30
   7  -2   4  356.66   75.39
  -7  -2  -4  378.76   48.00
  -7  -2  -4  426.66   54.09
  -7  -2  -4  329.67   57.39
  -7   2  -4  544.35   44.70
  -7   2  -4  436.46   46.50
   7   2   4  289.27   67.99
  -7   2  -4  373.16   57.59
   7   2   4  368.76   59.09
  -8  -2  -4  530.65   56.79
  -8  -2  -4  331.67   66.09
   8  -2   4  329.37   86.49
  -8  -2  -4  610.14   64.69
  -8   2  -4  277.87   62.79
   8   2   4  304.37   58.39
   8   2   4  356.16   65.09
   9  -2   4  615.84  103.49
  -9  -2  -4  461.05   78.99
  -9  -2  -4  687.83   72.49
  -9  -2  -4  695.23   74.89
  -9   2  -4  616.04   78.39
   9   2   4  469.95   90.29
   9   2   4  569.84   79.59
  10  -2   4  591.04  117.79
 -10  -2  -4  463.75   81.89
  10   2   4  512.05   84.69
 -10   2  -4  397.46   77.09
 -11  -3   4    4.10   53.29
 -11  -3   4   14.20   48.60
  11  -3  -4   71.19   75.19
 -11  -3   4   25.90   49.99
 -11   3   4   22.80   44.60
  11   3  -4   34.20   50.19
 -11   3   4   14.50   42.10
 -11   3   4    6.80   49.30
  10  -3  -4  375.46  103.29
 -10  -3   4  296.37   55.29
 -10  -3   4  354.76   57.59
 -10  -3   4  484.75   85.09
  10   3  -4  405.06   79.59
 -10   3   4  345.77   57.59
 -10   3   4  392.06   65.09
 -10   3   4  375.16   54.19
  -9  -3   4   -9.40   43.60
   9  -3  -4  -27.40   55.89
  -9  -3   4   -7.90   41.20
  -9  -3   4    1.20   39.30
   9  -3  -4   30.00   38.00
  -9   3   4  -10.00   38.40
  -9   3   4   -6.60   42.70
   9   3  -4   46.80   42.70
  -9   3   4   15.20   32.90
   8  -3  -4    6.40   34.10
  -8  -3   4   36.90   40.20
   8  -3  -4  -27.90   50.99
  -8  -3   4  -12.00   35.30
  -8   3   4  -21.60   33.90
  -8   3   4  -38.30   27.50
   8   3  -4    4.30   36.70
  -8   3   4   -1.40   38.00
  -7  -3   4  115.69   35.70
  -7  -3   4  117.09   32.10
   7  -3  -4  117.89   30.90
   7  -3  -4  113.09   49.60
   7   3  -4   89.19   31.40
  -7   3   4  106.99   27.60
  -7   3   4  153.88   32.90
  -7   3   4  117.09   36.30
   7   3  -4   76.49   30.90
  -6  -3   4  917.51   70.29
   6  -3  -4  846.42   67.39
  -6  -3   4  921.91   71.99
   6  -3  -4  818.02   83.59
  -6   3   4  832.42   70.99
   6   3  -4  963.20   70.49
  -6   3   4  857.01   65.39
  -6   3   4  922.51   68.29
   6   3  -4  912.31   67.59
  -5  -3   4   55.09   23.20
   5  -3  -4  114.79   22.10
   5  -3  -4   88.89   34.90
  -5  -3   4   76.79   25.50
  -5   3   4  105.49   20.80
   5   3  -4   60.39   23.20
  -5   3   4   97.49   24.80
   5   3  -4   63.99   22.00
  -5   3   4  123.79   27.70
   4  -3  -4 2932.41  172.28
  -4  -3   4 2899.21  174.38
   4  -3  -4 2930.61  181.18
  -4  -3   4 2974.20  173.38
   4   3  -4 3014.20  173.58
  -4   3   4 2741.23  173.68
  -4   3   4 2753.52  172.68
  -4   3   4 2993.70  171.78
   4   3  -4 3063.89  174.28
  -3  -3   4  447.66   43.60
  -3  -3   4  496.75   45.90
   3  -3  -4  629.24   40.80
   3  -3  -4  657.13   61.49
  -3   3   4  636.94   45.10
   3   3  -4  460.05   45.80
  -3   3   4  588.94   46.40
  -3   3   4  633.74   39.90
   3   3  -4  515.95   45.80
  -2  -3   4 1266.57   79.69
   2  -3  -4 1233.88   89.69
  -2  -3   4 1199.08   78.69
   2   3  -4 1219.08   79.29
   2   3  -4 1361.66   81.19
  -2   3   4 1260.67   79.69
  -2   3   4 1303.57   75.09
  -2   3   4 1255.07   78.89
  -1  -3   4   60.39   15.00
  -1  -3   4   56.29   17.00
  -1  -3   4   55.29   17.20
   1  -3  -4   60.29   27.20
  -1   3   4   71.49   19.50
  -1   3   4   92.39   17.80
   1   3  -4   59.59   18.20
   1   3  -4   86.29   22.70
   0  -3   4 1005.00   67.89
   0  -3   4 1009.70   60.69
   0  -3  -4  952.10   70.79
   0  -3   4 1015.40   61.39
   0   3  -4 1052.69   68.19
   0   3   4 1016.60   65.89
   0   3   4  980.60   59.69
   1  -3   4  238.18   41.30
  -1  -3  -4  330.87   39.50
   1   3   4  291.17   28.20
   1   3   4  323.37   42.60
  -1   3  -4  222.98   33.10
   2  -3   4 2725.93  162.78
   2   3   4 2689.83  156.68
   2   3   4 2614.84  160.78
  -2   3  -4 2614.74  157.68
   3  -3   4  367.86   29.80
  -3  -3  -4  394.16   36.30
   3  -3   4  350.66   52.39
  -3  -3  -4  454.15   37.80
  -3   3  -4  315.67   41.60
  -3   3  -4  463.65   28.60
   3   3   4  364.56   42.00
  -3   3  -4  499.25   28.40
   3   3   4  420.76   49.60
  -4  -3  -4 1787.42  109.59
   4  -3   4 1850.21  120.59
  -4  -3  -4 1695.53  108.19
  -4   3  -4 1770.12  112.29
  -4   3  -4 1811.02  104.79
   4   3   4 1741.63  112.09
  -4   3  -4 1799.12  105.19
   4   3   4 1796.82  116.79
  -5  -3  -4  383.86   48.90
  -5  -3  -4  473.55   44.10
   5  -3   4  358.26   60.69
  -5  -3  -4  423.76   40.70
   5   3   4  463.45   49.40
   5   3   4  426.56   57.09
  -5   3  -4  446.96   36.60
  -5   3  -4  467.25   35.20
  -5   3  -4  331.37   46.90
  -6  -3  -4   24.90   29.60
  -6  -3  -4   45.80   27.10
   6  -3   4   13.70   39.90
  -6  -3  -4   62.59   24.60
  -6   3  -4   47.70   20.60
   6   3   4   20.40   29.60
  -6   3  -4   67.49   19.00
   6   3   4    6.40   34.90
  -6   3  -4   19.30   28.40
   7  -3   4   -5.30   48.10
  -7  -3  -4   33.60   30.70
  -7  -3  -4    6.30   33.00
  -7  -3  -4   48.60   28.10
   7   3   4   12.70   35.00
  -7   3  -4    1.50   31.80
   7   3   4   17.40   39.90
  -7   3  -4   47.20   23.00
  -7   3  -4   72.69   38.50
   8  -3   4  826.62  106.69
  -8  -3  -4 1055.89   77.59
  -8  -3  -4 1133.59   82.69
  -8  -3  -4  860.11   84.69
  -8   3  -4  847.12   82.69
   8   3   4  759.12   90.69
   8   3   4  820.02   85.49
   9  -3   4  148.69   67.19
  -9  -3  -4  214.08   42.40
  -9  -3  -4  185.48   45.40
  -9  -3  -4  135.49   49.00
   9   3   4  116.79   49.70
  -9   3  -4  150.98   46.30
  10  -3   4  781.62  124.99
 -10  -3  -4  781.12   95.29
  10   3   4  769.42   94.29
 -10   3  -4  778.72   89.89
 -11  -4   4  675.43   89.89
 -11  -4   4  484.45   92.59
 -11   4   4  693.13   81.59
 -11   4   4  511.85   86.99
 -11   4   4  696.53   86.19
  10  -4  -4   59.29   71.19
 -10  -4   4   37.30   47.30
 -10  -4   4   19.20   46.90
 -10  -4   4   12.70   49.90
 -10   4   4   46.40   41.50
 -10   4   4   19.20   38.60
 -10   4   4  -16.40   44.50
  10   4  -4   91.19   48.30
   9  -4  -4  275.07   70.69
  -9  -4   4  262.87   54.09
  -9  -4   4  301.97   50.79
  -9   4   4  285.27   58.39
   9   4  -4  248.88   48.10
  -9   4   4  290.77   45.60
  -9   4   4  319.27   49.90
   8  -4  -4  -20.80   57.29
  -8  -4   4  -21.10   36.70
  -8  -4   4    3.00   39.80
  -8   4   4   -3.20   37.00
  -8   4   4   -3.10   29.20
   8   4  -4   14.50   37.20
  -8   4   4   25.10   34.00
  -7  -4   4  351.76   58.69
  -7  -4   4  416.66   61.29
   7  -4  -4  403.36   77.99
  -7   4   4  345.27   48.50
  -7   4   4  419.46   55.59
   7   4  -4  412.56   58.19
  -7   4   4  472.95   59.09
  -6  -4   4   -7.70   25.90
   6  -4  -4   -5.90   38.70
  -6  -4   4   -6.00   28.70
   6   4  -4  -18.40   21.80
  -6   4   4  -18.60   25.30
  -6   4   4    5.90   21.50
   6   4  -4  -24.40   25.50
  -6   4   4   15.70   28.30
   5  -4  -4 1301.87   98.79
  -5  -4   4 1182.78   85.49
  -5  -4   4 1253.47   87.59
   5   4  -4 1371.46   87.89
  -5   4   4 1336.57   83.49
  -5   4   4 1277.67   87.69
   5   4  -4 1284.97   82.89
  -5   4   4 1357.36   86.09
   4  -4  -4    4.30   29.10
  -4  -4   4   60.29   22.90
  -4  -4   4   47.50   21.10
   4   4  -4   28.40   19.80
  -4   4   4    5.00   16.10
  -4   4   4   14.00   21.80
  -4   4   4   12.70   19.40
   4   4  -4   32.70   16.20
   3  -4  -4 2273.47  144.39
  -3  -4   4 2213.58  134.39
  -3   4   4 2353.86  132.09
  -3   4   4 2258.27  135.29
   3   4  -4 2160.48  133.19
   3   4  -4 2217.38  135.49
  -3   4   4 2225.18  133.99
  -2  -4   4   19.30   19.30
   2  -4  -4   18.80   29.10
  -2  -4   4   25.90   17.70
  -2   4   4   24.70   19.80
  -2   4   4   48.80   11.60
   2   4  -4   20.60   21.60
  -2   4   4   35.90   18.10
   2   4  -4    8.00   14.90
  -1  -4   4  113.19   16.70
   1  -4  -4   77.39   28.90
   1  -4  -4   52.29   10.60
  -1  -4   4  130.89   26.20
  -1  -4   4   96.29   26.70
  -1   4   4   81.79   15.00
  -1   4   4   85.79   20.80
   1   4  -4   74.49   24.50
   0  -4  -4   35.10   24.90
   0  -4   4   -4.20   13.70
   0  -4   4   22.30   12.60
   0  -4   4   16.50   21.00
   0   4   4   13.00   12.70
   0   4  -4   36.10   22.50
   0   4   4    9.00   19.70
   1  -4   4  863.71   51.49
  -1  -4  -4  839.52   62.69
   1  -4   4  891.51   65.89
   1  -4   4  858.71   52.09
   1   4   4  843.52   56.09
  -1   4  -4  845.62   60.39
  -2  -4  -4   60.99   22.60
   2  -4   4   59.49   30.30
   2   4   4   48.90   18.60
  -2   4  -4   88.49   21.10
   2   4   4   38.50   25.50
   3  -4   4 2506.65  155.88
   3  -4   4 2758.22  168.38
  -3  -4  -4 2720.13  161.78
  -3  -4  -4 2667.13  160.48
  -3   4  -4 2671.23  162.18
   3   4   4 2858.51  161.48
  -3   4  -4 2767.62  155.98
   3   4   4 2719.63  164.48
   4  -4   4   -1.50   31.90
  -4  -4  -4    3.20   21.40
  -4  -4  -4   -1.50   19.50
  -4   4  -4   14.20   22.50
   4   4   4  -12.80   23.50
   4   4   4   14.10   28.50
  -4   4  -4    7.40   12.20
  -4   4  -4    6.10   13.30
  -5  -4  -4  791.32   60.89
  -5  -4  -4  710.93   58.19
   5  -4   4  651.63   74.19
  -5   4  -4  755.62   49.30
   5   4   4  720.43   62.59
   5   4   4  758.22   69.29
  -5   4  -4  730.63   49.90
  -5   4  -4  677.83   61.49
  -6  -4  -4   30.80   29.60
   6  -4   4   21.70   41.50
  -6  -4  -4   48.20   27.00
  -6  -4  -4  -37.50   30.10
  -6   4  -4   27.00   19.80
  -6   4  -4   28.60   29.40
   6   4   4   15.00   30.50
  -6   4  -4   35.30   18.90
   6   4   4   -2.60   36.40
  -7  -4  -4  483.85   64.19
   7  -4   4  431.26   86.19
  -7  -4  -4  562.74   60.59
  -7  -4  -4  613.14   60.09
   7   4   4  462.55   64.79
  -7   4  -4  375.56   63.49
   7   4   4  450.65   71.49
  -8  -4  -4  387.56   68.09
  -8  -4  -4   59.19   41.50
  -8  -4  -4  151.78   37.90
   8  -4   4   90.49   62.59
   8   4   4  109.99   44.70
  -8   4  -4  120.79   42.20
   8   4   4   97.49   49.30
   9  -4   4 1059.69  127.19
  -9  -4  -4 1132.49   89.29
  -9  -4  -4 1061.29   94.89
  -9  -4  -4  965.20   95.39
   9   4   4  833.02   95.79
  -9   4  -4  839.32   93.09
 -10  -4  -4   88.79   53.29
 -10  -4  -4  -32.00   48.70
  10  -4   4  -18.40   69.89
 -10   4  -4   44.70   46.80
  10   4   4   61.69   53.19
 -10  -5   4  261.37   60.29
  10  -5  -4  366.96   79.49
 -10  -5   4  352.16   56.69
 -10   5   4  337.47   66.09
  10   5  -4  226.58   53.09
 -10   5   4  253.67   53.39
 -10   5   4  198.38   48.20
   9  -5  -4   29.30   64.19
  -9  -5   4   13.60   46.80
  -9  -5   4   23.60   43.20
   9   5  -4   77.59   43.20
  -9   5   4  103.59   43.60
  -9   5   4   81.39   39.60
  -9   5   4   94.69   36.50
  -8  -5   4  -10.70   41.80
  -8  -5   4    6.30   38.40
   8  -5  -4   24.80   61.09
  -8   5   4  -41.60   33.90
  -8   5   4  -29.60   37.20
  -8   5   4    3.60   29.30
   8   5  -4  -17.30   35.40
   7  -5  -4   -3.00   50.99
  -7  -5   4   54.39   32.90
  -7  -5   4   42.80   35.80
   7   5  -4  -17.30   31.50
  -7   5   4   23.60   33.80
  -7   5   4    8.30   25.70
  -7   5   4   -4.50   29.90
  -6  -5   4  271.37   52.09
  -6  -5   4  369.86   50.49
   6  -5  -4  277.87   68.79
  -6   5   4  344.57   42.50
  -6   5   4  353.36   48.70
  -6   5   4  332.97   51.99
   6   5  -4  353.36   51.09
  -5  -5   4  252.37   44.80
   5  -5  -4  235.78   59.69
  -5  -5   4  373.86   44.00
  -5   5   4  243.68   35.30
  -5   5   4  213.68   30.60
  -5   5   4  234.98   44.30
   5   5  -4  260.57   29.40
   5   5  -4  283.27   43.50
  -4  -5   4 1412.46   94.19
  -4  -5   4 1436.56   95.99
   4  -5  -4 1569.74  105.49
  -4   5   4 1518.85   90.69
  -4   5   4 1509.25   94.59
   4   5  -4 1366.66   95.69
  -4   5   4 1465.75   92.89
  -3  -5   4  843.12   58.79
   3  -5  -4  741.53   72.69
  -3  -5   4  836.02   56.39
  -3   5   4  672.33   55.69
  -3   5   4  712.43   50.39
  -3   5   4  713.53   55.09
   3   5  -4  877.71   59.39
   2  -5  -4  651.23   64.59
  -2  -5   4  662.23   50.49
  -2  -5   4  607.04   48.70
   2   5  -4  655.93   54.49
  -2   5   4  647.44   43.20
  -2   5   4  652.83   50.49
  -2   5   4  667.73   49.00
  -1  -5   4   29.20   18.10
   1  -5  -4   30.10   27.30
  -1  -5   4   25.40   17.50
  -1  -5   4   15.00   16.30
   1   5  -4   22.00   26.80
  -1   5   4   14.80   17.10
  -1   5   4   -3.70   20.10
   0  -5  -4  450.85   49.50
   0  -5   4  399.36   43.40
   0  -5   4  404.76   34.20
   0  -5   4  432.36   36.20
   0   5  -4  415.36   48.80
   0   5   4  480.85   35.10
   1  -5   4  191.68   21.50
  -1  -5  -4  203.98   37.10
   1  -5   4  226.38   42.80
   1  -5   4  208.08   24.10
   1   5   4  187.08   29.10
  -1   5  -4  189.58   36.50
  -2  -5  -4 1582.04  101.19
   2  -5   4 1452.65   95.19
   2  -5   4 1568.64  106.79
   2   5   4 1709.23   97.99
  -2   5  -4 1539.15  100.39
   2   5   4 1681.33  103.19
  -3  -5  -4 1068.39   78.19
   3  -5   4 1178.48   86.09
  -3  -5  -4 1010.90   74.49
  -3  -5  -4 1081.19   77.89
   3   5   4 1119.59   79.59
  -3   5  -4 1235.38   77.99
   3   5   4 1144.49   75.29
  -4  -5  -4  549.95   51.79
  -4  -5  -4  572.94   54.59
   4  -5   4  539.95   66.19
  -4   5  -4  518.45   53.89
  -4   5  -4  612.34   39.80
   4   5   4  583.84   53.19
   4   5   4  604.94   58.29
  -4   5  -4  576.94   39.10
   5  -5   4  175.58   43.50
  -5  -5  -4  178.48   32.90
  -5  -5  -4  165.78   29.60
   5   5   4  147.59   31.40
   5   5   4  198.58   52.69
  -5   5  -4  170.88   30.70
  -5   5  -4  148.89   26.30
  -5   5  -4  191.18   25.10
  -6  -5  -4   15.70   31.50
  -6  -5  -4   42.80   29.30
   6  -5   4  -12.80   42.30
   6   5   4   16.10   31.10
   6   5   4  -26.50   37.00
  -6   5  -4   -4.00   18.40
  -6   5  -4  -18.70   28.90
  -7  -5  -4  173.78   36.60
  -7  -5  -4  208.18   41.40
   7  -5   4  129.69   53.89
  -7  -5  -4  123.59   39.80
   7   5   4  149.69   46.80
   7   5   4  132.59   40.50
  -7   5  -4  171.58   36.30
   8  -5   4  484.35  104.39
  -8  -5  -4  575.14   71.79
  -8  -5  -4  556.54   75.09
  -8  -5  -4  592.64   78.79
   8   5   4  457.15   74.39
  -8   5  -4  478.65   70.19
  -9  -5  -4  416.76   79.29
   9  -5   4  366.76   80.09
  -9  -5  -4  466.65   71.39
  -9  -5  -4  309.47   56.19
  -9   5  -4  362.66   69.99
   9   5   4  270.17   55.59
 -10  -5  -4  571.74   86.09
 -10  -5  -4  567.14   82.79
 -10  -5  -4  441.06   89.29
  10  -5   4  431.56   93.39
  10   5   4  323.17   60.79
 -10   5  -4  355.76   58.29
  10  -6  -4  462.75  114.29
 -10  -6   4  297.37   63.39
 -10  -6   4  513.45   86.49
  10   6  -4  400.36   80.49
 -10   6   4  314.17   58.59
 -10   6   4  432.96   69.09
 -10   6   4  461.05   73.19
   9  -6  -4   48.60   67.39
  -9  -6   4  119.69   50.49
  -9  -6   4   18.50   45.60
  -9   6   4  115.69   38.20
  -9   6   4   71.69   44.70
  -9   6   4   25.40   40.10
   9   6  -4   11.30   42.60
  -8  -6   4  -34.10   39.20
   8  -6  -4   19.40   61.29
  -8  -6   4   26.60   43.60
   8   6  -4   30.60   39.10
  -8   6   4   15.20   38.90
  -8   6   4   -6.20   35.20
  -8   6   4  -10.20   31.10
   7  -6  -4   -5.70   49.99
  -7  -6   4   -4.20   33.50
  -7  -6   4   30.20   37.80
   7   6  -4    3.00   35.10
  -7   6   4   24.90   31.70
  -7   6   4   15.40   28.00
  -7   6   4  -12.90   33.80
   6  -6  -4  468.75   77.29
  -6  -6   4  516.95   57.09
  -6  -6   4  511.15   60.09
  -6   6   4  519.85   54.69
  -6   6   4  472.45   49.10
   6   6  -4  539.15   59.39
  -6   6   4  463.25   58.19
   5  -6  -4  367.56   64.49
  -5  -6   4  299.37   48.80
  -5  -6   4  276.07   45.50
  -5   6   4  331.47   43.50
  -5   6   4  352.96   38.70
  -5   6   4  229.18   46.10
   5   6  -4  254.77   48.20
  -4  -6   4 1542.55   97.89
   4  -6  -4 1504.95  108.09
  -4  -6   4 1472.95   99.99
  -4   6   4 1531.25   96.99
  -4   6   4 1485.95   93.99
   4   6  -4 1648.14  100.49
  -4   6   4 1486.35   97.89
  -3  -6   4   37.50   21.20
   3  -6  -4   57.09   34.40
  -3  -6   4   57.79   23.60
  -3   6   4   55.69   21.00
  -3   6   4   41.50   21.90
  -3   6   4   54.79   15.80
   3   6  -4   70.29   24.50
  -2  -6   4  493.45   44.20
  -2  -6   4  533.25   46.40
   2  -6  -4  466.05   60.59
  -2   6   4  498.85   44.80
  -2   6   4  458.35   38.60
   2   6  -4  514.45   51.39
  -1  -6   4   24.60   17.90
  -1  -6   4   29.30   20.20
  -1  -6   4    6.80   17.90
   1  -6  -4   16.70   31.30
  -1   6   4   58.39   21.40
   1   6  -4    1.60   26.20
  -1   6   4  -22.30   19.70
   0  -6   4  186.88   38.40
   0  -6   4  222.58   27.80
   0  -6   4  245.98   31.50
   0  -6  -4  262.37   45.30
   0   6  -4  227.18   46.40
   0   6   4  224.08   30.80
   1  -6   4   71.69   16.30
  -1  -6  -4  148.99   36.50
   1  -6   4   69.09   17.10
   1  -6   4   69.09   29.20
  -1   6  -4   75.69   26.00
   1   6   4   85.19   20.40
   2  -6   4 1674.73  109.09
  -2  -6  -4 1424.26  102.19
  -2   6  -4 1712.13  102.09
   2   6   4 1604.24   99.49
   3  -6   4  407.56   60.69
  -3  -6  -4  428.56   49.70
  -3  -6  -4  381.36   49.10
  -3  -6  -4  480.55   46.00
   3   6   4  471.15   50.19
  -3   6  -4  389.96   47.50
   3   6   4  444.86   44.30
  -4  -6  -4 1591.94  101.09
  -4  -6  -4 1540.95  104.29
  -4  -6  -4 1602.24  103.29
   4  -6   4 1493.05  113.79
   4   6   4 1540.65  101.29
  -4   6  -4 1556.24  102.59
   4   6   4 1592.04  104.19
  -4   6  -4 1512.65   92.89
  -5  -6  -4  -11.80   27.60
  -5  -6  -4   16.20   30.50
   5  -6   4  -17.60   42.60
  -5   6  -4  -48.50   26.90
  -5   6  -4    5.50   16.10
   5   6   4    8.50   28.60
  -5   6  -4   -8.00   16.90
  -6  -6  -4   32.30   37.10
   6  -6   4   39.80   49.30
  -6  -6  -4   21.40   33.00
   6   6   4    4.70   38.80
  -6   6  -4   16.80   29.40
   6   6   4  -15.50   32.00
   7  -6   4   31.90   56.79
  -7  -6  -4  130.99   43.70
  -7  -6  -4  133.99   39.00
   7   6   4   93.59   40.10
  -7   6  -4   65.09   36.30
  -8  -6  -4  757.32   81.99
   8  -6   4  619.14  112.29
  -8  -6  -4  728.13   86.89
  -8  -6  -4  537.85   80.49
   8   6   4  702.83   80.89
  -8   6  -4  597.74   77.09
   9  -6   4   33.90   74.59
  -9  -6  -4   91.39   51.19
  -9  -6  -4  100.59   55.89
  -9  -6  -4  151.68   48.40
   9   6   4   68.29   49.30
  -9   6  -4  115.69   44.10
 -10  -6  -4  540.25   85.99
 -10  -6  -4  523.85   95.09
  10  -6   4  488.95   98.99
 -10  -6  -4  485.75   90.89
  10   6   4  487.25   87.69
 -10   6  -4  444.06   82.39
 -10  -7   4  -49.70   52.79
  10  -7  -4  -23.30   72.09
 -10  -7   4  -21.10   49.30
 -10   7   4  -37.40   53.09
  10   7  -4  -22.70   49.00
 -10   7   4    1.60   43.70
   9  -7  -4  147.29   78.39
  -9  -7   4  134.19   53.99
  -9  -7   4  183.38   49.70
  -9   7   4  114.69   45.00
   9   7  -4  155.08   46.60
  -9   7   4  162.38   39.70
  -9   7   4  200.08   44.70
  -8  -7   4   11.40   46.70
   8  -7  -4    6.40   66.09
  -8  -7   4   11.50   41.90
   8   7  -4   19.00   41.60
  -8   7   4   38.90   38.90
  -8   7   4   19.80   32.00
  -8   7   4  -19.10   36.20
  -7  -7   4  213.58   46.00
  -7  -7   4  245.28   41.70
   7  -7  -4  161.28   61.09
   7   7  -4  159.68   40.10
  -7   7   4  232.48   37.80
  -7   7   4  195.88   40.30
  -7   7   4  238.38   48.90
   6  -7  -4   82.69   47.60
  -6  -7   4   66.89   34.90
  -6  -7   4   61.19   31.40
   6   7  -4   57.29   32.80
  -6   7   4   22.40   31.50
  -6   7   4    8.60   28.70
  -6   7   4   33.00   24.50
  -5  -7   4 1441.86  104.79
  -5  -7   4 1500.15  103.39
   5  -7  -4 1592.14  116.59
  -5   7   4 1514.55  102.39
  -5   7   4 1520.45  100.19
  -5   7   4 1579.84   97.59
   5   7  -4 1505.55  103.09
  -4  -7   4    6.90   27.20
  -4  -7   4   31.10   24.70
   4  -7  -4  -16.20   34.20
  -4   7   4   37.30   25.30
  -4   7   4    5.80   22.30
   4   7  -4   32.20   26.00
  -4   7   4   10.70   18.80
   3  -7  -4 1593.84  111.99
  -3  -7   4 1646.94  101.49
  -3  -7   4 1583.34  103.29
  -3   7   4 1595.54  101.59
  -3   7   4 1539.95   96.69
   3   7  -4 1574.64  104.29
  -2  -7   4   97.09   25.10
  -2  -7   4   64.89   22.20
   2  -7  -4   71.89   33.80
  -2   7   4   81.39   24.20
   2   7  -4   88.89   29.50
  -2   7   4   20.30   19.70
  -1  -7   4   22.90   18.70
  -1  -7   4   13.90   19.10
   1  -7  -4   28.90   31.10
  -1  -7   4   20.60   22.60
  -1   7   4   39.30   22.80
   1   7  -4   25.30   28.20
  -1   7   4    1.30   22.90
   0  -7   4   28.80   25.00
   0  -7   4   54.89   18.40
   0  -7  -4   59.49   29.50
   0  -7   4   59.79   21.00
   0   7   4   59.99   20.70
   0   7  -4   24.60   29.60
   1  -7   4 1372.66   89.09
   1  -7   4 1404.76   98.59
  -1  -7  -4 1459.55   94.79
   1  -7   4 1448.46   87.89
  -1   7  -4 1419.06   96.99
   1   7   4 1502.25   90.49
   2  -7   4   -4.40   32.10
  -2  -7  -4  -35.30   23.50
  -2   7  -4    1.90   23.20
   2   7   4   -1.40   21.20
  -3  -7  -4 1856.51  120.79
  -3  -7  -4 1825.52  119.69
   3  -7   4 1829.32  129.19
  -3  -7  -4 1893.41  118.69
   3   7   4 1950.10  117.79
  -3   7  -4 1938.61  119.99
  -4  -7  -4  312.27   51.69
  -4  -7  -4  361.26   52.49
   4  -7   4  407.26   68.39
  -4  -7  -4  303.57   49.50
   4   7   4  349.87   51.49
   4   7   4  335.27   47.20
  -4   7  -4  407.96   50.59
  -5  -7  -4  415.06   57.89
  -5  -7  -4  319.97   55.39
  -5  -7  -4  381.06   60.19
   5  -7   4  322.47   75.19
   5   7   4  336.77   54.19
   5   7   4  388.06   57.09
  -5   7  -4  420.66   55.69
  -6  -7  -4   46.70   51.09
  -6  -7  -4  -13.20   38.70
  -6  -7  -4    6.30   35.10
   6  -7   4  -32.00   51.29
  -6   7  -4   57.09   34.00
   6   7   4    6.20   34.70
   7  -7   4  197.78   63.99
  -7  -7  -4  179.58   48.90
  -7  -7  -4  251.37   45.30
   7   7   4  201.48   45.60
  -7   7  -4  194.08   42.20
  -8  -7  -4   47.60   45.60
  -8  -7  -4   -5.50   50.49
   8  -7   4   58.19   69.39
  -8  -7  -4  -30.70   43.90
   8   7   4   58.39   46.80
  -8   7  -4   50.19   41.50
  -9  -7  -4  861.31   99.29
   9  -7   4 1043.30  138.19
  -9  -7  -4  872.61   96.39
  -9  -7  -4  937.11  107.49
  -9   7  -4  819.82   89.89
   9   7   4  895.31   95.29
 -10  -7  -4   49.99   52.39
 -10  -7  -4   48.00   60.59
  10  -7   4   48.00   85.79
 -10  -7  -4  -37.90   52.89
  10   7   4   30.00   52.89
 -10   7  -4    4.60   45.90
  10  -8  -4  413.86   89.49
 -10  -8   4  210.28   62.89
 -10  -8   4  208.48   58.69
  10   8  -4  260.57   55.79
  -9  -8   4   26.70   48.30
   9  -8  -4  -49.30   71.39
  -9  -8   4   -2.60   50.79
  -9   8   4   11.10   41.70
   9   8  -4   22.00   47.20
  -9   8   4   18.60   42.70
  -9   8   4   -3.30   39.00
  -8  -8   4   -4.90   47.80
   8  -8  -4   27.30   66.49
  -8  -8   4    5.70   43.70
   8   8  -4    7.90   42.90
  -8   8   4   11.70   38.70
  -8   8   4   36.50   36.70
  -8   8   4   -5.80   32.50
  -7  -8   4   80.49   45.80
   7  -8  -4   66.69   55.69
  -7  -8   4  158.18   42.10
  -7   8   4   74.49   31.10
   7   8  -4   70.39   38.60
  -7   8   4   87.99   37.90
  -7   8   4  102.89   34.90
  -6  -8   4  929.91   84.29
   6  -8  -4  927.61   98.79
  -6  -8   4  902.71   80.09
  -6   8   4  977.30   72.49
  -6   8   4  974.40   79.19
  -6   8   4  951.50   77.69
   6   8  -4  940.91   81.69
  -5  -8   4  438.06   57.59
  -5  -8   4  454.65   54.49
   5  -8  -4  286.47   72.89
  -5   8   4  336.87   49.50
  -5   8   4  365.56   44.40
  -5   8   4  296.07   52.59
   5   8  -4  509.55   55.19
  -4  -8   4 1581.54  102.19
  -4  -8   4 1454.45  104.69
   4  -8  -4 1620.14  115.99
   4   8  -4 1527.75  104.49
  -4   8   4 1567.54   97.99
  -4   8   4 1553.64  101.79
  -3  -8   4  448.86   49.80
  -3  -8   4  497.15   48.00
   3  -8  -4  344.07   59.69
  -3   8   4  363.76   46.20
   3   8  -4  498.65   54.49
  -3   8   4  333.27   38.70
   2  -8  -4  284.47   61.59
  -2  -8   4  401.26   46.20
  -2  -8   4  329.67   42.30
  -2   8   4  264.27   42.10
   2   8  -4  287.27   51.99
  -2   8   4  320.97   41.30
   1  -8  -4   13.90   32.20
  -1  -8   4   13.00   21.00
  -1  -8   4  -14.50   19.50
  -1  -8   4   16.30   23.90
   1   8  -4  -15.80   30.90
  -1   8   4  -21.40   24.80
   0  -8   4  104.69   20.90
   0  -8  -4  199.48   52.99
   0  -8   4   77.69   27.90
   0  -8   4   85.69   24.70
   0   8  -4   93.19   33.20
   0   8   4  122.09   24.70
  -1  -8  -4  954.30   71.89
   1  -8   4  949.60   76.49
   1  -8   4  902.51   62.29
   1  -8   4  895.91   64.39
  -1   8  -4 1008.00   74.79
   1   8   4  851.71   65.29
   2  -8   4 1555.84  108.79
  -2  -8  -4 1428.46   98.59
  -2   8  -4 1432.16   99.19
   2   8   4 1548.25   96.09
  -3  -8  -4  434.96   53.19
   3  -8   4  517.25   72.09
  -3  -8  -4  541.65   57.99
   3   8   4  587.44   52.69
  -3   8  -4  555.54   55.79
  -4  -8  -4  747.93   67.29
  -4  -8  -4  801.82   68.99
   4  -8   4  819.92   87.09
  -4  -8  -4  733.63   70.69
   4   8   4  762.42   64.89
  -4   8  -4  764.12   68.19
  -5  -8  -4  200.28   42.70
   5  -8   4  305.77   56.79
  -5  -8  -4  223.38   54.19
  -5  -8  -4  223.58   39.10
  -5   8  -4  328.97   53.89
   5   8   4  280.47   52.59
   5   8   4  192.08   39.00
  -6  -8  -4   -3.00   37.70
  -6  -8  -4  -36.90   41.60
   6  -8   4   51.69   56.99
   6   8   4  -34.70   36.80
  -6   8  -4   24.20   35.70
  -7  -8  -4   11.60   47.10
  -7  -8  -4   85.09   44.20
   7  -8   4   38.70   66.29
  -7   8  -4   74.89   40.70
   7   8   4   39.00   42.20
   8  -8   4  358.96   82.99
  -8  -8  -4  429.96   58.79
  -8  -8  -4  462.05   87.69
  -8   8  -4  348.87   72.49
   8   8   4  341.27   75.09
  -9  -8  -4  221.58   66.49
  -9  -8  -4  210.58   57.39
   9  -8   4  233.68   86.19
  -9  -8  -4  284.17   58.99
  -9   8  -4  276.87   53.99
   9   8   4  233.58   56.59
 -10  -8  -4  382.76   77.39
 -10  -8  -4  535.95   91.19
 -10  -8  -4  555.14  101.89
  10  -8   4  414.56  101.49
  10   8   4  366.76   67.29
 -10   8  -4  460.25   83.99
 -10  -9   4  243.98   70.69
 -10  -9   4  177.48   69.39
  10  -9  -4  169.28   86.39
  -9  -9   4   54.49   50.59
   9  -9  -4   78.09   80.59
  -9  -9   4   41.50   56.29
  -9   9   4   71.29   45.10
   9   9  -4   55.89   48.60
  -9   9   4   31.20   40.90
  -8  -9   4  -22.40   45.70
  -8  -9   4   -1.30   51.39
   8  -9  -4   27.30   70.09
   8   9  -4   12.00   44.00
  -8   9   4   81.39   37.30
  -8   9   4   33.10   37.30
  -8   9   4   55.89   41.80
  -7  -9   4  101.09   43.10
   7  -9  -4  106.99   61.39
  -7  -9   4  115.19   48.80
   7   9  -4  105.49   43.40
  -7   9   4  159.48   36.90
  -7   9   4   54.09   39.20
  -7   9   4  124.29   33.90
  -6  -9   4  733.13   77.19
  -6  -9   4  721.73   83.19
   6  -9  -4  789.82   96.09
   6   9  -4  783.02   76.49
  -6   9   4  659.53   70.89
  -6   9   4  678.43   67.09
  -6   9   4  706.33   62.89
   5  -9  -4  757.22   90.59
  -5  -9   4  636.84   69.09
  -5  -9   4  727.23   73.99
   5   9  -4  674.13   72.69
  -5   9   4  745.13   60.29
  -5   9   4  776.52   65.99
  -4  -9   4 1025.90   80.39
  -4  -9   4 1015.30   76.19
   4  -9  -4  905.81   92.59
  -4   9   4  893.31   68.09
   4   9  -4 1044.50   78.59
  -4   9   4  942.51   74.19
  -3  -9   4  480.05   53.99
  -3  -9   4  493.35   56.59
   3  -9  -4  483.85   66.29
  -3   9   4  503.45   52.89
  -3   9   4  523.55   48.10
   3   9  -4  493.45   60.19
  -2  -9   4  164.98   28.70
  -2  -9   4  194.08   32.60
   2  -9  -4  116.09   38.60
  -2   9   4  118.99   29.20
  -2   9   4  122.99   29.10
   2   9  -4  150.68   37.20
  -1  -9   4   58.99   23.40
  -1  -9   4   49.20   27.20
   1  -9  -4   80.79   39.50
  -1  -9   4   34.40   24.30
   1   9  -4   22.70   34.70
  -1   9   4   63.79   29.10
   0  -9   4  406.86   47.90
   0  -9  -4  441.76   62.59
   0  -9   4  517.25   45.30
   0  -9   4  422.86   53.99
   0   9  -4  464.35   61.79
   0   9   4  512.15   49.60
   1  -9   4  727.73   60.89
   1  -9   4  746.53   75.39
  -1  -9  -4  911.31   69.99
  -1   9  -4  731.93   72.19
   1   9   4  897.61   62.99
   2  -9   4 1747.03  125.09
  -2  -9  -4 1708.73  114.29
   2   9   4 1845.62  113.19
  -2   9  -4 1754.42  117.09
   3  -9   4  461.55   73.79
  -3  -9  -4  437.26   58.09
  -3  -9  -4  291.77   50.69
  -3   9  -4  491.25   55.59
   3   9   4  466.85   51.79
  -4  -9  -4 1083.09   87.59
  -4  -9  -4 1143.49   85.89
  -4  -9  -4  975.70   81.69
   4  -9   4 1172.58  104.29
   4   9   4 1095.99   82.39
  -4   9  -4 1163.58   85.39
  -5  -9  -4    1.40   40.10
   5  -9   4   25.10   50.49
  -5  -9  -4   38.50   36.80
  -5   9  -4  -10.30   34.20
   5   9   4   64.09   34.20
  -6  -9  -4  -40.30   45.10
  -6  -9  -4  -20.60   40.70
   6  -9   4   25.30   62.09
  -6   9  -4  -29.40   37.60
   6   9   4  -49.40   37.40
  -7  -9  -4    8.00   46.30
   7  -9   4   85.39   69.89
  -7  -9  -4   93.69   52.29
   7   9   4   74.69   45.00
  -7   9  -4   66.19   41.80
   8  -9   4  499.75  120.49
  -8  -9  -4  527.25   89.39
  -8  -9  -4  528.35   95.69
   8   9   4  453.55   80.29
  -8   9  -4  413.26   76.79
  -9  -9  -4  293.97   61.89
  -9  -9  -4  282.67   60.69
   9  -9   4  247.58   89.29
  -9  -9  -4  255.47   70.19
   9   9   4  187.28   57.29
  -9   9  -4  244.58   54.49
   9 -10  -4  -53.89   74.39
  -9 -10   4   82.49   58.79
  -9 -10   4  -51.39   51.69
   9  10  -4   17.70   48.30
  -9  10   4    8.50   48.00
  -8 -10   4  -69.39   52.69
  -8 -10   4  -69.09   48.60
   8 -10  -4  -12.50   69.09
  -8  10   4   -0.20   37.70
   8  10  -4  -19.50   47.50
  -8  10   4  -17.70   40.70
  -7 -10   4  303.87   50.79
  -7 -10   4  270.67   56.79
   7 -10  -4  217.78   67.59
   7  10  -4  287.87   50.69
  -7  10   4  248.68   45.60
  -7  10   4  258.07   56.19
   6 -10  -4   -0.70   54.59
  -6 -10   4   23.00   44.00
  -6 -10   4    3.80   40.40
   6  10  -4   46.60   41.00
  -6  10   4   37.70   31.10
  -6  10   4   25.70   36.50
  -5 -10   4 1916.81  120.29
  -5 -10   4 1721.33  123.89
   5 -10  -4 1736.33  137.19
  -5  10   4 1781.62  119.49
   5  10  -4 1752.72  123.59
  -5  10   4 1662.63  112.89
  -4 -10   4   86.49   33.40
  -4 -10   4   83.19   37.10
   4 -10  -4   40.00   43.70
  -4  10   4   27.00   32.30
  -4  10   4   59.99   25.80
   4  10  -4   38.10   36.20
  -3 -10   4  798.82   68.19
  -3 -10   4  804.52   71.39
   3 -10  -4  716.13   84.79
   3  10  -4  779.92   74.39
  -3  10   4  761.22   64.69
  -3  10   4  772.92   67.29
  -2 -10   4  117.09   33.80
   2 -10  -4  145.69   45.80
  -2 -10   4   70.59   29.00
  -2  10   4   72.89   32.00
   2  10  -4   41.80   36.90
  -1 -10   4    7.50   25.80
  -1 -10   4   19.00   29.50
   1 -10  -4   99.79   43.80
  -1 -10   4   47.70   25.40
   1  10  -4    6.50   37.40
  -1  10   4   40.40   30.90
   0 -10   4   -1.90   31.80
   0 -10  -4   37.70   38.20
   0 -10   4  -12.50   27.00
   0 -10   4   -2.70   24.10
   0  10   4   -1.10   28.90
   0  10  -4   -0.30   37.30
   1 -10   4 1752.62  109.49
   1 -10   4 1749.82  122.69
  -1 -10  -4 1818.52  121.09
   1 -10   4 1760.32  111.39
   1  10   4 1685.23  112.99
  -1  10  -4 1695.73  121.39
  -2 -10  -4   80.79   31.50
   2 -10   4   27.30   41.90
   2  10   4   20.20   29.80
  -2  10  -4   32.70   33.90
   3 -10   4 2173.98  153.08
  -3 -10  -4 2356.16  143.49
  -3 -10  -4 1956.30  138.09
   3  10   4 2302.77  138.99
  -3  10  -4 2190.08  141.29
  -4 -10  -4   23.80   35.70
  -4 -10  -4  -39.90   36.80
   4 -10   4   22.20   49.70
   4  10   4   36.10   33.50
  -4  10  -4   -9.20   33.70
   5 -10   4  159.48   63.19
  -5 -10  -4  274.87   50.69
  -5 -10  -4  202.28   44.60
   5  10   4  181.58   41.10
  -5  10  -4  229.68   42.00
   6 -10   4   43.80   61.29
  -6 -10  -4    6.90   44.30
  -6 -10  -4  -27.00   49.20
   6  10   4   29.70   42.30
  -6  10  -4   -1.50   40.10
  -7 -10  -4  130.69   58.79
  -7 -10  -4  172.88   51.99
   7 -10   4  126.19   71.19
   7  10   4   95.69   47.20
  -7  10  -4  186.08   47.80
  -8 -10  -4   33.00   60.89
  -8 -10  -4   59.19   55.09
   8 -10   4  -36.70   71.99
   8  10   4   10.90   50.49
  -8  10  -4   13.40   44.70
  -9 -10  -4  771.32  113.19
  -9 -10  -4  699.53  105.29
   9 -10   4  731.23  141.89
   9  10   4  772.12   95.59
  -9  10  -4  686.23   92.29
   9 -11  -4  -48.40   78.09
  -9 -11   4   45.90   53.89
  -9 -11   4  -53.59   60.99
   9  11  -4  -14.10   53.09
  -8 -11   4  -14.30   52.19
   8 -11  -4  -35.10   72.49
  -8 -11   4   14.20   58.99
   8  11  -4  -45.40   47.30
  -8  11   4   63.39   44.20
   7 -11  -4   65.09   70.09
  -7 -11   4   -9.00   47.60
  -7 -11   4   15.60   53.99
  -7  11   4   58.29   41.80
   7  11  -4  -24.70   46.90
  -6 -11   4  653.73   87.19
  -6 -11   4  770.12   87.99
   6 -11  -4  796.92  104.79
  -6  11   4  806.62   72.29
   6  11  -4  809.12   85.69
  -6  11   4  877.21   79.99
   5 -11  -4   78.19   57.09
  -5 -11   4  150.98   42.20
  -5 -11   4  151.08   46.70
  -5  11   4  102.99   39.10
  -5  11   4  134.79   31.10
   5  11  -4  114.79   43.10
   4 -11  -4 1421.36  116.19
  -4 -11   4 1339.97  100.19
  -4 -11   4 1361.46  102.69
  -4  11   4 1291.37   92.29
  -4  11   4 1346.97   99.59
   4  11  -4 1229.98  102.79
  -3 -11   4   56.09   33.40
   3 -11  -4   42.40   48.10
  -3 -11   4   50.19   38.70
  -3  11   4   31.60   34.20
  -3  11   4  -17.90   31.40
   3  11  -4   57.09   40.90
  -2 -11   4  315.17   58.79
   2 -11  -4  301.37   72.69
  -2 -11   4  317.87   52.39
  -2  11   4  279.17   56.19
   2  11  -4  301.17   65.89
  -1 -11   4   20.60   27.60
  -1 -11   4   29.90   28.80
  -1 -11   4    9.60   32.20
   1 -11  -4   65.59   45.60
   1  11  -4   28.90   42.10
  -1  11   4    9.80   34.50
   0 -11   4  491.15   56.59
   0 -11   4  444.96   63.89
   0 -11   4  510.15   52.59
   0 -11  -4  553.84   80.99
   0  11   4  559.14   59.59
   0  11  -4  440.66   73.29
   1 -11   4  176.18   46.40
   1 -11   4  164.18   33.60
   1 -11   4  239.58   42.70
  -1 -11  -4  315.77   64.79
   1  11   4  150.78   35.30
  -1  11  -4  206.88   45.60
  -2 -11  -4 2371.66  151.08
   2 -11   4 2280.57  158.48
  -2  11  -4 2191.48  151.88
   2  11   4 2348.36  146.39
  -3 -11  -4  105.19   40.80
   3 -11   4  151.98   52.99
  -3 -11  -4   67.89   53.59
  -3 -11  -4  138.29   37.30
   3  11   4  107.19   35.50
  -3  11  -4  168.68   40.20
  -4 -11  -4  945.31   86.69
   4 -11   4  903.61  105.29
  -4 -11  -4  808.22   82.69
  -4  11  -4  886.41   82.59
   4  11   4  886.81   79.89
  -5 -11  -4   -2.40   47.30
   5 -11   4  -13.60   61.09
  -5 -11  -4   15.80   43.50
   5  11   4    7.80   38.20
  -5  11  -4  -13.20   40.80
   6 -11   4  -18.50   62.99
  -6 -11  -4   -0.40   48.40
  -6 -11  -4  -40.30   52.59
   6  11   4   46.80   44.50
  -6  11  -4  -13.20   42.70
  -7 -11  -4   28.60   52.39
  -7 -11  -4  -43.90   58.69
   7 -11   4  -13.10   70.49
  -7  11  -4   39.60   47.90
   7  11   4   64.09   48.60
   8 -11   4  474.15   96.79
  -8 -11  -4  365.86   67.19
  -8 -11  -4  424.66   74.39
  -8  11  -4  467.75   84.59
   8  11   4  378.06   81.89
  -9 -11  -4   11.70   68.99
   9 -11   4   13.80   84.89
  -9 -11  -4   27.60   62.39
  -9  11  -4   50.49   52.39
   9  11   4   58.39   56.19
  -8 -12   4  -35.50   51.69
  -8 -12   4    2.00   58.59
   8 -12  -4  -72.09   77.29
   8  12  -4  -27.20   49.00
   7 -12  -4  218.58   75.69
  -7 -12   4  179.38   54.69
  -7 -12   4  221.18   61.49
  -7  12   4  200.88   46.90
   7  12  -4  144.09   54.29
  -6 -12   4  323.87   54.59
   6 -12  -4  310.47   72.49
  -6 -12   4  422.76   81.39
   6  12  -4  380.16   76.59
  -6  12   4  265.77   49.99
  -5 -12   4  916.91   92.99
  -5 -12   4  878.61   97.09
   5 -12  -4 1083.19  109.89
  -5  12   4  980.50   87.09
  -5  12   4  924.11   84.09
   5  12  -4  838.22   93.79
  -4 -12   4  475.75   70.29
   4 -12  -4  387.76   88.49
  -4 -12   4  572.54   73.09
  -4  12   4  398.96   66.99
   4  12  -4  440.26   74.49
  -4  12   4  375.16   60.09
  -3 -12   4  628.44   68.49
   3 -12  -4  617.04   89.79
  -3 -12   4  582.34   73.89
  -3  12   4  586.14   67.39
   3  12  -4  532.65   77.99
  -2 -12   4   91.99   35.40
  -2 -12   4   85.79   39.50
   2 -12  -4   60.59   49.10
  -2  12   4  -33.90   37.30
   2  12  -4   93.89   44.20
  -1 -12   4  -25.70   31.20
  -1 -12   4   28.70   35.50
   1 -12  -4   -8.10   48.70
   1  12  -4   34.10   43.60
  -1  12   4  -36.90   37.20
   0 -12   4  105.39   40.50
   0 -12   4  157.58   36.10
   0 -12   4  143.19   32.30
   0 -12  -4  166.88   55.89
   0  12   4  112.49   38.40
   0  12  -4  124.19   46.00
   1 -12   4  770.92   67.99
  -1 -12  -4  934.51   92.79
   1 -12   4  720.03   65.09
   1 -12   4  756.52   84.79
  -1  12  -4  582.74   84.89
   1  12   4  754.62   72.19
  -2 -12  -4 1195.38   94.49
   2 -12   4 1088.89  106.29
  -2  12  -4 1130.69  100.39
  -3 -12  -4 1595.34  113.39
   3 -12   4 1466.35  125.49
  -3 -12  -4 1537.75  109.29
  -3  12  -4 1363.66  112.89
   3  12   4 1381.36  106.29
   4 -12   4  319.87   69.09
  -4 -12  -4  177.18   51.09
  -4 -12  -4  208.18   47.80
  -4  12  -4  334.57   70.09
   4  12   4  234.68   46.50
  -5 -12  -4  257.17   53.29
  -5 -12  -4  251.27   57.49
   5 -12   4  216.28   69.49
  -5  12  -4  265.37   49.20
   5  12   4  201.08   46.50
  -6 -12  -4  -52.09   54.99
  -6 -12  -4   -0.90   51.19
   6 -12   4  -18.30   68.79
  -6  12  -4   30.90   46.20
   6  12   4    6.30   45.60
   7 -12   4   51.99   75.49
  -7 -12  -4   99.39   56.09
  -7 -12  -4   91.59   63.39
  -7  12  -4   42.30   49.99
   7  12   4   63.19   51.89
  -8 -12  -4  133.49   68.29
  -8 -12  -4   94.89   60.99
   8 -12   4   94.09   84.89
   8  12   4  218.88   58.49
  -8  12  -4  212.08   55.19
  -8 -13   4    9.00   63.69
   8 -13  -4   30.50   76.89
  -8 -13   4   20.40   56.09
   8  13  -4   16.90   53.99
  -7 -13   4  105.49   55.19
   7 -13  -4   87.49   74.19
  -7 -13   4   90.69   61.59
   7  13  -4   89.99   54.19
  -7  13   4  114.39   47.20
  -6 -13   4  185.68   53.09
   6 -13  -4  191.08   67.69
  -6 -13   4  177.88   57.79
   6  13  -4  137.19   53.59
  -6  13   4  242.38   48.60
   5 -13  -4  586.14  100.69
  -5 -13   4  577.34   82.09
  -5 -13   4  486.15   86.49
   5  13  -4  594.04   86.99
  -5  13   4  506.05   75.99
   4 -13  -4  473.45   93.79
  -4 -13   4  479.45   75.79
  -4 -13   4  427.26   77.29
   4  13  -4  476.75   82.89
  -4  13   4  449.16   92.99
  -3 -13   4  640.04   79.89
  -3 -13   4  594.84   72.29
   3 -13  -4  535.45   92.19
   3  13  -4  599.04   85.49
  -3  13   4  561.84   71.99
  -2 -13   4  101.29   38.70
  -2 -13   4   -4.90   41.60
   2 -13  -4   30.80   52.49
  -2  13   4   46.40   42.70
   2  13  -4  -37.80   48.70
  -1 -13   4    6.20   39.00
   1 -13  -4  -10.80   50.09
  -1 -13   4  -18.70   34.30
  -1  13   4  -24.50   41.00
   1  13  -4  -43.60   48.20
   0 -13   4  188.18   41.00
   0 -13   4  193.58   37.40
   0 -13  -4  319.67   61.29
   0  13  -4  217.78   55.29
   0  13   4  239.88   44.20
   1 -13   4  997.90   76.69
   1 -13   4  951.10   94.69
  -1 -13  -4  845.92  103.99
   1 -13   4  951.50   73.19
   1  13   4  774.62   81.39
  -1  13  -4  780.82   92.69
   2 -13   4  437.86   87.39
   2  13   4  474.55   67.99
  -2  13  -4  458.45   82.09
   3 -13   4 1016.50  111.09
  -3 -13  -4 1007.80   89.19
  -3 -13  -4  845.22   95.09
  -3  13  -4  949.71   98.79
   3  13   4  980.80   87.79
  -4 -13  -4  312.57   53.79
  -4 -13  -4  321.77   57.99
   4 -13   4  284.97   72.29
  -4  13  -4  266.07   54.19
   4  13   4  328.97   70.09
  -5 -13  -4  191.88   54.69
   5 -13   4  151.28   70.99
  -5 -13  -4   99.89   56.49
   5  13   4   93.79   47.20
  -5  13  -4  152.38   50.79
  -6 -13  -4  -35.80   58.59
   6 -13   4  -90.79   69.19
  -6 -13  -4   -5.60   54.09
   6  13   4  -85.29   47.90
  -6  13  -4  -54.99   47.30
   7 -13   4   33.90   79.99
  -7 -13  -4   56.99   56.99
  -7 -13  -4  105.39   65.89
   7  13   4   90.79   53.89
  -7  13  -4   62.29   53.99
   8 -13   4   62.99   84.19
  -8 -13  -4   39.60   61.79
  -8 -13  -4   57.89   68.29
   8  13   4   69.69   56.39
  -8  13  -4   57.99   54.69
   7 -14  -4  -50.09   71.79
  -7 -14   4   46.20   55.99
  -7 -14   4   51.69   61.59
   7  14  -4  -48.10   52.59
  -6 -14   4  454.35   85.19
   6 -14  -4  445.26  114.89
  -6 -14   4  389.76   67.79
   6  14  -4  342.87   64.99
  -6  14   4  439.66   80.19
  -5 -14   4   25.00   55.49
  -5 -14   4   22.40   47.30
   5 -14  -4  -11.90   60.59
   5  14  -4  -38.10   54.19
  -4 -14   4  628.14   90.09
   4 -14  -4  684.03  104.29
  -4 -14   4  720.73   85.49
   4  14  -4  584.04   93.09
  -3 -14   4  -10.30   43.20
  -3 -14   4   13.40   49.50
   3 -14  -4  -18.00   55.09
   3  14  -4  -43.50   51.39
  -2 -14   4  199.18   45.10
   2 -14  -4  183.18   55.89
  -2 -14   4  191.48   49.50
  -2  14   4  122.19   47.70
   2  14  -4  174.48   55.49
  -1 -14   4    0.60   42.60
  -1 -14   4   42.30   39.00
   1 -14  -4   33.50   53.59
   1  14  -4   62.99   52.89
  -1  14   4   72.69   46.00
   0 -14   4  210.98   40.50
   0 -14   4  192.38   44.60
   0 -14  -4  221.58   57.89
   0  14  -4  179.98   56.89
   0  14   4  129.79   46.70
   1 -14   4  -24.20   36.00
   1 -14   4   21.30   34.40
   1 -14   4  -34.50   54.49
   1  14   4   42.80   42.90
  -1  14  -4   14.60   53.19
   2 -14   4 1244.78  114.89
  -2  14  -4 1172.48  110.99
   2  14   4 1021.10   97.79
   3 -14   4   -4.60   60.09
  -3 -14  -4   48.20   50.79
  -3 -14  -4  -19.40   43.80
   3  14   4   72.79   45.80
  -3  14  -4   28.50   53.49
  -4 -14  -4  630.34   87.39
   4 -14   4  733.73  113.99
  -4 -14  -4  680.63   94.19
  -4  14  -4  657.23   94.39
   4  14   4  649.54   84.09
   5 -14   4   13.70   71.19
  -5 -14  -4   98.19   59.39
  -5 -14  -4   19.70   52.29
   5  14   4  -32.70   48.60
  -5  14  -4  -14.90   51.19
   6 -14   4   16.80   75.19
  -6 -14  -4  -24.30   59.89
  -6 -14  -4  -16.20   56.79
  -6  14  -4   10.10   52.99
   6  14   4  -19.60   51.09
  -7 -14  -4   -0.10   59.59
   7 -14   4  -61.09   81.89
  -7 -14  -4 -102.89   63.69
   7  14   4   -7.00   56.09
  -7  14  -4    4.30   52.99
  -7 -15   4  106.59   65.99
   7 -15  -4   20.50   81.99
  -7 -15   4   46.70   58.49
   7  15  -4   36.50   60.59
  -6 -15   4   79.49   55.09
  -6 -15   4   61.59   60.39
   6 -15  -4    2.90   74.09
   6  15  -4   34.50   56.49
  -5 -15   4  320.87   66.79
  -5 -15   4  515.85   85.09
   5 -15  -4  329.87   74.09
   5  15  -4  301.57   66.49
  -4 -15   4  106.89   50.69
  -4 -15   4  120.59   58.29
   4 -15  -4   64.09   62.19
   4  15  -4   47.10   55.29
   3 -15  -4  451.25   95.69
  -3 -15   4  416.06   76.49
  -3 -15   4  442.26   87.39
   3  15  -4  370.66   67.79
   2 -15  -4   91.19   55.49
  -2 -15   4   77.09   44.90
  -2 -15   4   14.50   49.50
   2  15  -4   80.29   56.99
  -1 -15   4  -10.70   41.40
   1 -15  -4    1.60   51.79
  -1 -15   4   22.60   46.00
   1  15  -4  -38.30   57.99
  -1  15   4  -65.39   47.50
   0 -15   4  -14.20   37.80
   0 -15  -4   41.40   89.79
   0 -15   4  -19.20   43.50
   0  15   4  -12.00   45.90
   0  15  -4  -95.49   57.29
   1 -15   4  380.56   60.09
   1 -15   4  406.36   67.09
   1  15   4  248.68   54.39
  -1  15  -4  405.56   66.19
   2 -15   4  150.88   62.29
   2  15   4   24.40   47.90
  -2  15  -4   45.00   56.99
  -3 -15  -4  643.24   91.29
   3 -15   4  590.44  106.99
  -3 -15  -4  591.54   86.59
  -3  15  -4  612.24   99.69
   3  15   4  444.96   81.99
  -4 -15  -4   27.20   52.89
  -4 -15  -4   26.70   56.99
   4 -15   4   35.50   70.59
  -4  15  -4   39.50   58.39
   4  15   4    9.80   50.49
  -5 -15  -4   77.49   61.59
  -5 -15  -4  116.29   57.89
   5 -15   4  175.78   78.89
  -5  15  -4   71.89   57.89
   5  15   4   56.69   53.99
  -6 -15  -4  -43.50   57.89
   6 -15   4   30.10   79.89
  -6 -15  -4   89.99   65.39
   6  15   4  -19.50   55.09
  -6  15  -4   -8.90   55.49
  -7 -15  -4   21.90   62.39
  -7 -15  -4   59.19   68.69
   7 -15   4   22.40   86.59
   7  15   4   60.99   59.39
  -7  15  -4   45.10   59.39
  -6 -16   4   35.00   62.99
   6 -16  -4   77.89   76.49
  -6 -16   4  148.49   58.99
   6  16  -4  112.29   61.39
   5 -16  -4  246.28   78.99
  -5 -16   4  297.57   67.69
  -5 -16   4  308.17   60.29
   5  16  -4  286.77   67.99
  -4 -16   4  147.79   55.09
   4 -16  -4  119.89   67.69
  -4 -16   4  149.59   62.29
   4  16  -4  219.38   61.59
   3 -16  -4  274.07   66.89
  -3 -16   4  261.47   63.19
  -3 -16   4  289.37   55.29
   3  16  -4  269.97   66.99
  -2 -16   4  -17.40   45.40
  -2 -16   4   41.50   53.19
   2 -16  -4   53.29   57.49
   2  16  -4  -11.00   58.69
  -1 -16   4   29.70   43.40
   1 -16  -4   25.40   52.69
  -1 -16   4   11.80   48.90
   1  16  -4    9.20   62.99
   0 -16   4   49.80   42.90
   0 -16   4   68.29   48.00
   0  16   4   94.69   54.99
   0  16  -4   41.60   61.49
  -1  16  -4  181.08   64.99
   1  16   4  124.69   52.79
  -2 -16  -4  190.08   56.29
  -2  16  -4  145.89   61.99
   2  16   4  176.68   54.99
  -3 -16  -4  473.25   86.19
  -3 -16  -4  418.06   67.79
   3 -16   4  399.46  106.79
  -3  16  -4  401.06   71.49
   3  16   4  303.27   60.89
  -4 -16  -4  130.89   62.89
  -4 -16  -4  131.59   56.39
   4 -16   4  105.99   74.99
  -4  16  -4  171.68   65.89
   4  16   4   49.00   55.29
  -5 -16  -4   19.10   61.49
   5 -16   4  -65.59   76.79
  -5 -16  -4   47.50   58.09
   5  16   4  -34.40   53.79
  -5  16  -4   27.00   61.69
  -6 -16  -4   -6.70   60.39
  -6 -16  -4  -22.30   64.29
   6 -16   4  -28.50   81.89
   6  16   4    8.10   57.59
  -6  16  -4  -78.79   60.29
  -5 -17   4   60.29   55.69
   5 -17  -4  -36.20   77.49
  -5 -17   4   26.40   63.69
   5  17  -4   31.70   64.99
   4 -17  -4  518.55  113.19
  -4 -17   4  386.06   66.19
  -4 -17   4  451.15   74.19
   4  17  -4  546.45  101.39
  -3 -17   4   39.10   51.29
  -3 -17   4   -0.90   59.39
   3 -17  -4   28.40   62.79
   3  17  -4  -38.40   61.79
  -2 -17   4  129.99   56.89
  -2 -17   4   54.49   49.60
   2 -17  -4   63.09   59.39
   2  17  -4   -3.10   64.39
  -1 -17   4   15.00   51.09
  -1 -17   4   29.90   47.10
   1  17  -4   56.89   65.89
   0 -17   4   78.29   53.59
   0 -17   4  146.69   48.40
   0  17  -4   60.39   66.29
  -1  17  -4  -48.00   65.79
  -2 -17  -4  490.55   93.69
  -2 -17  -4  528.75   89.59
  -2  17  -4  510.95  105.69
   2  17   4  511.15   89.59
  -3 -17  -4   90.69   54.39
  -3 -17  -4   92.79   60.59
   3  17   4  -19.60   54.69
  -3  17  -4  -46.40   62.89
  -4 -17  -4  336.77   64.89
  -4 -17  -4  281.07   69.79
   4 -17   4  283.07   83.59
   4  17   4  219.08   63.39
  -4  17  -4  309.17   74.09
   5 -17   4  -13.80   79.49
  -5 -17  -4  -53.89   59.09
  -5 -17  -4  -14.00   64.79
   5  17   4  -35.00   58.09
  -5  17  -4  -43.10   65.59
  -4 -18   4   32.50   57.19
  -4 -18   4    4.40   63.39
   4 -18  -4  -22.10   76.79
   4  18  -4  -27.10   63.39
  -3 -18   4  324.37   69.59
  -3 -18   4  293.37   61.39
   3 -18  -4  253.97   74.29
   3  18  -4  291.17   71.89
  -2 -18   4   -4.20   51.29
  -2 -18   4   -8.10   58.19
   2  18  -4  -21.90   66.09
  -1 -18   4  -73.79   52.59
  -1 -18   4  -63.59   47.90
   1  18  -4  -49.50   65.69
   0  18  -4   27.00   68.29
  -1  18  -4  323.57   76.79
  -2 -18  -4  142.99   60.89
  -2 -18  -4  140.79   55.59
  -2  18  -4   69.39   70.99
  -3 -18  -4  337.37   69.79
  -3 -18  -4  437.96   65.19
  -3  18  -4  255.47   73.89
  -4 -18  -4  -10.30   65.29
  -4 -18  -4   35.00   60.09
   4  18   4   28.30   67.89
  -4  18  -4  -67.59   66.69
  -3 -19   4   64.39   57.39
  -3 -19   4  156.78   67.69
   3  19  -4   46.60   70.29
  -2 -19   4  -34.90   60.69
  -2 -19   4  -16.20   52.09
   2  19  -4   16.90   69.59
   1  19  -4  -76.39   68.99
   0  19  -4   17.30   70.19
  -1 -19  -4  333.67   66.19
  -1  19  -4  207.08   76.09
  -2 -19  -4  194.78   66.89
  -2 -19  -4  200.48   60.09
  -2  19  -4  214.18   77.39
  -3 -19  -4  168.18   69.89
  -3 -19  -4  235.58   69.19
  -3  19  -4  169.68   76.89
 -11   0   5  416.26   76.19
 -11   0   5  398.46   65.89
  11   0  -5  518.05   82.59
 -11   0   5  428.06   60.99
 -10   0   5  -39.30   38.80
 -10   0   5   17.70   48.90
  10   0  -5  -19.80   42.50
 -10   0   5   20.50   43.60
   9   0  -5  -16.30   38.70
   9   0  -5  -12.50   47.80
  -9   0   5    7.30   45.30
  -9   0   5  -18.80   35.70
  -9   0   5  -12.90   39.30
   8   0  -5   -9.90   43.00
  -8   0   5    1.00   31.30
   8   0  -5   15.20   33.60
  -8   0   5  -13.50   34.40
  -8   0   5   31.70   40.00
   7   0  -5  743.53   64.79
  -7   0   5  694.33   70.99
  -7   0   5  701.33   63.89
   7   0  -5  648.84   73.09
  -7   0   5  687.33   62.89
  -6   0   5   -3.00   27.60
  -6   0   5   40.30   26.50
   6   0  -5   18.30   23.90
   6   0  -5   22.30   33.30
  -5   0   5 4483.95  266.87
   5   0  -5 4682.73  271.57
  -5   0   5 4477.25  265.77
   5   0  -5 4508.25  265.17
  -4   0   5    5.70   19.60
  -4   0   5   -2.70   21.40
   4   0  -5    2.60   16.40
   4   0  -5    2.30   30.30
  -3   0   5  265.77   36.30
   3   0  -5  276.77   45.00
  -3   0   5  316.17   34.00
   3   0  -5  303.17   29.00
  -2   0   5  -26.50   16.90
   2   0  -5   -6.60   11.80
   2   0  -5   -9.80   24.60
  -2   0   5  -12.70   18.40
   1   0  -5 1515.85   88.19
  -1   0   5 1473.85   90.29
  -1   0   5 1538.75   89.39
   1   0  -5 1399.96   95.69
   0   0   5  -11.20   13.80
   0   0   5   -2.20   12.10
   0   0  -5   12.20   22.80
   0   0   5    5.30   22.20
   0   0  -5  -12.30   10.90
  -1   0  -5 3257.97  198.78
   1   0   5 3605.64  198.28
   1   0   5 3431.46  204.08
   2   0   5   42.00   26.10
  -2   0  -5   13.60   15.30
   3   0   5 3234.18  194.38
  -3   0  -5 3361.06  190.98
   3   0   5 3342.67  199.38
  -3   0  -5 3140.79  194.28
  -3   0  -5 3441.56  191.48
  -4   0  -5  -30.30   13.20
   4   0   5   12.90   21.20
   4   0   5  -25.10   30.00
  -4   0  -5  -15.30   15.00
  -4   0  -5   -1.20   20.70
   5   0   5  -11.70   31.80
  -5   0  -5  -44.30   16.50
  -5   0  -5  -54.29   14.80
   5   0   5  -17.80   24.70
  -5   0  -5   18.00   23.50
  -6   0  -5   -5.40   27.10
   6   0   5    1.50   37.40
   6   0   5    0.10   27.30
  -6   0  -5    2.10   20.10
  -6   0  -5   10.30   18.40
   7   0   5 1364.56  114.19
  -7   0  -5 1412.96  100.79
   7   0   5 1338.67  101.69
  -7   0  -5 1419.26   92.59
  -7   0  -5 1443.36   91.19
  -8   0  -5  -44.60   35.00
   8   0   5   27.40   39.10
   8   0   5    8.70   52.19
  -9   0  -5  989.00   91.59
   9   0   5  933.01  110.69
   9   0   5  977.70   93.49
  10   0   5  -38.30   63.19
 -10   0  -5   -7.40   47.00
 -11  -1   5   49.90   54.49
 -11  -1   5   73.29   49.40
  11  -1  -5   -7.20   48.30
 -11  -1   5   66.99   45.70
 -11   1   5   63.59   46.40
 -11   1   5   66.59   53.49
 -11   1   5   16.40   42.90
  11   1  -5   79.19   50.49
  10  -1  -5  142.99   46.00
 -10  -1   5  100.69   51.99
 -10  -1   5  172.48   46.30
 -10  -1   5  142.19   46.60
 -10   1   5  178.58   46.60
 -10   1   5  169.08   43.70
  10   1  -5  126.59   48.10
 -10   1   5  189.58   52.59
  -9  -1   5  -26.60   39.00
  -9  -1   5    8.00   43.80
   9  -1  -5   65.79   54.49
  -9  -1   5  -15.60   35.70
   9  -1  -5   22.90   38.70
  -9   1   5    0.20   34.00
  -9   1   5   -2.10   43.20
  -9   1   5   -6.80   39.10
   9   1  -5    8.80   39.90
  -8  -1   5  202.08   45.40
  -8  -1   5  245.68   40.00
   8  -1  -5  259.47   55.99
   8  -1  -5  268.97   57.79
  -8  -1   5  227.38   42.80
  -8   1   5  341.17   67.49
   8   1  -5  244.38   64.09
   8   1  -5  227.68   42.20
  -8   1   5  231.78   37.80
  -8   1   5  233.48   42.40
   7  -1  -5  134.19   44.30
   7  -1  -5  126.79   31.60
  -7  -1   5  254.47   36.40
  -7  -1   5  243.88   39.80
   7   1  -5  230.98   55.59
  -7   1   5  174.18   38.60
  -7   1   5  136.89   30.80
   7   1  -5  208.68   34.30
  -7   1   5  111.69   33.60
  -6  -1   5 1634.74  116.29
   6  -1  -5 1819.42  124.49
  -6  -1   5 1672.03  115.29
   6  -1  -5 1900.71  114.39
   6   1  -5 1782.12  119.69
  -6   1   5 1831.52  112.89
  -6   1   5 1843.12  114.79
   6   1  -5 1726.63  114.19
  -6   1   5 1859.01  116.99
  -5  -1   5  708.53   56.49
   5  -1  -5  526.85   50.39
   5  -1  -5  487.25   63.49
  -5  -1   5  733.03   54.09
  -5   1   5  523.65   54.19
   5   1  -5  782.62   61.39
  -5   1   5  560.84   55.39
   5   1  -5  781.02   52.99
   4  -1  -5 2005.20  128.49
   4  -1  -5 2070.39  117.19
  -4  -1   5 1815.02  119.69
  -4  -1   5 1941.31  118.99
  -4   1   5 1968.60  118.59
  -4   1   5 2020.50  120.09
   4   1  -5 1827.02  124.39
   4   1  -5 1864.41  117.49
   3  -1  -5  213.88   25.60
  -3  -1   5  246.38   34.70
  -3  -1   5  232.88   32.30
   3  -1  -5  250.47   36.40
   3   1  -5  274.87   29.40
  -3   1   5  173.68   31.60
  -3   1   5  195.38   33.70
   3   1  -5  226.78   41.30
  -2  -1   5   70.59   19.90
   2  -1  -5   33.90   26.60
  -2  -1   5   26.60   17.10
   2  -1  -5   38.30   11.00
   2   1  -5   42.00   24.00
  -2   1   5   26.80   17.30
  -2   1   5   51.29   20.00
   2   1  -5   33.80   14.80
  -1  -1   5  558.94   38.80
  -1  -1   5  577.14   37.50
   1  -1  -5  448.86   50.59
  -1  -1   5  480.95   45.10
   1  -1  -5  443.46   31.80
   1   1  -5  521.85   46.60
   1   1  -5  552.54   39.10
  -1   1   5  485.15   38.50
  -1   1   5  448.06   39.10
   0  -1   5 3111.79  178.58
   0  -1   5 3074.09  178.18
   0  -1  -5 3084.79  184.58
   0  -1   5 2972.50  183.68
   0  -1  -5 2879.71  177.78
   0   1   5 3034.90  184.38
   0   1   5 3353.76  179.88
   0   1   5 3105.19  177.68
   0   1  -5 3005.00  179.28
   0   1   5 3377.96  179.48
   0   1  -5 3022.80  183.88
  -1  -1  -5  379.36   47.50
  -1  -1  -5  353.26   32.10
   1  -1   5  514.95   45.80
   1   1   5  392.86   47.40
  -1   1  -5  373.46   26.90
   2  -1   5 4830.22  281.87
  -2  -1  -5 4735.03  276.97
  -2   1  -5 4760.72  277.67
  -2   1  -5 4773.92  274.47
  -2   1  -5 4673.93  275.07
   2   1   5 4880.01  281.47
   2   1   5 4821.02  277.07
  -2   1  -5 4873.71  274.27
  -3  -1  -5  705.53   48.80
   3  -1   5  790.12   65.19
  -3  -1  -5  651.13   53.69
  -3  -1  -5  695.73   49.50
  -3   1  -5  793.22   55.79
  -3   1  -5  805.82   47.10
   3   1   5  659.63   54.79
  -3   1  -5  789.82   46.40
   3   1   5  731.43   65.39
   4  -1   5  381.46   53.39
  -4  -1  -5  376.56   41.40
  -4  -1  -5  413.66   33.70
  -4  -1  -5  360.26   32.20
   4   1   5  444.16   52.79
  -4   1  -5  314.97   30.10
   4   1   5  386.26   42.20
  -4   1  -5  270.47   28.80
  -4   1  -5  319.07   41.90
  -5  -1  -5   30.70   25.80
  -5  -1  -5  -22.20   16.00
  -5  -1  -5  -41.60   17.30
   5  -1   5   14.90   33.40
  -5   1  -5    2.10   23.40
   5   1   5   21.20   24.80
  -5   1  -5  -28.10   15.40
   5   1   5   -6.70   32.40
  -5   1  -5  -27.30   14.40
  -6  -1  -5  317.67   51.39
  -6  -1  -5  329.77   38.60
  -6  -1  -5  317.67   40.30
   6  -1   5  310.47   66.19
   6   1   5  296.37   62.89
  -6   1  -5  338.97   38.30
  -6   1  -5  344.67   51.09
   6   1   5  361.26   52.39
  -6   1  -5  378.56   36.00
  -7  -1  -5  380.06   44.30
   7  -1   5  373.16   78.39
  -7  -1  -5  347.57   58.79
  -7  -1  -5  351.16   47.10
  -7   1  -5  480.85   45.80
  -7   1  -5  310.17   57.59
  -7   1  -5  484.85   43.40
   7   1   5  417.96   59.59
   7   1   5  316.07   73.19
  -8  -1  -5  929.41   69.09
   8  -1   5  748.63  100.69
  -8  -1  -5  808.52   69.69
  -8  -1  -5  760.72   80.89
   8   1   5  876.01   83.09
   8   1   5  776.22   95.19
  -8   1  -5  803.72   81.49
  -9  -1  -5  192.18   48.00
   9  -1   5  161.68   64.09
   9   1   5  153.28   50.19
  -9   1  -5  195.78   47.10
   9   1   5  186.48   61.09
 -10  -1  -5  473.25   83.19
  10  -1   5  488.35  107.29
  10   1   5  384.86  100.49
 -10   1  -5  387.26   62.19
  10   1   5  444.56   82.99
 -11  -2   5  187.98   53.59
 -11  -2   5  126.29   50.49
  11  -2  -5  186.68   52.99
 -11  -2   5  147.89   57.29
 -11   2   5  134.19   51.59
  11   2  -5  173.98   54.19
 -11   2   5  166.18   45.80
 -11   2   5  209.68   56.29
 -10  -2   5   17.40   43.20
 -10  -2   5   19.70   43.90
  10  -2  -5   -8.40   59.89
 -10  -2   5  -53.59   48.00
  10  -2  -5  -30.50   42.10
 -10   2   5   14.60   43.70
 -10   2   5   64.19   49.80
  10   2  -5   34.40   44.70
 -10   2   5   25.40   37.30
   9  -2  -5    2.10   56.29
  -9  -2   5   38.80   44.40
  -9  -2   5  -36.60   40.30
  -9  -2   5   10.40   39.00
   9  -2  -5   26.20   38.00
  -9   2   5   -4.40   42.70
  -9   2   5   19.10   34.00
   9   2  -5    9.50   39.80
  -9   2   5   -3.40   37.60
   8  -2  -5  153.88   37.40
  -8  -2   5  155.78   43.50
  -8  -2   5  181.58   40.40
   8  -2  -5  147.99   55.79
  -8   2   5  123.79   33.50
   8   2  -5  138.79   37.70
  -8   2   5  141.29   42.10
  -8   2   5  129.49   37.30
  -7  -2   5  522.65   61.79
   7  -2  -5  698.43   77.79
  -7  -2   5  522.75   66.39
   7  -2  -5  588.64   59.79
   7   2  -5  553.94   61.49
  -7   2   5  609.24   56.49
   7   2  -5  531.25   63.79
  -7   2   5  626.64   60.69
  -7   2   5  658.43   64.79
   6  -2  -5 1558.44   96.39
   6  -2  -5 1332.07  109.79
  -6  -2   5 1417.86   99.69
  -6  -2   5 1453.25   97.19
  -6   2   5 1400.56   96.39
  -6   2   5 1332.47   98.49
   6   2  -5 1518.85   99.79
  -6   2   5 1406.26   94.39
   6   2  -5 1604.64   98.19
   5  -2  -5 1116.99   71.59
  -5  -2   5  878.11   72.69
   5  -2  -5 1133.29   87.39
  -5  -2   5  915.51   74.69
   5   2  -5 1008.60   73.19
  -5   2   5 1235.08   71.29
  -5   2   5 1129.89   74.39
  -5   2   5 1117.19   75.79
   5   2  -5  996.20   76.39
   4  -2  -5 1091.89   88.39
   4  -2  -5 1128.89   73.59
  -4  -2   5 1183.38   75.99
  -4  -2   5 1246.18   78.39
   4   2  -5 1310.47   82.39
  -4   2   5  977.60   75.39
  -4   2   5 1054.59   77.29
   4   2  -5 1305.57   76.29
  -4   2   5 1091.69   72.99
   3  -2  -5  280.57   25.90
  -3  -2   5  163.98   33.80
   3  -2  -5  235.88   49.99
  -3  -2   5  192.78   31.40
  -3   2   5  217.18   32.20
   3   2  -5  193.18   37.60
  -3   2   5  219.08   33.90
  -3   2   5  267.57   25.40
   3   2  -5  168.58   31.10
  -2  -2   5  331.07   35.80
   2  -2  -5  369.96   50.29
   2  -2  -5  390.66   27.10
  -2  -2   5  323.57   34.10
  -2   2   5  393.26   34.90
   2   2  -5  342.27   35.70
  -2   2   5  427.06   37.50
  -2   2   5  364.46   26.90
   2   2  -5  320.07   41.10
  -1  -2   5   12.00   20.50
  -1  -2   5    1.20   15.80
   1  -2  -5   22.20   25.20
  -1  -2   5   19.90   14.50
  -1   2   5   18.70   16.10
  -1   2   5   38.00   17.80
   1   2  -5   28.50   22.20
   1   2  -5   42.80   19.10
   0  -2   5 1777.92  100.39
   0  -2  -5 1594.84  108.79
   0  -2   5 1775.12  100.89
   0  -2   5 1691.23  107.49
   0   2   5 1613.04  109.29
   0   2  -5 1768.02  103.89
   0   2   5 1766.72  103.49
   1  -2   5 1476.45   89.49
  -1  -2  -5 1527.85   99.29
   1  -2   5 1455.15  100.59
  -1  -2  -5 1643.84   92.49
  -1   2  -5 1513.75   94.49
   1   2   5 1649.54   92.09
   1   2   5 1664.83   99.99
  -1   2  -5 1432.86   89.29
   2  -2   5 2764.22  163.38
  -2  -2  -5 2537.65  156.88
   2   2   5 2617.84  156.98
   2   2   5 2718.33  163.08
  -2   2  -5 2703.33  157.88
  -3  -2  -5  840.92   51.99
  -3  -2  -5  886.31   51.39
   3  -2   5  742.73   66.79
  -3  -2  -5  809.82   54.29
  -3   2  -5  600.74   46.00
   3   2   5  809.62   65.79
  -3   2  -5  652.63   57.59
   3   2   5  838.22   56.59
  -4  -2  -5  246.18   29.50
  -4  -2  -5  182.88   36.40
   4  -2   5  268.17   50.59
  -4  -2  -5  215.88   27.70
   4   2   5  225.78   48.80
   4   2   5  186.08   38.60
  -4   2  -5  187.78   18.30
  -4   2  -5  253.77   38.90
  -4   2  -5  128.29   20.20
  -5  -2  -5  101.89   19.90
   5  -2   5   98.09   38.40
  -5  -2  -5   98.89   21.80
  -5  -2  -5   84.29   26.60
  -5   2  -5   97.29   17.30
  -5   2  -5   97.99   26.20
   5   2   5   88.69   28.50
   5   2   5  110.09   36.00
  -5   2  -5   98.79   15.90
  -6  -2  -5  631.04   61.49
  -6  -2  -5  642.64   53.09
   6  -2   5  615.34   76.89
  -6  -2  -5  636.24   51.19
   6   2   5  635.14   62.09
  -6   2  -5  632.44   46.60
   6   2   5  571.04   70.69
  -6   2  -5  589.54   61.89
  -6   2  -5  578.74   47.50
  -7  -2  -5  375.76   48.40
  -7  -2  -5  324.07   57.89
   7  -2   5  268.37   58.89
  -7  -2  -5  349.17   46.90
   7   2   5  324.87   68.09
  -7   2  -5  242.18   41.90
   7   2   5  310.47   58.19
  -8  -2  -5  605.04   77.29
   8  -2   5  792.02  101.09
  -8  -2  -5  769.72   69.79
  -8  -2  -5  816.22   64.99
   8   2   5  556.64   85.79
  -8   2  -5  619.24   76.49
   8   2   5  602.44   78.79
   9  -2   5  233.88   69.89
  -9  -2  -5  384.96   72.49
   9   2   5  304.97   52.99
  -9   2  -5  233.48   50.19
   9   2   5  236.48   60.69
 -10  -2  -5  268.77   57.09
  10  -2   5  401.76   84.09
 -10   2  -5  252.87   55.09
  10   2   5  405.36   80.29
  11  -3  -5  310.07  105.09
 -11  -3   5  269.17   56.29
 -11  -3   5  317.77   63.59
 -11  -3   5  290.67   56.79
 -11   3   5  253.07   50.69
 -11   3   5  321.97   59.49
 -11   3   5  280.37   53.19
  10  -3  -5  -18.70   63.49
 -10  -3   5  -29.00   45.20
 -10  -3   5   96.49   50.99
 -10  -3   5   25.80   43.80
 -10   3   5   -8.30   36.00
  10   3  -5   14.70   46.40
 -10   3   5   10.20   43.70
 -10   3   5   23.00   48.20
   9  -3  -5  -48.00   58.39
  -9  -3   5  -20.60   41.30
   9  -3  -5    1.90   37.70
  -9  -3   5   42.70   46.10
  -9   3   5  -18.20   32.10
  -9   3   5  -10.60   43.70
   9   3  -5   17.80   40.90
  -9   3   5   -3.40   40.30
   8  -3  -5   67.89   34.40
  -8  -3   5   31.20   40.00
   8  -3  -5   58.99   55.79
  -8  -3   5  -26.00   36.40
  -8   3   5   15.00   35.90
  -8   3   5   54.89   40.10
   8   3  -5   61.79   35.80
  -8   3   5   94.89   30.40
   7  -3  -5 1208.48  105.69
  -7  -3   5 1193.28   88.79
  -7  -3   5 1153.38   92.59
   7  -3  -5 1202.28   86.89
  -7   3   5 1145.29   87.89
  -7   3   5 1170.68   83.69
   7   3  -5 1237.98   87.69
  -7   3   5 1141.69   91.49
   7   3  -5 1208.58   89.19
  -6  -3   5   43.90   26.20
   6  -3  -5   93.09   25.10
  -6  -3   5   53.79   30.10
   6  -3  -5   94.49   44.10
  -6   3   5   64.99   28.40
   6   3  -5   34.10   26.00
   6   3  -5   40.50   25.90
  -6   3   5  126.89   32.60
  -6   3   5  105.39   23.50
  -5  -3   5 1350.96   89.29
   5  -3  -5 1283.77  102.69
  -5  -3   5 1285.57   90.79
   5  -3  -5 1382.36   87.69
  -5   3   5 1359.56   90.59
   5   3  -5 1378.66   89.89
  -5   3   5 1274.97   91.29
   5   3  -5 1467.95   90.49
  -5   3   5 1398.26   86.69
   4  -3  -5  182.78   50.39
   4  -3  -5  226.78   28.50
  -4  -3   5  185.98   33.80
  -4  -3   5  195.48   37.10
  -4   3   5  203.58   32.50
  -4   3   5  201.58   34.70
   4   3  -5  118.99   23.90
  -4   3   5  184.78   26.60
   4   3  -5  146.69   28.10
  -3  -3   5  462.85   39.70
  -3  -3   5  482.45   41.80
   3  -3  -5  402.46   33.30
   3  -3  -5  372.96   57.49
  -3   3   5  435.26   32.20
   3   3  -5  474.65   40.20
  -3   3   5  344.87   39.60
   3   3  -5  431.16   42.00
  -3   3   5  357.16   38.40
  -2  -3   5  279.87   32.70
  -2  -3   5  241.78   29.50
   2  -3  -5  203.98   47.80
   2   3  -5  227.48   34.40
  -2   3   5  177.78   19.30
  -2   3   5  179.78   30.20
  -2   3   5  213.68   32.90
   2   3  -5  251.97   34.80
  -1  -3   5 1363.96   82.39
   1  -3  -5 1285.97   92.89
  -1  -3   5 1392.76   83.49
  -1  -3   5 1253.27   85.79
  -1   3   5 1513.55   85.69
   1   3  -5 1248.58   86.09
   1   3  -5 1421.36   88.39
  -1   3   5 1438.86   84.39
   0  -3  -5  251.57   42.10
   0  -3   5   98.19   20.10
   0  -3   5  152.48   21.10
   0  -3   5  135.59   25.80
   0   3  -5  142.69   23.90
   0   3   5  263.17   32.10
   1  -3   5 3932.71  230.08
  -1  -3  -5 3762.72  229.88
   1   3   5 3933.61  230.58
  -1   3  -5 3944.01  226.88
  -1   3  -5 3850.21  222.68
   1   3   5 3918.41  224.58
   2  -3   5   49.70   28.20
  -2  -3  -5   77.79   27.10
  -2   3  -5   52.69   21.30
   2   3   5   91.29   29.10
   2   3   5   89.49   19.30
  -3  -3  -5 1918.31  114.59
   3  -3   5 1889.41  123.29
  -3  -3  -5 1818.12  114.59
  -3  -3  -5 1849.31  113.09
   3   3   5 1837.82  115.39
   3   3   5 2000.50  122.59
  -3   3  -5 1873.21  116.69
  -4  -3  -5  366.46   45.60
  -4  -3  -5  440.56   39.20
   4  -3   5  397.36   59.09
  -4  -3  -5  436.56   41.00
  -4   3  -5  550.44   32.00
   4   3   5  374.76   47.20
  -4   3  -5  364.66   47.10
   4   3   5  380.46   56.49
  -4   3  -5  566.24   32.60
   5  -3   5   47.30   38.40
  -5  -3  -5   52.69   20.90
  -5  -3  -5   72.39   23.10
  -5  -3  -5   39.60   26.40
  -5   3  -5   42.50   26.50
   5   3   5   60.19   28.60
   5   3   5   58.99   36.00
  -6  -3  -5   89.59   27.30
  -6  -3  -5   24.50   30.70
  -6  -3  -5   41.60   23.60
   6  -3   5   38.50   43.30
  -6   3  -5  103.59   32.20
   6   3   5   70.89   39.80
   6   3   5    5.30   30.50
  -7  -3  -5 1518.85  108.29
   7  -3   5 1468.55  123.49
  -7  -3  -5 1525.95   99.69
  -7  -3  -5 1493.45  102.39
   7   3   5 1453.55  108.39
   7   3   5 1506.55  116.59
  -7   3  -5 1484.45  107.29
   8  -3   5   -1.10   57.19
  -8  -3  -5   64.69   41.70
  -8  -3  -5  154.38   33.40
   8   3   5   25.50   43.00
   8   3   5   15.30   49.20
  -8   3  -5   23.20   40.20
   9  -3   5 1000.50  124.39
  -9  -3  -5 1092.19   87.19
  -9  -3  -5  912.71   96.09
  -9   3  -5  902.91   93.79
   9   3   5  818.52  114.39
   9   3   5  905.81   95.69
  10  -3   5   49.20   72.09
 -10  -3  -5   87.49   52.39
 -10   3  -5   94.29   49.99
  10   3   5   71.19   52.09
  10  -4  -5   93.99   71.79
 -10  -4   5   13.30   46.60
 -10  -4   5   -2.50   47.40
 -10  -4   5   62.09   51.19
 -10   4   5   52.09   47.80
  10   4  -5  101.69   46.80
 -10   4   5   66.29   39.10
 -10   4   5   63.49   44.30
  -9  -4   5  -57.19   41.20
  -9  -4   5    0.10   45.90
   9  -4  -5  -38.40   62.19
   9   4  -5   22.50   40.70
  -9   4   5    3.60   32.90
  -9   4   5   12.30   39.00
  -9   4   5  -25.50   41.50
   8  -4  -5  176.58   61.59
  -8  -4   5  187.28   47.00
  -8  -4   5  212.28   43.10
  -8   4   5  168.18   33.90
  -8   4   5  185.28   39.20
   8   4  -5  176.08   39.50
  -8   4   5  270.67   45.20
   7  -4  -5    4.40   46.30
  -7  -4   5   10.50   31.40
  -7  -4   5  -24.80   33.60
  -7   4   5    8.40   30.50
  -7   4   5  -11.20   33.60
  -7   4   5  -41.30   23.60
   7   4  -5  -10.00   30.30
  -6  -4   5 1196.88   84.79
   6  -4  -5 1251.17  101.69
  -6  -4   5 1099.59   86.99
   6   4  -5 1157.18   85.79
  -6   4   5 1195.38   83.39
  -6   4   5 1212.08   79.79
   6   4  -5 1152.58   80.99
  -6   4   5 1197.88   86.19
  -5  -4   5   45.40   24.00
   5  -4  -5   65.69   35.80
  -5  -4   5  118.49   28.20
  -5   4   5   52.09   19.00
   5   4  -5   93.49   22.00
  -5   4   5   52.29   24.00
   5   4  -5  114.19   25.60
  -5   4   5   51.79   26.60
   4  -4  -5 1055.69   82.39
  -4  -4   5  964.10   70.49
  -4  -4   5  973.20   69.69
   4   4  -5  972.30   66.69
   4   4  -5 1012.40   69.59
  -4   4   5  967.20   71.09
  -4   4   5 1004.90   64.19
  -4   4   5 1000.80   68.99
   3  -4  -5   -3.30   32.30
  -3  -4   5    5.20   20.60
  -3  -4   5  -21.00   17.90
   3   4  -5    6.70   18.10
  -3   4   5   20.50   20.60
  -3   4   5    9.80   18.80
   3   4  -5    9.60   20.10
  -3   4   5   12.00   12.80
  -2  -4   5   90.59   20.70
   2  -4  -5   76.49   30.10
  -2  -4   5   73.29   18.70
  -2   4   5   98.69   20.00
   2   4  -5   90.09   23.90
  -2   4   5   69.99   11.10
  -2   4   5   93.99   21.70
   2   4  -5   72.09   19.40
  -1  -4   5   96.49   21.80
  -1  -4   5   89.29   18.70
  -1  -4   5  112.69   17.10
   1  -4  -5   51.89   30.40
   1   4  -5   87.69   25.90
   1   4  -5   90.39   21.90
  -1   4   5   52.49   20.60
   0  -4   5 3954.50  226.58
   0  -4  -5 3809.52  233.48
   0  -4   5 3845.32  226.08
   0  -4   5 3874.01  230.98
   0   4  -5 3962.40  231.08
   0   4   5 4151.28  229.78
   0   4   5 3926.31  225.48
   1  -4   5   81.59   14.70
   1  -4   5  157.38   41.00
  -1  -4  -5   57.99   25.60
   1  -4   5   91.59   13.40
   1   4   5   43.00   15.60
  -1   4  -5   90.09   21.70
   1   4   5   44.00   28.10
  -2  -4  -5 1760.62  120.29
   2  -4   5 2047.30  124.99
  -2   4  -5 1969.60  119.19
   2   4   5 1956.50  116.49
   2   4   5 1958.80  122.59
  -3  -4  -5   34.30   21.70
   3  -4   5   96.89   33.80
  -3  -4  -5   29.20   19.70
   3   4   5   37.80   29.50
   3   4   5   36.40   21.60
  -3   4  -5   94.49   24.00
  -4  -4  -5  373.16   41.40
  -4  -4  -5  369.76   44.10
   4  -4   5  413.46   60.89
   4   4   5  424.36   47.60
  -4   4  -5  395.16   47.00
   4   4   5  402.86   57.39
  -4   4  -5  467.35   30.20
  -4   4  -5  464.75   30.20
   5  -4   5   84.99   39.20
  -5  -4  -5   80.79   24.10
  -5  -4  -5   55.99   28.70
  -5  -4  -5  120.59   27.20
   5   4   5   94.69   28.80
  -5   4  -5   99.69   15.70
   5   4   5   84.49   36.80
  -5   4  -5  150.58   23.80
  -5   4  -5   88.39   27.60
  -6  -4  -5  539.75   62.79
  -6  -4  -5  704.93   58.29
  -6  -4  -5  675.63   57.09
   6  -4   5  550.44   80.49
  -6   4  -5  554.04   61.19
   6   4   5  540.15   73.09
   6   4   5  573.74   63.79
  -7  -4  -5  176.78   36.90
  -7  -4  -5  101.09   38.20
  -7  -4  -5  103.99   31.50
   7  -4   5  135.79   56.39
   7   4   5   99.49   47.60
   7   4   5   51.39   39.50
  -7   4  -5  144.09   37.10
  -8  -4  -5 1829.72  131.39
  -8  -4  -5 1996.50  128.49
  -8  -4  -5 1968.00  123.89
   8  -4   5 1711.13  152.08
   8   4   5 1758.52  138.89
  -8   4  -5 1712.93  129.39
   8   4   5 1808.62  130.89
   9  -4   5   16.30   66.09
  -9  -4  -5   30.10   46.80
  -9   4  -5   78.79   45.20
   9   4   5   15.10   48.70
 -10  -4  -5  527.65   88.89
  10  -4   5  509.65  125.79
  10   4   5  463.45   86.99
 -10   4  -5  476.35   82.59
 -10  -5   5    3.00   47.10
 -10  -5   5  -20.70   50.39
  10  -5  -5    1.90   68.79
 -10   5   5  -24.40   47.60
  10   5  -5   47.90   46.20
 -10   5   5   44.00   42.80
 -10   5   5  -15.00   42.70
  -9  -5   5    7.50   44.00
  -9  -5   5  -22.70   47.90
   9  -5  -5  -36.20   63.09
  -9   5   5    2.30   39.30
  -9   5   5  -14.00   33.10
   9   5  -5   -2.20   40.90
  -9   5   5  -18.70   43.30
  -8  -5   5   83.89   39.80
  -8  -5   5  114.89   44.40
   8  -5  -5   91.49   60.99
  -8   5   5   44.60   30.30
  -8   5   5   89.29   37.50
   8   5  -5   65.19   40.80
  -8   5   5   34.10   41.00
   7  -5  -5  650.73   92.59
  -7  -5   5  689.73   73.19
  -7  -5   5  627.14   70.69
  -7   5   5  667.23   59.19
  -7   5   5  648.44   71.19
   7   5  -5  677.93   68.79
  -7   5   5  738.53   68.29
   6  -5  -5  391.56   74.29
  -6  -5   5  507.05   55.69
  -6  -5   5  461.75   57.69
  -6   5   5  413.26   54.09
  -6   5   5  387.56   51.89
   6   5  -5  508.95   54.89
  -6   5   5  376.56   45.00
   5  -5  -5  552.74   69.89
  -5  -5   5  465.05   50.49
  -5  -5   5  414.86   52.19
  -5   5   5  509.15   52.09
  -5   5   5  547.95   43.60
   5   5  -5  453.55   40.50
  -5   5   5  563.34   51.09
   5   5  -5  438.86   51.99
   4  -5  -5  287.17   55.49
  -4  -5   5  296.97   41.30
  -4  -5   5  247.18   39.20
  -4   5   5  252.77   30.00
   4   5  -5  292.27   41.60
  -4   5   5  252.87   36.60
  -4   5   5  221.98   31.50
   4   5  -5  291.37   29.30
   3  -5  -5   78.09   35.60
  -3  -5   5   65.59   20.90
  -3  -5   5   57.99   23.40
  -3   5   5   30.30   21.20
  -3   5   5   39.90   13.40
   3   5  -5   58.39   24.40
   3   5  -5   51.79   16.60
  -3   5   5   96.59   21.00
   2  -5  -5   82.29   31.90
  -2  -5   5  -14.40   18.40
  -2  -5   5    6.70   20.40
   2   5  -5   46.60   24.30
  -2   5   5   24.80   21.00
  -2   5   5   31.20   11.90
   2   5  -5   29.60   16.40
  -2   5   5   37.70   19.00
   1  -5  -5  464.85   55.49
  -1  -5   5  459.15   39.00
  -1  -5   5  399.26   41.70
  -1  -5   5  492.15   37.60
   1   5  -5  449.06   51.59
  -1   5   5  481.25   42.80
  -1   5   5  464.05   34.50
   0  -5   5  481.45   34.60
   0  -5   5  511.65   35.90
   0  -5   5  486.55   46.30
   0  -5  -5  397.56   53.89
   0   5   5  392.16   44.90
   0   5   5  420.96   34.30
   0   5  -5  492.15   51.29
  -1  -5  -5 1284.17   85.59
   1  -5   5 1236.68   74.19
   1  -5   5 1199.88   73.59
   1  -5   5 1256.57   87.29
   1   5   5 1304.67   77.09
  -1   5  -5 1196.58   82.49
  -2  -5  -5  852.31   70.79
   2  -5   5  999.50   76.99
   2   5   5  993.60   74.99
   2   5   5  973.80   64.89
  -2   5  -5 1037.10   69.59
  -3  -5  -5  956.20   73.79
   3  -5   5  917.51   80.99
   3   5   5 1033.20   75.49
   3   5   5 1041.00   69.29
  -3   5  -5  988.60   71.99
   4  -5   5  133.09   39.70
  -4  -5  -5  172.68   27.60
  -4  -5  -5  174.58   29.10
   4   5   5  174.18   36.30
  -4   5  -5  115.39   26.20
  -4   5  -5  139.89   18.10
   4   5   5  140.69   27.80
  -5  -5  -5  210.18   31.80
   5  -5   5  219.48   49.30
  -5  -5  -5  200.78   34.30
  -5   5  -5  203.88   36.00
  -5   5  -5  206.08   33.60
   5   5   5  231.78   47.30
  -5   5  -5  192.68   24.00
   5   5   5  243.48   58.69
  -6  -5  -5  268.07   51.09
  -6  -5  -5  157.08   37.60
   6  -5   5  219.08   55.69
  -6  -5  -5  302.27   53.59
   6   5   5  195.98   38.30
   6   5   5  204.28   46.70
  -6   5  -5  202.58   37.80
   7  -5   5  789.52  101.89
  -7  -5  -5  841.82   77.39
  -7  -5  -5  823.72   79.09
  -7  -5  -5  894.31   71.49
   7   5   5  784.22   86.89
  -7   5  -5  816.42   76.49
   7   5   5  620.64   77.99
  -8  -5  -5  534.25   79.49
   8  -5   5  629.94  111.19
  -8  -5  -5  829.02   82.79
  -8  -5  -5  790.92   75.99
  -8   5  -5  739.83   78.19
   8   5   5  660.73   81.29
  -9  -5  -5  798.22   81.99
  -9  -5  -5  535.25   82.39
   9  -5   5  486.05  116.39
  -9  -5  -5  823.82   90.19
  -9   5  -5  335.37   56.89
   9   5   5  500.55   81.69
 -10  -5  -5   90.99   56.19
  10  -5   5  196.38   83.19
  10   5   5  139.19   55.49
 -10   5  -5  206.78   50.39
 -10  -6   5  -77.19   51.09
  10  -6  -5   30.60   72.69
 -10  -6   5   23.40   49.30
  10   6  -5   12.80   47.90
 -10   6   5   11.50   48.50
 -10   6   5  -71.79   41.70
   9  -6  -5    5.50   71.79
  -9  -6   5   21.40   45.90
  -9  -6   5   -1.20   49.30
   9   6  -5   72.39   42.50
  -9   6   5    2.30   44.40
  -9   6   5   18.40   40.20
  -9   6   5   27.90   35.40
  -8  -6   5    0.80   38.90
   8  -6  -5  -17.60   58.99
  -8  -6   5   58.39   45.10
   8   6  -5    0.90   39.40
  -8   6   5   32.00   41.40
  -8   6   5   43.90   31.60
  -8   6   5   26.40   37.30
  -7  -6   5  575.24   69.59
   7  -6  -5  679.13   95.29
  -7  -6   5  636.34   73.59
  -7   6   5  567.14   58.89
  -7   6   5  626.24   67.99
  -7   6   5  638.84   68.19
   7   6  -5  637.34   69.99
   6  -6  -5  177.78   49.30
  -6  -6   5  203.28   37.00
  -6  -6   5  137.19   33.00
  -6   6   5  224.98   37.40
  -6   6   5  173.48   33.90
  -6   6   5  216.58   38.10
   6   6  -5  128.39   33.90
   5  -6  -5 1109.39   95.59
  -5  -6   5 1110.09   79.19
  -5  -6   5 1088.49   81.19
   5   6  -5 1138.89   80.49
  -5   6   5 1079.59   73.09
  -5   6   5 1043.10   76.79
  -5   6   5 1070.69   80.19
  -4  -6   5  145.59   30.00
   4  -6  -5  227.98   54.29
  -4  -6   5  212.08   39.30
  -4   6   5  187.98   27.40
  -4   6   5  217.78   40.90
  -4   6   5  222.78   28.20
   4   6  -5  140.19   30.80
  -3  -6   5  119.09   26.40
   3  -6  -5  165.48   38.60
  -3  -6   5  114.19   24.10
   3   6  -5  134.19   28.10
  -3   6   5  158.98   23.80
  -3   6   5  112.09   23.90
  -3   6   5  138.59   25.40
  -2  -6   5   57.29   22.50
  -2  -6   5   52.59   19.70
   2  -6  -5   74.69   33.30
   2   6  -5   64.79   16.30
   2   6  -5   82.99   28.30
  -2   6   5   88.79   17.00
  -2   6   5   73.49   22.70
  -1  -6   5  635.54   49.90
  -1  -6   5  648.54   47.70
  -1  -6   5  630.24   50.99
   1  -6  -5  623.74   63.39
  -1   6   5  706.53   47.00
  -1   6   5  661.03   51.59
   1   6  -5  599.14   60.79
   0  -6  -5  726.43   63.49
   0  -6   5  634.74   46.90
   0  -6   5  609.94   45.10
   0  -6   5  618.64   55.39
   0   6  -5  600.24   60.79
   0   6   5  724.63   46.00
  -1  -6  -5 2040.10  133.09
   1  -6   5 2145.29  123.69
   1  -6   5 2156.68  134.29
   1  -6   5 2133.99  124.39
  -1   6  -5 2117.99  131.49
   1   6   5 2105.99  126.19
   2  -6   5  172.48   19.40
   2  -6   5  224.58   21.80
  -2  -6  -5  184.98   40.70
   2  -6   5  162.88   36.80
  -2   6  -5  217.88   39.70
   2   6   5  249.68   33.20
   3  -6   5 1309.87   98.09
  -3  -6  -5 1191.98   88.99
   3   6   5 1235.08   89.79
   3   6   5 1263.67   83.69
  -3   6  -5 1350.56   87.89
   4  -6   5   -9.50   37.90
  -4  -6  -5   17.90   31.20
  -4  -6  -5  -15.10   26.80
  -4  -6  -5   31.30   26.60
   4   6   5   24.00   31.90
   4   6   5  -15.50   25.20
  -4   6  -5    5.50   26.90
  -5  -6  -5   31.30   29.40
  -5  -6  -5   24.40   31.60
   5  -6   5   -9.20   43.30
   5   6   5   29.10   37.60
  -5   6  -5   31.50   30.30
   5   6   5   43.40   30.50
   6  -6   5   53.59   49.80
  -6  -6  -5   84.19   37.20
  -6  -6  -5   62.19   33.80
   6   6   5   78.29   35.30
  -6   6  -5   26.10   32.80
   6   6   5  129.99   44.40
   7  -6   5  859.71  111.59
  -7  -6  -5  839.42   84.89
  -7  -6  -5  948.81   81.19
  -7  -6  -5 1029.90   87.09
   7   6   5  917.21  123.59
  -7   6  -5  885.31   82.29
   7   6   5  866.21   84.59
  -8  -6  -5  623.74   81.99
  -8  -6  -5  592.34   76.79
  -8  -6  -5  401.76   74.09
   8  -6   5  349.07   78.89
  -8   6  -5  340.67   70.59
   8   6   5  424.76   74.89
  -9  -6  -5  575.74   85.69
  -9  -6  -5  802.32   99.39
  -9  -6  -5  811.32   88.39
   9  -6   5  777.42  128.39
   9   6   5  591.54   85.69
  -9   6  -5  572.24   83.19
 -10  -6  -5  118.19   55.89
  10  -6   5   -2.90   79.09
 -10  -6  -5   78.79   54.89
  10   6   5   51.39   52.69
 -10   6  -5   35.30   47.40
 -10  -7   5   -8.60   50.59
  10  -7  -5   20.00   75.59
 -10  -7   5   85.99   57.29
  10   7  -5   14.20   48.20
 -10   7   5   28.50   45.90
 -10   7   5   36.10   47.90
  -9  -7   5   26.60   46.70
  -9  -7   5    3.40   49.80
   9  -7  -5  -19.80   68.69
  -9   7   5  -55.09   40.90
  -9   7   5  -38.20   42.70
   9   7  -5  -22.30   43.80
   8  -7  -5  376.56  100.59
  -8  -7   5  339.87   54.39
  -8  -7   5  317.47   50.49
   8   7  -5  276.27   49.00
  -8   7   5  288.47   49.00
  -8   7   5  281.07   55.59
  -8   7   5  266.07   46.30
  -7  -7   5   37.10   40.90
   7  -7  -5  -42.20   52.49
  -7  -7   5   44.40   37.40
  -7   7   5   34.70   27.90
  -7   7   5   10.30   35.70
  -7   7   5    2.50   33.90
   7   7  -5   34.10   37.00
  -6  -7   5 1122.19   89.69
  -6  -7   5 1064.79   86.99
   6  -7  -5 1225.98  109.19
  -6   7   5 1107.59   77.49
  -6   7   5 1064.29   85.29
  -6   7   5 1106.59   84.09
   6   7  -5 1129.39   88.29
  -5  -7   5   34.80   31.60
  -5  -7   5   12.10   27.80
   5  -7  -5  -35.40   38.80
  -5   7   5   35.60   29.10
   5   7  -5   34.10   29.90
  -5   7   5   -2.80   25.90
  -5   7   5  -24.00   20.00
   4  -7  -5 1033.40   87.29
  -4  -7   5  962.10   77.09
  -4  -7   5  978.30   74.79
  -4   7   5 1017.10   67.19
   4   7  -5 1021.70   76.99
  -4   7   5 1040.70   74.89
  -4   7   5 1115.99   73.79
   3  -7  -5   75.29   37.70
  -3  -7   5   46.00   23.60
  -3  -7   5  102.69   27.20
  -3   7   5   77.19   25.40
   3   7  -5   74.69   28.10
  -3   7   5   40.60   16.40
  -2  -7   5  176.78   27.50
   2  -7  -5  137.59   37.00
  -2  -7   5  168.88   24.60
  -2  -7   5  106.59   24.80
   2   7  -5  128.59   31.90
  -2   7   5  168.08   26.80
  -2   7   5  145.79   22.70
  -1  -7   5   82.99   21.80
   1  -7  -5  -21.80   31.40
  -1  -7   5   50.99   19.50
  -1  -7   5   43.90   21.40
   1   7  -5   39.40   31.50
  -1   7   5    5.20   22.70
  -1   7   5   20.90   20.10
   0  -7   5 2483.85  145.39
   0  -7   5 2578.24  146.69
   0  -7   5 2385.26  150.78
   0  -7  -5 2386.16  155.28
   0   7   5 2547.84  145.89
   0   7  -5 2405.76  154.08
  -1  -7  -5   63.09   28.00
   1  -7   5   14.70   29.90
   1  -7   5    8.90   16.80
   1  -7   5   -1.10   14.20
  -1   7  -5   24.50   27.70
   1   7   5  -16.10   18.90
   2  -7   5 2465.45  141.79
  -2  -7  -5 2187.08  149.29
   2  -7   5 2456.45  141.39
   2  -7   5 2486.85  156.28
  -2   7  -5 2414.36  148.89
   2   7   5 2530.45  145.89
   3  -7   5   30.60   36.90
  -3  -7  -5  -31.60   28.20
   3   7   5   15.60   23.70
   3   7   5   -5.30   30.30
  -3   7  -5    6.70   26.00
  -4  -7  -5  528.95   56.59
  -4  -7  -5  444.06   53.39
  -4  -7  -5  420.36   58.89
   4  -7   5  437.26   72.29
   4   7   5  448.36   51.39
  -4   7  -5  383.96   55.59
   4   7   5  446.56   59.39
  -5  -7  -5   21.60   35.40
  -5  -7  -5   84.59   32.90
   5  -7   5   20.20   48.00
  -5  -7  -5   95.29   38.40
   5   7   5   11.80   30.80
   5   7   5   26.20   37.00
  -5   7  -5   83.59   32.00
  -6  -7  -5  710.53   74.89
  -6  -7  -5  718.53   83.99
   6  -7   5  566.74   94.59
  -6  -7  -5  685.53   71.59
   6   7   5  603.84   69.99
  -6   7  -5  623.34   71.29
   6   7   5  668.73   77.99
  -7  -7  -5   73.19   41.00
   7  -7   5   -8.70   58.89
  -7  -7  -5   41.10   44.60
  -7   7  -5   -3.20   37.30
   7   7   5  -47.70   41.00
  -8  -7  -5 1365.86  114.59
  -8  -7  -5 1298.97  109.49
  -8  -7  -5 1373.36  108.59
   8  -7   5 1296.87  141.79
   8   7   5 1263.87  109.79
  -8   7  -5 1335.67  107.89
   9  -7   5  -76.29   73.09
  -9  -7  -5   23.90   48.30
  -9  -7  -5   22.60   50.59
  -9  -7  -5   47.90   56.59
   9   7   5   30.30   50.69
  -9   7  -5   62.29   45.20
 -10  -7  -5  561.84   95.69
 -10  -7  -5  420.36   91.59
  10  -7   5  383.76   98.49
 -10  -7  -5  591.44  106.59
 -10   7  -5  463.45   84.29
  10   7   5  384.76   66.29
 -10  -8   5   50.39   53.19
  10  -8  -5  -19.90   75.49
 -10  -8   5   65.59   56.89
 -10   8   5   30.60   48.50
  10   8  -5   37.90   50.29
 -10   8   5   19.20   44.20
  -9  -8   5  -72.19   50.19
  -9  -8   5   -2.20   48.10
   9  -8  -5  -19.40   73.09
  -9   8   5   -2.50   40.90
   9   8  -5  -35.10   43.70
  -9   8   5  -41.30   43.10
  -8  -8   5   77.99   46.40
  -8  -8   5  223.98   52.89
   8  -8  -5  -20.20   65.49
  -8   8   5   65.79   42.10
   8   8  -5  100.19   44.20
  -8   8   5  101.19   39.70
  -7  -8   5  529.45   74.59
   7  -8  -5  661.13  101.59
  -7  -8   5  639.64   82.19
  -7   8   5  666.93   69.29
  -7   8   5  640.04   61.49
  -7   8   5  650.53   73.09
   7   8  -5  608.14   75.79
   6  -8  -5  201.58   58.09
  -6  -8   5  212.98   40.80
  -6  -8   5  293.67   45.80
  -6   8   5  163.68   30.40
  -6   8   5  146.59   39.00
  -6   8   5  204.78   37.10
   6   8  -5  219.68   41.70
   5  -8  -5 1050.49   99.79
  -5  -8   5 1009.90   82.69
  -5  -8   5  955.70   83.59
  -5   8   5 1086.29   72.79
  -5   8   5 1139.89   82.79
  -5   8   5 1086.89   77.89
   5   8  -5  978.30   84.19
  -4  -8   5  678.33   62.69
   4  -8  -5  587.04   73.99
  -4  -8   5  735.23   59.49
  -4   8   5  608.24   58.19
   4   8  -5  729.23   63.09
  -4   8   5  535.15   49.40
  -3  -8   5   54.39   24.90
   3  -8  -5   58.79   34.30
  -3  -8   5   47.00   28.00
   3   8  -5   22.40   29.80
  -3   8   5   61.59   26.70
  -3   8   5   95.09   21.00
   2  -8  -5   -2.90   36.20
  -2  -8   5   10.00   22.50
  -2  -8   5   14.00   25.00
  -2   8   5   -4.80   22.60
  -2   8   5  -12.70   23.90
   2   8  -5  -16.10   31.20
   1  -8  -5  958.90   84.39
  -1  -8   5  991.10   68.19
  -1  -8   5 1039.60   70.69
  -1  -8   5  941.71   68.79
  -1   8   5  987.10   72.69
   1   8  -5 1016.10   80.49
  -1   8   5 1008.90   69.09
   0  -8  -5  197.88   55.09
   0  -8   5  255.27   33.20
   0  -8   5  228.88   45.10
   0  -8   5  239.48   37.00
   0   8  -5  267.07   38.40
   0   8   5  188.58   34.90
   1  -8   5 3229.48  198.98
   1  -8   5 3200.78  189.08
  -1  -8  -5 3317.77  197.88
   1  -8   5 3193.88  190.08
   1   8   5 3291.57  191.38
  -1   8  -5 3229.48  197.18
   2  -8   5  306.77   61.59
   2  -8   5  327.67   32.40
  -2  -8  -5  188.78   35.00
   2   8   5  210.78   39.70
  -2   8  -5  308.07   48.90
   3  -8   5  778.52   81.09
  -3  -8  -5  591.84   64.29
  -3   8  -5  714.73   64.59
   3   8   5  760.82   59.49
  -4  -8  -5  454.55   59.79
   4  -8   5  470.25   78.89
  -4  -8  -5  498.85   59.19
  -4  -8  -5  416.26   61.99
   4   8   5  468.75   53.99
   4   8   5  442.86   60.09
  -4   8  -5  491.05   60.39
   5  -8   5   -5.50   51.09
  -5  -8  -5   -0.30   38.40
  -5  -8  -5   19.20   39.20
  -5  -8  -5   39.40   35.10
   5   8   5    5.70   36.10
  -5   8  -5   23.90   33.10
   5   8   5    3.20   33.70
  -6  -8  -5  104.69   41.10
   6  -8   5  134.19   59.99
  -6  -8  -5  111.89   46.10
   6   8   5  110.79   40.60
  -6   8  -5  100.39   39.80
   7  -8   5 1041.20  123.89
  -7  -8  -5 1038.50   92.99
  -7  -8  -5  977.40   99.39
  -7   8  -5  959.80   92.09
   7   8   5  983.10   92.19
  -8  -8  -5  103.39   56.69
   8  -8   5  101.89   74.59
  -8  -8  -5   80.59   50.89
  -8  -8  -5  148.29   49.50
  -8   8  -5  110.19   46.40
   8   8   5   81.39   49.60
  -9  -8  -5  814.62  109.39
   9  -8   5  992.90  143.99
  -9  -8  -5  926.01  105.59
  -9  -8  -5  847.82   97.89
   9   8   5  836.32   97.39
  -9   8  -5  950.10   96.49
   9  -9  -5  -11.90   76.89
  -9  -9   5   27.20   49.50
  -9  -9   5   23.60   53.89
   9   9  -5  -12.30   47.40
  -9   9   5  -10.10   41.30
  -9   9   5    1.60   45.00
  -8  -9   5  126.89   49.30
   8  -9  -5  125.59   70.19
  -8  -9   5  172.18   53.49
   8   9  -5  164.98   49.10
  -8   9   5  128.79   45.60
  -8   9   5  107.39   40.80
  -7  -9   5  456.85   76.89
   7  -9  -5  433.86   96.49
  -7  -9   5  498.35   82.79
  -7   9   5  362.86   61.79
  -7   9   5  341.87   67.39
   7   9  -5  394.46   71.89
   6  -9  -5  726.93   98.59
  -6  -9   5  547.45   76.59
  -6  -9   5  480.05   69.79
  -6   9   5  608.44   69.19
  -6   9   5  608.64   56.59
   6   9  -5  467.55   72.49
  -6   9   5  650.43   66.49
  -5  -9   5 1394.26  100.09
  -5  -9   5 1443.96  102.59
   5  -9  -5 1343.17  115.99
  -5   9   5 1270.97   96.69
   5   9  -5 1453.25  101.99
  -5   9   5 1276.07   89.79
  -4  -9   5   92.69   34.70
   4  -9  -5  116.59   43.80
  -4  -9   5   73.69   31.00
  -4   9   5  127.49   32.50
   4   9  -5   68.09   33.20
  -4   9   5  106.89   23.50
  -3  -9   5  582.74   60.49
  -3  -9   5  495.75   53.79
   3  -9  -5  428.86   71.79
  -3   9   5  492.25   54.79
  -3   9   5  500.95   49.10
   3   9  -5  633.94   63.69
  -2  -9   5   83.29   26.90
  -2  -9   5   69.79   29.50
   2  -9  -5   15.90   39.70
  -2   9   5   37.40   27.10
   2   9  -5   27.10   34.40
  -2   9   5   23.60   27.30
  -1  -9   5  133.99   26.20
   1  -9  -5  126.39   40.70
  -1  -9   5  113.59   28.70
  -1  -9   5  121.99   25.90
  -1   9   5  119.99   28.30
   1   9  -5  163.58   37.10
   0  -9   5 1074.19   74.79
   0  -9  -5 1070.49   92.99
   0  -9   5 1034.60   80.59
   0  -9   5 1124.89   72.59
   0   9   5 1104.79   74.09
   0   9  -5  963.60   84.49
   1  -9   5 1575.14  109.19
  -1  -9  -5 1410.96  104.49
   1  -9   5 1597.04   95.69
   1  -9   5 1486.45   93.69
  -1   9  -5 1522.15  106.69
   1   9   5 1431.06   96.59
   2  -9   5 1151.08   96.19
   2  -9   5 1045.40   73.19
  -2  -9  -5 1072.39   83.09
   2   9   5 1190.28   78.19
  -2   9  -5 1066.09   85.79
   3  -9   5 1016.90   93.89
  -3  -9  -5  732.83   74.89
   3   9   5  929.41   69.69
  -3   9  -5  887.61   74.29
  -4  -9  -5  -51.59   33.40
  -4  -9  -5   17.40   36.30
  -4  -9  -5    7.70   33.10
   4  -9   5  -42.60   47.00
  -4   9  -5  -13.20   32.50
   4   9   5   -2.30   30.30
  -5  -9  -5   16.70   38.30
   5  -9   5   15.50   57.09
  -5  -9  -5   34.90   42.60
  -5   9  -5   23.80   36.50
   5   9   5   29.10   34.70
  -6  -9  -5  121.99   50.09
  -6  -9  -5  139.09   46.20
   6  -9   5  147.19   64.49
  -6   9  -5  198.48   44.30
   6   9   5  150.58   42.90
  -7  -9  -5  217.58   60.79
   7  -9   5  253.47   77.49
  -7  -9  -5  320.17   54.69
   7   9   5  196.88   50.39
  -7   9  -5  402.66   72.09
  -8  -9  -5  353.16   66.29
  -8  -9  -5  488.35   90.89
   8  -9   5  303.27   84.09
   8   9   5  276.17   58.29
  -8   9  -5  372.56   78.19
   9  -9   5  357.36   95.69
  -9  -9  -5  292.27   70.99
  -9  -9  -5  288.17   61.29
  -9  -9  -5  325.67   64.89
   9   9   5  292.27   59.99
  -9   9  -5  315.17   57.69
  -9 -10   5  -17.10   51.69
   9 -10  -5    1.50   76.89
  -9 -10   5  -29.70   58.19
  -9  10   5   33.10   42.70
   9  10  -5   14.60   48.60
  -9  10   5  -50.99   45.40
  -8 -10   5  226.38   58.89
   8 -10  -5  194.28   75.99
  -8 -10   5  161.68   52.39
   8  10  -5  150.68   49.99
  -8  10   5  156.38   44.20
  -8  10   5  183.28   47.90
   7 -10  -5   25.40   65.19
  -7 -10   5   31.00   51.29
  -7 -10   5   72.39   46.90
  -7  10   5   21.70   40.00
   7  10  -5   13.90   44.20
  -6 -10   5 1461.95  117.29
   6 -10  -5 1518.05  132.39
  -6 -10   5 1544.05  111.99
   6  10  -5 1487.55  113.19
  -6  10   5 1411.56  109.89
  -5 -10   5   10.00   39.30
  -5 -10   5   57.39   36.60
   5 -10  -5   74.09   53.99
  -5  10   5   11.50   25.50
   5  10  -5   15.30   37.80
  -5  10   5  -17.70   34.20
  -4 -10   5 1118.99   85.69
  -4 -10   5 1177.98   90.89
   4 -10  -5 1072.49  104.49
  -4  10   5 1124.89   86.69
   4  10  -5 1120.39   90.79
  -4  10   5 1021.80   77.79
  -3 -10   5   36.80   30.60
   3 -10  -5  -26.10   39.90
  -3 -10   5    5.70   33.00
   3  10  -5   19.90   35.60
  -3  10   5   -6.50   27.40
  -3  10   5   23.90   30.90
  -2 -10   5   46.40   28.70
  -2 -10   5   21.50   32.10
   2 -10  -5   77.29   47.70
   2  10  -5   85.09   40.50
  -2  10   5   72.69   31.30
  -2  10   5   90.89   32.60
  -1 -10   5   50.89   25.50
   1 -10  -5   93.99   45.50
  -1 -10   5   53.39   26.70
  -1 -10   5   92.09   31.30
   1  10  -5   50.99   39.40
  -1  10   5   63.69   30.40
   0 -10   5 1133.69   74.69
   0 -10   5 1030.80   78.09
   0 -10   5 1057.69   83.79
   0 -10  -5 1142.59   95.69
   0  10   5 1007.10   77.09
   0  10  -5 1072.39   90.79
   1 -10   5  150.08   42.30
   1 -10   5   87.79   24.00
   1 -10   5   99.19   27.80
   1  10   5  146.29   29.70
  -1  10  -5  101.19   40.50
   2 -10   5 2063.59  144.89
   2 -10   5 2073.29  126.09
  -2 -10  -5 1955.50  133.29
   2  10   5 2072.29  129.29
  -2  10  -5 2090.09  136.59
   3 -10   5  -25.90   48.70
  -3  10  -5   -3.60   34.30
   3  10   5    0.50   31.00
  -4 -10  -5  154.08   39.10
  -4 -10  -5  158.28   43.90
  -4 -10  -5   34.70   61.29
   4 -10   5  230.88   61.09
   4  10   5  111.09   34.50
  -4  10  -5  128.49   38.60
   5 -10   5   17.90   57.39
  -5 -10  -5   13.20   45.50
  -5 -10  -5  -21.60   41.30
  -5  10  -5    6.80   38.60
   5  10   5    8.10   37.00
  -6 -10  -5   48.90   52.69
  -6 -10  -5   64.39   48.10
   6 -10   5   31.60   69.29
  -6  10  -5   60.79   44.80
   6  10   5   76.39   43.90
  -7 -10  -5   38.70   51.29
   7 -10   5  -30.80   68.19
  -7 -10  -5   12.20   58.29
  -7  10  -5   23.70   46.20
   7  10   5   31.40   45.10
  -8 -10  -5  547.65   94.69
  -8 -10  -5  637.64  103.99
   8 -10   5  614.34  129.29
   8  10   5  583.04   86.79
  -8  10  -5  493.95   87.09
  -9 -10  -5   -5.70   55.09
   9 -10   5   33.00   84.99
  -9 -10  -5   81.89   61.49
  -9 -10  -5  156.38   69.59
   9  10   5   36.60   54.99
  -9  10  -5   92.99   53.09
  -9 -11   5    2.50   60.59
   9 -11  -5  -17.10   78.19
  -9 -11   5  -37.80   53.39
   9  11  -5    3.00   52.59
   8 -11  -5  -20.90   73.39
  -8 -11   5  -50.69   49.80
  -8 -11   5   19.20   57.49
  -8  11   5  -58.39   43.30
   8  11  -5   15.30   48.70
   7 -11  -5  516.15  107.89
  -7 -11   5  426.96   90.19
  -7 -11   5  410.36   79.79
   7  11  -5  639.54   84.89
  -7  11   5  582.64   75.59
  -6 -11   5  158.08   47.90
  -6 -11   5  170.18   53.39
   6 -11  -5  104.39   62.29
   6  11  -5  181.68   49.70
  -6  11   5  130.59   42.80
  -5 -11   5 1288.17  104.49
   5 -11  -5 1464.15  124.79
  -5 -11   5 1299.67  107.59
   5  11  -5 1248.88  107.69
  -5  11   5 1327.87  102.09
  -4 -11   5   96.19   38.40
   4 -11  -5   61.79   54.69
  -4 -11   5   54.69   40.60
   4  11  -5   25.20   42.40
  -4  11   5   51.69   30.50
  -4  11   5   14.90   36.20
  -3 -11   5  391.46   63.19
   3 -11  -5  334.87   80.09
  -3 -11   5  342.77   58.79
   3  11  -5  255.97   48.00
  -3  11   5  388.76   58.39
  -3  11   5  328.37   55.29
   2 -11  -5  -30.60   47.00
  -2 -11   5    8.20   30.80
  -2 -11   5    0.80   34.30
   2  11  -5   -5.10   41.90
  -2  11   5   -4.30   34.10
  -1 -11   5   45.80   28.80
   1 -11  -5   90.79   50.49
  -1 -11   5   60.99   33.90
  -1 -11   5   31.90   36.50
  -1  11   5   50.89   33.90
   1  11  -5   53.59   44.40
   0 -11   5   52.69   30.60
   0 -11   5   64.79   27.80
   0 -11   5   16.70   34.60
   0 -11  -5   55.19   46.80
   0  11   5   15.70   30.90
   0  11  -5   10.40   42.50
  -1 -11  -5 2137.79  135.39
   1 -11   5 1761.62  118.19
   1 -11   5 1833.22  120.99
   1 -11   5 1843.92  133.79
  -1  11  -5 1824.12  133.39
   1  11   5 1950.01  122.29
   2 -11   5  155.78   27.80
  -2 -11  -5  232.58   62.49
   2 -11   5  129.89   30.20
   2 -11   5  194.68   52.79
  -2  11  -5  183.18   43.60
   2  11   5  124.09   34.80
  -3 -11  -5  723.53   70.79
   3 -11   5  748.93   97.39
  -3  11  -5  880.31   79.79
   3  11   5  699.03   70.19
  -4 -11  -5   45.90   40.30
   4 -11   5   10.60   57.79
  -4 -11  -5   27.50   43.80
  -4  11  -5  -42.80   38.30
   4  11   5   43.60   36.00
   5 -11   5  -13.00   64.19
  -5 -11  -5  -86.99   48.00
  -5 -11  -5   11.20   45.50
  -5  11  -5   20.20   44.00
   5  11   5    4.50   39.80
  -6 -11  -5  -33.90   53.49
  -6 -11  -5  -22.80   50.59
   6 -11   5   13.20   69.29
   6  11   5    5.00   43.80
  -6  11  -5  -27.40   44.10
   7 -11   5  320.67   85.99
  -7 -11  -5  190.28   66.19
  -7 -11  -5  410.26   62.69
  -7  11  -5  276.07   55.49
   7  11   5  245.38   53.39
  -8 -11  -5  127.09   64.99
   8 -11   5   40.10   80.29
  -8 -11  -5   75.19   60.09
   8  11   5  113.59   56.19
  -8  11  -5   37.20   52.49
  -9 -11  -5  655.63  114.09
  -9 -11  -5  762.42  106.29
  -9  11  -5  551.64   93.99
   9  11   5  639.84   96.49
   8 -12  -5  109.29   80.99
  -8 -12   5   56.99   62.09
  -8 -12   5   23.30   56.49
  -8  12   5   84.29   46.60
   8  12  -5   20.00   51.59
  -7 -12   5  265.47   62.79
  -7 -12   5  237.58   55.59
   7 -12  -5  243.78   73.39
   7  12  -5  316.17   57.89
  -7  12   5  183.08   49.60
  -6 -12   5  635.64   90.69
   6 -12  -5  553.14  107.49
  -6 -12   5  546.65   82.49
  -6  12   5  604.54   77.99
   6  12  -5  611.54   83.79
  -5 -12   5  456.15   74.39
  -5 -12   5  519.65   82.39
   5 -12  -5  364.36   96.29
  -5  12   5  349.67   71.99
   5  12  -5  375.26   77.59
  -4 -12   5  405.06   69.19
  -4 -12   5  403.26   76.49
   4 -12  -5  458.15   92.59
   4  12  -5  356.06   55.79
  -4  12   5  487.35   68.99
  -3 -12   5  176.28   45.60
  -3 -12   5  116.79   39.70
   3 -12  -5  155.48   58.79
  -3  12   5  132.29   43.40
   3  12  -5  141.79   47.80
  -2 -12   5  -10.60   38.80
   2 -12  -5  -10.60   52.49
  -2 -12   5  -11.30   33.40
  -2  12   5   11.70   37.90
   2  12  -5   59.79   48.00
  -1 -12   5  119.89   38.50
  -1 -12   5   97.89   33.90
   1 -12  -5   86.99   58.29
  -1  12   5   94.29   38.40
   1  12  -5  125.49   47.70
   0 -12   5  283.67   61.09
   0 -12   5  328.37   49.90
   0 -12   5  295.97   54.59
   0 -12  -5  395.16   89.39
   0  12  -5  273.07   54.19
   0  12   5  261.87   56.39
  -1 -12  -5 1111.29   99.49
   1 -12   5  949.90   73.79
   1 -12   5  931.71   94.59
   1 -12   5 1043.30   78.09
   1  12   5  824.82   79.19
  -1  12  -5  967.60   95.69
   2 -12   5  825.22  102.49
   2 -12   5  946.91   94.59
  -2 -12  -5 1165.38   93.29
   2  12   5  948.31   81.89
  -2  12  -5  891.81   95.39
   3 -12   5  127.39   61.29
  -3  12  -5  268.27   50.09
   3  12   5  175.68   42.20
  -4 -12  -5  147.09   51.59
  -4 -12  -5  171.78   47.00
   4 -12   5  102.89   66.29
  -4  12  -5  105.89   45.40
   4  12   5  142.49   42.80
  -5 -12  -5  -11.40   53.29
  -5 -12  -5   18.40   48.50
   5 -12   5  -39.60   65.19
   5  12   5  -12.60   42.60
  -5  12  -5   27.10   46.00
   6 -12   5   33.90   76.39
  -6 -12  -5   -6.40   52.79
  -6 -12  -5  117.29   59.89
  -6  12  -5   -2.20   48.40
   6  12   5   72.49   47.20
  -7 -12  -5  134.99   65.39
  -7 -12  -5  204.78   61.09
   7 -12   5  166.88   82.39
  -7  12  -5  157.28   55.59
   7  12   5  237.68   56.29
  -8 -12  -5  333.57   67.19
  -8 -12  -5  430.86   75.39
   8 -12   5  256.97   91.29
  -8  12  -5  271.47   61.09
   8  12   5  299.37   60.89
  -8 -13   5   93.79   66.09
  -8 -13   5  125.59   61.29
   8 -13  -5   80.99   84.29
   8  13  -5   92.39   55.59
   7 -13  -5  181.48   74.79
  -7 -13   5  173.28   56.49
  -7 -13   5  134.19   62.39
   7  13  -5  152.38   54.09
  -7  13   5   70.59   49.90
  -6 -13   5  879.21   99.09
  -6 -13   5  637.24   92.39
   6 -13  -5  727.83  112.19
  -6  13   5  635.74   84.99
   6  13  -5  754.52   92.39
   5 -13  -5  223.08   66.09
  -5 -13   5  134.09   53.89
  -5 -13   5  207.18   49.60
  -5  13   5  161.78   47.60
   5  13  -5  180.68   55.39
   4 -13  -5  333.07   71.49
  -4 -13   5  361.46   57.99
  -4 -13   5  404.56   52.99
   4  13  -5  312.17   58.29
  -4  13   5  433.56   76.49
  -3 -13   5   94.39   47.90
   3 -13  -5  108.89   61.49
  -3 -13   5    9.50   41.70
   3  13  -5    7.70   49.20
  -2 -13   5   -9.90   37.20
   2 -13  -5   38.40   55.99
  -2 -13   5   29.10   42.70
   2  13  -5  -15.20   49.00
  -2  13   5   14.10   58.99
  -1 -13   5   31.10   39.50
   1 -13  -5   13.40   58.59
  -1 -13   5  -45.50   34.20
  -1  13   5   52.69   40.30
   1  13  -5   24.10   51.49
   0 -13   5  498.05   61.79
   0 -13  -5  671.13  106.09
   0 -13   5  570.84   66.59
   0  13   5  566.94   68.89
   0  13  -5  503.95   87.39
   1 -13   5   51.59   49.60
   1 -13   5  116.79   37.30
  -1 -13  -5  395.16   91.99
   1 -13   5  103.89   33.60
   1  13   5  143.09   40.30
  -1  13  -5   49.50   50.89
   2 -13   5 1112.59  110.39
   2  13   5  953.90   88.89
  -2  13  -5 1097.19  105.29
  -3 -13  -5  154.58   50.49
   3 -13   5  179.08   66.19
  -3  13  -5  171.78   53.89
   3  13   5  172.58   45.20
  -4 -13  -5  125.99   54.69
  -4 -13  -5  102.09   47.60
   4 -13   5  112.19   68.89
   4  13   5  113.09   44.90
  -4  13  -5  121.29   52.79
   5 -13   5  -43.00   72.79
  -5 -13  -5   24.20   51.19
  -5 -13  -5   64.39   56.89
   5  13   5  -37.50   44.20
  -5  13  -5   35.20   48.80
  -6 -13  -5  104.29   62.09
  -6 -13  -5  113.79   57.59
   6 -13   5  139.69   77.89
   6  13   5   79.19   50.09
  -6  13  -5  132.89   53.69
   7 -13   5   34.80   80.79
  -7 -13  -5   75.69   60.19
  -7 -13  -5   20.40   63.99
  -7  13  -5  -56.69   52.69
   7  13   5   53.69   54.19
   8 -13   5  396.56   97.59
  -8 -13  -5  362.06   71.29
  -8 -13  -5  253.77   74.99
  -8  13  -5  445.86   93.29
   8  13   5  426.26   87.59
  -7 -14   5  479.65   92.69
   7 -14  -5  390.06   89.29
  -7 -14   5  379.76   74.09
  -7  14   5  315.17   59.39
   7  14  -5  487.45   90.79
  -6 -14   5   -8.70   55.49
  -6 -14   5    8.10   51.49
   6 -14  -5  -59.39   63.89
  -6  14   5   27.60   47.50
   6  14  -5  -80.39   50.79
  -5 -14   5  475.55   95.09
  -5 -14   5  688.83   87.19
   5 -14  -5  583.24  106.39
   5  14  -5  475.15   92.09
  -5  14   5  523.05   85.99
  -4 -14   5   22.30   46.20
  -4 -14   5   26.70   52.19
   4 -14  -5    7.80   58.69
   4  14  -5   -4.00   52.99
   3 -14  -5  190.88   63.69
  -3 -14   5  267.97   50.49
  -3 -14   5  320.97   57.69
   3  14  -5  249.48   59.59
  -2 -14   5    3.90   40.70
   2 -14  -5  -20.10   58.19
  -2 -14   5   34.20   47.40
   2  14  -5   29.60   53.29
  -1 -14   5  358.66   65.19
  -1 -14   5  348.97   71.29
   1 -14  -5  518.65   98.59
   1  14  -5  355.86   64.59
   0 -14   5    8.00   37.10
   0 -14  -5   47.60   61.69
   0 -14   5   44.30   40.80
   0  14   5  -23.00   41.60
   0  14  -5   -6.10   56.09
  -1 -14  -5  932.41  177.08
   1 -14   5  858.91   95.49
   1 -14   5  787.82   80.69
  -1  14  -5  818.72  100.79
   1  14   5  790.22   82.79
   2 -14   5   54.19   59.69
  -2  14  -5   37.10   54.29
   2  14   5   22.40   43.20
   3 -14   5  395.76  104.39
  -3 -14  -5  433.46   64.19
  -3 -14  -5  507.25   77.89
   3  14   5  396.86   73.19
  -3  14  -5  507.35   93.39
   4 -14   5    4.60   69.09
  -4 -14  -5   56.69   54.79
  -4 -14  -5  100.69   51.59
   4  14   5   48.40   46.40
  -4  14  -5   78.89   57.49
   5 -14   5   33.50   75.09
  -5 -14  -5  -32.10   59.39
  -5 -14  -5  124.19   55.29
   5  14   5  -48.90   46.50
  -5  14  -5   -4.20   54.79
  -6 -14  -5   -6.40   62.19
   6 -14   5   26.70   80.89
  -6 -14  -5   37.30   57.99
   6  14   5   51.29   51.89
  -6  14  -5    8.10   53.79
  -7 -14  -5  283.87   73.19
   7 -14   5  339.57   91.59
  -7 -14  -5  372.06   69.09
  -7  14  -5  305.37   64.79
   7  14   5  311.87   65.19
  -7 -15   5   20.00   59.99
  -7 -15   5   87.49   67.39
   7 -15  -5  -53.99   80.59
   7  15  -5  -22.20   58.59
   6 -15  -5  382.36   81.09
  -6 -15   5  306.87   62.99
  -6 -15   5  317.97   67.49
   6  15  -5  286.17   63.19
   5 -15  -5   99.69   69.79
  -5 -15   5   68.79   53.29
  -5 -15   5   67.79   58.79
   5  15  -5  107.29   58.99
  -4 -15   5  276.27   54.89
   4 -15  -5  212.18   69.09
  -4 -15   5  293.67   61.59
   4  15  -5  218.88   64.09
   3 -15  -5  -48.10   59.59
  -3 -15   5  -57.29   52.79
  -3 -15   5  -24.90   45.70
   3  15  -5    7.70   57.59
   2 -15  -5  -32.20   59.99
  -2 -15   5   16.90   51.39
  -2 -15   5  -26.70   43.80
   2  15  -5  -73.69   56.29
  -1 -15   5  109.79   49.20
   1 -15  -5  131.19   65.89
  -1 -15   5  174.98   45.70
   1  15  -5  246.98   63.39
   0 -15   5  605.54   80.29
   0 -15  -5  570.54  103.29
   0 -15   5  583.94   73.59
   0  15  -5  568.44   97.19
   1  15   5  143.39   48.90
  -1  15  -5  209.78   64.79
   2 -15   5  536.15  125.29
  -2  15  -5  536.15  100.19
   2  15   5  509.05   78.39
  -3 -15  -5   46.90   55.09
   3 -15   5  -23.30   66.59
  -3 -15  -5   78.89   50.49
   3  15   5   22.90   48.30
  -3  15  -5  -13.00   59.89
   4 -15   5   69.09   74.39
  -4 -15  -5  145.09   57.99
  -4 -15  -5  105.19   54.49
  -4  15  -5   70.79   63.19
   4  15   5   89.29   51.49
   5 -15   5   -6.30   78.29
  -5 -15  -5  -27.30   54.99
  -5 -15  -5   -7.80   60.59
  -5  15  -5 -114.79   57.09
   5  15   5  -89.99   48.10
   6 -15   5  206.98   87.19
  -6 -15  -5  176.88   63.89
  -6 -15  -5  134.89   67.79
   6  15   5   69.19   55.99
  -6  15  -5  140.99   62.09
  -7 -15  -5   67.69   71.89
   7 -15   5  154.38   89.89
  -7 -15  -5   78.29   75.59
  -7  15  -5  173.98   63.29
   6 -16  -5  180.68   80.99
  -6 -16   5  232.38   62.79
  -6 -16   5  237.28   67.69
   6  16  -5  173.88   62.79
  -5 -16   5  165.28   57.29
  -5 -16   5  141.89   64.09
   5 -16  -5  149.09   71.89
   5  16  -5  127.19   66.69
  -4 -16   5   66.29   58.39
   4 -16  -5  111.29   66.79
  -4 -16   5   11.00   52.29
   4  16  -5  122.09   63.19
  -3 -16   5   50.69   49.60
  -3 -16   5   15.80   56.79
   3 -16  -5  -39.90   60.39
   3  16  -5   41.00   63.69
   2 -16  -5    7.20   58.79
  -2 -16   5    6.60   45.90
  -2 -16   5   15.00   53.09
   2  16  -5  -13.00   60.29
  -1 -16   5   22.10   45.70
  -1 -16   5   73.29   49.90
   1 -16  -5   47.20   60.99
   1  16  -5   75.49   65.79
   0 -16   5  605.54  104.69
   0 -16   5  485.75   89.09
   0  16  -5  468.15   78.79
  -1  16  -5  214.48   67.09
   2  16   5  309.67   78.89
  -2  16  -5  449.36   72.89
  -3 -16  -5  104.79   53.39
   3 -16   5   75.49   74.19
  -3 -16  -5  155.68   60.29
  -3  16  -5   84.49   63.99
   3  16   5  112.99   53.49
   4 -16   5  -12.60   74.49
  -4 -16  -5   34.30   56.09
  -4 -16  -5   29.00   59.79
   4  16   5   33.10   53.59
  -4  16  -5  -34.50   63.59
  -5 -16  -5   34.30   58.79
   5 -16   5   25.60   79.49
  -5 -16  -5    1.60   62.59
  -5  16  -5  -56.19   64.09
   5  16   5  -75.89   51.69
  -6 -16  -5  100.99   68.99
   6 -16   5   42.10   85.49
  -6 -16  -5  130.59   64.79
   6  16   5  131.29   60.19
  -6  16  -5  118.39   67.29
  -5 -17   5  418.16   73.89
  -5 -17   5  340.57   66.29
   5 -17  -5  591.84  121.79
   5  17  -5  333.27   74.99
   4 -17  -5  -69.69   64.69
  -4 -17   5   39.70   60.59
  -4 -17   5  -88.49   52.59
   4  17  -5  -26.40   63.79
  -3 -17   5   63.49   60.59
   3 -17  -5    0.40   64.99
  -3 -17   5  -34.20   50.79
   3  17  -5   36.40   64.99
  -2 -17   5  -33.80   48.00
  -2 -17   5    2.30   56.19
   2 -17  -5    4.20   59.69
   2  17  -5   82.59   65.79
  -1 -17   5  184.18   56.99
  -1 -17   5  207.68   51.09
   1  17  -5  261.67   73.79
   0  17  -5   28.70   65.89
  -1  17  -5  931.41  123.29
  -2  17  -5  -39.60   64.79
  -3 -17  -5  332.47   68.89
  -3 -17  -5  329.27   62.49
  -3  17  -5  160.98   72.39
  -4 -17  -5   39.90   57.99
  -4 -17  -5   -7.80   62.99
   4 -17   5  -27.20   83.79
  -4  17  -5   15.80   69.99
  -5 -17  -5    1.60   66.19
  -5 -17  -5   -2.20   59.89
   5 -17   5  -67.69   80.49
   5  17   5  -35.10   56.09
  -5  17  -5   15.90   72.39
   4 -18  -5  289.07   77.99
  -4 -18   5  142.49   59.49
  -4 -18   5  196.48   67.89
   4  18  -5  228.48   71.29
   3 -18  -5   35.70   66.39
  -3 -18   5  -28.80   53.89
  -3 -18   5  -58.89   61.29
   3  18  -5   24.70   65.39
  -2 -18   5  -65.19   49.20
  -2 -18   5  -33.30   59.79
   2  18  -5  -51.39   69.09
   1  18  -5  -37.80   70.19
   0  18  -5  384.06   81.29
  -1  18  -5   34.30   71.99
  -2 -18  -5  678.73   92.49
  -2 -18  -5  517.65  101.89
  -2  18  -5  454.85   86.89
  -3 -18  -5  -18.80   56.59
  -3 -18  -5  -29.70   61.69
  -3  18  -5  -27.60   68.99
  -4 -18  -5  113.29   64.29
  -4 -18  -5   49.00   68.69
  -4  18  -5   48.90   73.39
  -3 -19   5  -11.10   63.59
  -3 -19   5   54.49   57.99
  -2 -19   5  -32.10   83.29
   2  19  -5   -8.50   69.89
   1  19  -5   80.19   73.49
   0  19  -5  142.29   76.29
  -1  19  -5  319.47   81.99
  -2 -19  -5  144.99   64.69
  -2 -19  -5  180.98   60.29
  -2  19  -5   95.49   75.99
 -11   0   6   26.30   47.50
  11   0  -6  -24.30   47.30
 -11   0   6  -14.70   51.69
 -11   0   6   -1.60   42.70
 -10   0   6   -8.20   38.90
 -10   0   6  -59.69   48.40
  10   0  -6   -9.70   44.10
 -10   0   6   15.80   44.50
  -9   0   6  -90.69   39.40
   9   0  -6   15.90   50.29
   9   0  -6   -1.20   38.20
  -9   0   6   26.50   46.40
  -9   0   6   65.99   37.00
   8   0  -6  519.75   78.99
  -8   0   6  457.35   71.19
  -8   0   6  443.76   61.29
   8   0  -6  547.95   64.79
  -8   0   6  504.85   68.59
  -7   0   6   35.40   34.40
   7   0  -6   19.20   28.10
   7   0  -6   -2.10   38.00
  -7   0   6   31.10   30.40
  -7   0   6   23.70   27.60
   6   0  -6 2182.28  144.59
  -6   0   6 2113.29  136.59
  -6   0   6 2110.09  138.79
   6   0  -6 2333.47  136.49
   5   0  -6   10.60   31.20
  -5   0   6    0.30   22.80
  -5   0   6    9.10   25.00
   5   0  -6    2.70   18.20
   4   0  -6  648.54   64.29
  -4   0   6  662.53   50.89
   4   0  -6  634.34   47.20
  -4   0   6  598.94   52.29
  -3   0   6  -14.00   18.90
   3   0  -6    7.10   26.40
   3   0  -6   -3.90   13.30
  -3   0   6    0.10   21.00
   2   0  -6  976.70   62.49
  -2   0   6 1034.70   66.69
  -2   0   6 1035.30   65.69
   2   0  -6  989.30   75.89
   1   0  -6    8.90   12.70
   1   0  -6  -15.10   24.90
  -1   0   6  -12.40   16.90
  -1   0   6   -4.90   14.60
   0   0   6 4725.13  255.87
   0   0  -6 4312.47  260.47
   0   0  -6 4285.57  254.97
   0   0   6 4583.04  255.17
   0   0   6 4239.58  260.07
  -1   0  -6  -27.60   12.90
   1   0   6   15.80   26.70
   1   0   6   -0.10   14.10
  -2   0  -6 2036.60  121.99
   2   0   6 2038.60  129.59
  -3   0  -6    4.30   11.80
   3   0   6   11.00   30.70
  -3   0  -6    2.10   12.80
  -3   0  -6   30.10   19.60
  -4   0  -6   76.69   17.20
  -4   0  -6   90.29   24.00
   4   0   6   89.39   23.90
  -4   0  -6   90.09   16.00
   4   0   6  124.19   32.70
  -5   0  -6  -34.10   15.80
   5   0   6   31.80   26.30
   5   0   6   30.20   35.00
  -5   0  -6    4.10   25.60
  -5   0  -6  -26.50   17.00
   6   0   6 1143.89   84.29
  -6   0  -6 1036.80   73.79
   6   0   6 1166.58   97.89
  -6   0  -6 1035.30   71.99
  -6   0  -6 1247.78   84.59
  -7   0  -6   22.90   33.80
  -7   0  -6   -2.60   22.70
   7   0   6  -31.70   35.40
  -7   0  -6  -23.50   34.30
   7   0   6  -12.50   46.70
   8   0   6  887.01  104.09
  -8   0  -6  935.01   87.29
  -9   0  -6  -18.50   43.30
   9   0   6  -64.99   58.19
 -10   0  -6  -20.50   49.20
  10   0   6   32.10   64.39
 -11  -1   6   46.40   45.50
 -11  -1   6   45.70   54.89
 -11  -1   6   28.80   48.70
 -11   1   6   93.99   56.49
 -11   1   6   70.59   49.20
 -11   1   6   75.89   43.80
 -10  -1   6   29.70   45.10
 -10  -1   6  -52.19   48.50
 -10  -1   6   -9.20   42.30
  10  -1  -6  -14.30   41.60
 -10   1   6   34.60   38.40
 -10   1   6  -28.40   48.10
  10   1  -6  -28.60   43.20
 -10   1   6   85.59   43.90
  -9  -1   6   74.59   42.20
   9  -1  -6   98.09   40.00
   9  -1  -6   79.79   56.89
  -9  -1   6  118.49   40.30
  -9  -1   6   63.69   47.00
  -9   1   6  -11.50   44.70
  -9   1   6   62.09   41.70
   9   1  -6   86.29   41.30
  -9   1   6   61.99   35.70
  -8  -1   6   64.39   33.90
  -8  -1   6   97.79   38.00
   8  -1  -6   10.70   33.30
   8  -1  -6   43.30   48.20
  -8  -1   6   49.60   40.60
   8   1  -6   80.69   43.30
  -8   1   6   29.80   41.10
  -8   1   6   94.69   32.20
   8   1  -6  110.49   35.80
  -8   1   6   72.99   37.70
  -7  -1   6 1250.97   96.09
   7  -1  -6 1391.36  107.49
  -7  -1   6 1154.48   98.19
   7  -1  -6 1449.95   94.39
  -7   1   6 1315.87   98.89
   7   1  -6 1326.47   94.69
  -7   1   6 1420.16   92.49
   7   1  -6 1266.47  100.89
  -7   1   6 1358.06   94.69
  -6  -1   6  762.02   64.89
   6  -1  -6  658.43   57.59
   6  -1  -6  602.64   72.19
  -6  -1   6  771.42   62.19
  -6   1   6  574.34   59.39
   6   1  -6  776.82   58.29
   6   1  -6  753.82   67.79
  -6   1   6  581.04   62.49
  -6   1   6  604.24   55.69
  -5  -1   6  854.51   73.49
   5  -1  -6 1079.29   85.79
   5  -1  -6 1100.19   69.49
  -5  -1   6  940.81   71.09
  -5   1   6 1009.90   71.39
   5   1  -6 1002.70   69.99
   5   1  -6 1007.30   80.09
  -5   1   6 1056.79   74.39
  -4  -1   6  187.68   27.30
  -4  -1   6  169.88   25.60
   4  -1  -6  141.69   36.10
   4  -1  -6  151.48   26.90
   4   1  -6  170.08   29.10
  -4   1   6  135.09   25.90
   4   1  -6  187.48   34.30
  -4   1   6  105.09   23.80
  -3  -1   6   98.49   22.50
   3  -1  -6   74.59   14.60
   3  -1  -6   91.59   29.40
  -3  -1   6   89.19   20.80
  -3   1   6   72.79   19.90
   3   1  -6  102.09   27.10
  -3   1   6  102.09   22.90
   3   1  -6   77.39   16.80
  -2  -1   6  452.15   36.10
  -2  -1   6  426.56   38.40
   2  -1  -6  325.97   27.90
   2  -1  -6  293.57   51.39
  -2   1   6  360.66   37.10
   2   1  -6  411.96   33.50
  -2   1   6  342.87   36.30
   2   1  -6  437.26   47.50
  -1  -1   6  590.94   56.69
   1  -1  -6  746.03   42.80
   1  -1  -6  744.43   62.29
  -1  -1   6  652.13   47.20
  -1  -1   6  624.84   47.90
   1   1  -6  618.84   58.79
   1   1  -6  696.63   49.40
  -1   1   6  735.63   50.19
  -1   1   6  723.73   48.20
   0  -1   6  546.45   33.10
   0  -1  -6  316.87   52.09
   0  -1   6  547.75   34.60
   0  -1   6  476.85   48.60
   0   1   6  368.86   35.90
   0   1   6  360.16   49.50
   0   1   6  364.06   36.50
   0   1  -6  465.85   50.69
  -1  -1  -6 3722.73  214.48
   1  -1   6 3729.53  213.28
   1  -1   6 3573.94  220.48
  -1  -1  -6 3514.15  220.18
  -1   1  -6 3532.05  214.88
   1   1   6 3909.21  220.78
   1   1   6 3942.41  214.98
   2  -1   6 1297.97   86.39
  -2  -1  -6 1044.70   74.79
  -2   1  -6 1285.97   76.49
   2   1   6 1144.29   86.69
  -3  -1  -6  229.88   25.60
  -3  -1  -6  212.58   26.40
   3  -1   6  178.98   34.80
  -3  -1  -6  192.68   30.60
  -3   1  -6  199.78   21.10
  -3   1  -6  168.38   19.80
   3   1   6  200.88   51.79
   3   1   6  194.88   34.10
  -3   1  -6  199.18   35.20
   4  -1   6  -25.20   30.30
  -4  -1  -6   55.89   22.30
  -4  -1  -6  -17.20   15.00
  -4  -1  -6    4.80   16.70
  -4   1  -6   14.10   22.90
  -4   1  -6  -16.50   13.40
  -4   1  -6    3.80   12.60
   4   1   6  -13.30   21.40
   4   1   6   18.20   32.60
   5  -1   6  435.66   62.89
  -5  -1  -6  434.56   48.60
  -5  -1  -6  386.96   37.70
  -5  -1  -6  341.77   35.30
   5   1   6  472.15   61.19
  -5   1  -6  494.45   50.39
  -5   1  -6  260.57   31.70
   5   1   6  436.76   47.90
  -5   1  -6  283.07   33.00
  -6  -1  -6  513.55   55.89
  -6  -1  -6  347.07   43.30
   6  -1   6  569.24   74.59
  -6  -1  -6  354.66   41.50
   6   1   6  395.66   67.99
  -6   1  -6  546.45   58.09
  -6   1  -6  419.46   39.10
   6   1   6  540.35   56.89
  -6   1  -6  435.26   40.10
  -7  -1  -6  786.02   63.99
  -7  -1  -6  861.61   76.29
  -7  -1  -6  845.62   61.99
   7  -1   6  910.01   94.89
  -7   1  -6  799.82   77.79
   7   1   6  866.21   77.49
   7   1   6  770.32   89.59
  -8  -1  -6  313.57   65.09
   8  -1   6  343.47   89.39
   8   1   6  211.48   58.19
   8   1   6  222.38   47.10
  -8   1  -6  373.76   67.89
   9  -1   6  267.47   70.19
  -9  -1  -6  200.68   50.49
   9   1   6  226.88   53.59
  -9   1  -6  158.78   48.90
   9   1   6  210.88   62.69
 -10  -1  -6   32.80   48.50
  10  -1   6   -1.90   69.09
 -10   1  -6   81.89   51.09
  10   1   6   72.59   65.79
  10  -2  -6   13.10   62.59
 -10  -2   6   14.20   42.10
  10  -2  -6  -49.00   42.00
 -10  -2   6  -73.79   43.30
 -10  -2   6   35.20   50.49
  10   2  -6    3.50   44.90
 -10   2   6   18.50   50.29
 -10   2   6   27.90   45.60
 -10   2   6  -32.80   35.50
  -9  -2   6  297.57   50.19
   9  -2  -6  204.58   65.29
  -9  -2   6  238.88   52.39
   9  -2  -6  285.27   46.20
  -9  -2   6  347.67   65.79
  -9   2   6  263.57   48.60
   9   2  -6  318.37   49.70
  -9   2   6  245.68   53.39
  -9   2   6  313.17   58.19
  -8  -2   6  218.98   43.90
   8  -2  -6  349.57   57.29
   8  -2  -6  338.87   80.69
  -8  -2   6  274.47   49.60
   8   2  -6  276.97   59.09
  -8   2   6  359.76   51.79
  -8   2   6  285.17   49.40
  -8   2   6  272.47   43.80
  -7  -2   6 1050.29   84.89
  -7  -2   6  920.91   79.69
   7  -2  -6  963.30   76.09
   7  -2  -6  916.91   94.59
   7   2  -6 1027.40   81.09
  -7   2   6  933.11   79.09
  -7   2   6  940.81   81.79
  -7   2   6  881.91   73.09
   7   2  -6 1076.39   78.09
   6  -2  -6  450.75   67.99
  -6  -2   6  287.87   52.29
   6  -2  -6  538.45   47.00
  -6  -2   6  360.76   54.29
   6   2  -6  312.97   48.60
  -6   2   6  507.75   44.60
  -6   2   6  435.16   51.59
   6   2  -6  285.57   52.59
  -6   2   6  371.96   55.49
  -5  -2   6  675.33   56.49
   5  -2  -6  643.74   72.19
  -5  -2   6  711.73   59.49
   5  -2  -6  680.03   53.29
  -5   2   6  669.23   57.59
   5   2  -6  702.33   62.29
   5   2  -6  746.33   55.79
  -5   2   6  716.43   52.09
  -5   2   6  636.24   59.19
   4  -2  -6  353.26   56.79
   4  -2  -6  366.26   32.70
  -4  -2   6  256.47   41.30
  -4  -2   6  273.77   37.70
  -4   2   6  349.87   31.90
  -4   2   6  344.87   41.20
   4   2  -6  287.27   47.50
  -4   2   6  289.17   37.90
   4   2  -6  329.17   36.60
   3  -2  -6   55.29   13.70
  -3  -2   6   58.09   19.40
   3  -2  -6   54.19   31.70
  -3  -2   6   56.69   21.60
  -3   2   6   52.89   20.80
   3   2  -6   41.90   17.40
  -3   2   6   78.39   20.20
   3   2  -6   58.29   25.00
   2  -2  -6  115.59   31.20
  -2  -2   6   33.90   17.90
  -2  -2   6   23.90   20.00
   2  -2  -6   99.59   15.50
  -2   2   6  120.79   21.70
   2   2  -6   53.69   24.00
  -2   2   6   91.89   19.90
  -1  -2   6 1748.33  106.09
  -1  -2   6 1755.92  106.59
  -1  -2   6 1630.64  111.89
   1  -2  -6 1825.02  116.69
   1   2  -6 1757.72  112.89
  -1   2   6 1828.02  106.99
   1   2  -6 1909.31  109.49
  -1   2   6 1812.42  108.09
   0  -2   6  463.55   52.39
   0  -2   6  504.65   37.10
   0  -2  -6  545.15   35.30
   0  -2   6  501.45   38.40
   0  -2  -6  589.94   35.00
   0  -2  -6  584.24   55.59
   0   2  -6  554.34   44.80
   0   2   6  580.04   55.99
   0   2   6  666.43   44.30
  -1  -2  -6 3191.28  202.18
   1  -2   6 3457.05  203.48
  -1  -2  -6 3249.97  196.18
   1  -2   6 3537.25  194.78
  -1   2  -6 3299.27  194.38
  -1   2  -6 3567.04  198.28
   1   2   6 3426.66  203.28
   2  -2   6  241.68   47.50
  -2  -2  -6  305.97   33.30
   2   2   6  369.66   51.09
   2   2   6  322.37   33.50
  -2   2  -6  293.37   36.30
   3  -2   6  320.77   52.29
  -3  -2  -6  310.77   30.90
  -3  -2  -6  350.36   33.30
  -3  -2  -6  291.77   35.30
   3   2   6  295.27   38.20
  -3   2  -6  304.67   39.50
   3   2   6  301.07   53.19
  -4  -2  -6   31.60   16.90
  -4  -2  -6   55.79   18.50
  -4  -2  -6   47.90   22.20
   4  -2   6   28.50   34.10
   4   2   6   49.20   35.20
   4   2   6   50.49   24.20
  -4   2  -6  -12.90   11.10
  -4   2  -6   20.80   24.10
  -4   2  -6    2.50   11.90
  -5  -2  -6  637.94   51.09
  -5  -2  -6  616.74   48.60
  -5  -2  -6  700.53   58.69
   5  -2   6  685.73   72.59
  -5   2  -6  502.65   42.50
  -5   2  -6  771.52   59.19
  -5   2  -6  536.35   41.80
   5   2   6  656.93   69.69
   5   2   6  684.93   58.09
  -6  -2  -6  328.47   51.99
  -6  -2  -6  206.28   36.80
   6  -2   6  190.68   49.90
  -6  -2  -6  217.78   30.50
   6   2   6  291.27   67.19
  -6   2  -6  200.28   37.00
   6   2   6  281.27   51.89
  -6   2  -6  154.88   24.00
  -7  -2  -6  730.93   73.69
  -7  -2  -6  738.33   60.29
  -7  -2  -6  715.53   62.89
   7  -2   6  684.43   93.79
   7   2   6  766.72   73.89
  -7   2  -6  779.52   74.39
   7   2   6  697.33   87.29
  -8  -2  -6  311.07   51.29
  -8  -2  -6  222.68   46.40
   8  -2   6  141.79   63.39
   8   2   6  105.19   44.00
   8   2   6  218.98   58.39
  -8   2  -6  232.28   46.30
   9  -2   6  424.96  102.99
  -9  -2  -6  544.15   77.99
   9   2   6  432.66   76.69
  -9   2  -6  528.75   79.29
   9   2   6  490.35   96.69
 -10  -2  -6   37.30   48.90
  10  -2   6   63.09   72.69
  10   2   6    1.20   51.59
 -10   2  -6   78.79   49.80
 -10  -3   6   25.00   44.40
 -10  -3   6   -3.00   45.90
 -10  -3   6   -2.60   49.20
  10  -3  -6   95.99   67.99
 -10   3   6   78.79   45.40
  10   3  -6   62.39   47.30
 -10   3   6   43.40   37.10
 -10   3   6   37.20   49.00
   9  -3  -6  -35.90   37.20
  -9  -3   6    0.40   41.70
  -9  -3   6  -27.80   46.30
   9  -3  -6    6.50   62.39
  -9   3   6   22.80   45.10
  -9   3   6  -20.20   31.40
  -9   3   6  -12.30   41.30
   9   3  -6    1.50   39.30
   8  -3  -6  842.72  100.69
  -8  -3   6  799.22   82.99
  -8  -3   6  831.82   84.69
   8  -3  -6  802.82   74.99
   8   3  -6  810.42   77.69
  -8   3   6  849.72   82.79
  -8   3   6  883.91   83.59
  -8   3   6  801.02   69.49
  -7  -3   6   52.99   35.40
   7  -3  -6   77.99   29.70
   7  -3  -6   29.50   47.10
  -7  -3   6   61.09   32.50
  -7   3   6   45.90   36.80
  -7   3   6   83.09   26.50
   7   3  -6   48.20   31.70
  -7   3   6   42.90   33.80
   6  -3  -6 1994.60  140.49
   6  -3  -6 2147.89  124.29
  -6  -3   6 2004.50  128.69
  -6  -3   6 1885.51  125.79
  -6   3   6 1912.51  126.09
   6   3  -6 1920.01  125.79
  -6   3   6 1993.20  122.69
  -6   3   6 1916.71  128.59
   6   3  -6 1974.70  126.59
  -5  -3   6  -12.40   22.40
  -5  -3   6  -13.40   25.20
   5  -3  -6    9.60   19.30
   5  -3  -6  -11.30   33.30
   5   3  -6    9.90   22.70
  -5   3   6   27.70   17.80
  -5   3   6   15.90   23.80
  -5   3   6    2.20   25.50
   5   3  -6   -8.00   24.00
  -4  -3   6   75.99   21.90
   4  -3  -6   78.79   38.00
  -4  -3   6   61.19   23.40
   4  -3  -6   72.59   17.70
   4   3  -6  108.99   27.50
  -4   3   6   71.99   24.10
  -4   3   6   92.69   16.80
  -4   3   6   17.00   21.40
   4   3  -6  101.19   21.80
   3  -3  -6   93.79   34.10
   3  -3  -6   54.59   14.00
  -3  -3   6   90.99   22.40
  -3  -3   6   84.19   20.70
   3   3  -6  140.79   30.30
  -3   3   6   36.90   22.10
   3   3  -6  105.19   24.70
  -3   3   6  104.29   19.20
  -3   3   6   47.50   20.40
  -2  -3   6 2619.84  151.58
   2  -3  -6 2379.96  160.08
  -2  -3   6 2616.74  152.48
   2   3  -6 2591.84  153.28
  -2   3   6 2693.93  153.18
  -2   3   6 2624.64  152.08
   2   3  -6 2467.85  154.38
   1  -3  -6   79.19   29.60
  -1  -3   6   -4.40   17.00
  -1  -3   6   22.30   21.30
  -1  -3   6   10.10   15.10
  -1   3   6   43.80   18.50
  -1   3   6   43.20   19.50
   1   3  -6   19.10   22.80
   1   3  -6    2.70   22.10
   0  -3   6 2916.21  172.78
   0  -3   6 2910.81  179.78
   0  -3   6 3030.10  173.38
   0  -3  -6 2925.21  182.18
   0   3  -6 2943.61  177.58
   0   3   6 3218.78  176.28
   1  -3   6   78.79   12.10
   1  -3   6   68.79   14.00
  -1  -3  -6   23.90   28.50
  -1  -3  -6   15.90   14.60
   1  -3   6   68.49   27.10
  -1   3  -6   70.79   14.00
  -1   3  -6   71.19    8.70
   1   3   6   22.60   14.50
  -1   3  -6   93.39   20.80
   1   3   6   21.60   28.80
  -2  -3  -6 2164.98  133.39
  -2  -3  -6 2109.19  139.89
   2  -3   6 2272.97  141.79
   2   3   6 2303.97  133.19
  -2   3  -6 2211.28  135.49
   2   3   6 2359.66  141.09
  -3  -3  -6   59.39   19.80
   3  -3   6   35.90   31.20
  -3   3  -6   45.40   21.90
   3   3   6   74.19   22.40
   3   3   6   91.39   32.90
   4  -3   6   60.29   35.30
  -4  -3  -6   63.29   22.70
  -4  -3  -6   21.00   17.50
  -4  -3  -6   23.00   19.60
   4   3   6   41.60   24.30
  -4   3  -6   92.59   25.70
   4   3   6   38.80   33.60
  -5  -3  -6  -43.50   19.70
  -5  -3  -6   15.40   27.10
  -5  -3  -6  -13.70   22.20
   5  -3   6   -6.20   37.70
   5   3   6   -6.00   36.60
  -5   3  -6   -5.80   26.70
   5   3   6   37.00   28.40
  -6  -3  -6 1385.76   95.39
  -6  -3  -6 1370.56  100.49
  -6  -3  -6 1521.65   93.99
   6  -3   6 1418.36  116.19
   6   3   6 1542.25  101.19
  -6   3  -6 1320.67  101.79
   6   3   6 1424.76  112.09
  -7  -3  -6  133.39   29.50
  -7  -3  -6   96.79   40.00
  -7  -3  -6  108.59   30.50
   7  -3   6  116.59   54.79
  -7   3  -6  108.39   38.20
   7   3   6  102.49   49.40
   7   3   6   97.99   38.70
   8  -3   6  857.81  116.19
  -8  -3  -6 1133.49   82.09
  -8  -3  -6 1105.79   86.49
  -8  -3  -6  961.90   92.89
   8   3   6 1076.69  105.39
  -8   3  -6  957.40   91.59
   8   3   6  990.70   92.39
  -9  -3  -6   82.19   49.00
   9  -3   6   13.30   68.39
  -9   3  -6   31.00   44.50
   9   3   6   45.00   47.00
   9   3   6   -5.40   58.89
  10  -3   6  197.18   79.39
 -10  -3  -6  193.88   54.69
 -10   3  -6  196.18   54.29
  10   3   6  165.38   58.09
 -10  -4   6  -39.20   50.89
  10  -4  -6   29.60   69.09
 -10  -4   6   -4.10   46.80
 -10  -4   6   24.80   44.80
 -10   4   6  -20.80   44.10
 -10   4   6   19.20   49.20
  10   4  -6  -45.70   45.30
  -9  -4   6  474.35   77.59
   9  -4  -6  592.84  109.39
  -9  -4   6  573.84   86.39
  -9   4   6  627.44   81.59
  -9   4   6  536.55   76.09
   9   4  -6  595.94   76.79
  -9   4   6  473.85   64.39
  -8  -4   6   64.29   44.60
   8  -4  -6    2.40   55.09
  -8  -4   6   93.49   41.30
  -8   4   6   77.69   37.70
   8   4  -6   76.79   36.60
  -8   4   6   52.69   41.50
  -8   4   6   33.90   29.30
  -7  -4   6 1526.95  113.49
   7  -4  -6 1647.54  130.19
  -7  -4   6 1630.14  111.89
   7   4  -6 1551.44  110.49
  -7   4   6 1690.73  110.89
  -7   4   6 1544.05  113.79
  -7   4   6 1572.54  103.79
  -6  -4   6  422.86   49.99
  -6  -4   6  342.97   52.79
   6  -4  -6  216.08   51.09
   6  -4  -6  248.18   44.40
  -6   4   6  252.77   50.79
  -6   4   6  273.27   40.20
   6   4  -6  428.76   50.49
   6   4  -6  411.16   45.00
  -6   4   6  286.17   55.49
   5  -4  -6  814.62   77.19
  -5  -4   6  747.33   64.39
  -5  -4   6  757.12   62.99
  -5   4   6  824.82   55.19
   5   4  -6  693.33   58.49
   5   4  -6  775.42   62.39
  -5   4   6  761.02   63.59
  -5   4   6  762.22   60.99
   4  -4  -6    4.50   33.80
  -4  -4   6   -1.40   22.40
  -4  -4   6   -3.50   20.70
  -4   4   6   -6.20   21.10
  -4   4   6   20.60   14.60
  -4   4   6   45.60   23.90
   4   4  -6  -37.90   21.40
   4   4  -6   -0.20   22.60
   3  -4  -6  250.27   54.89
  -3  -4   6  300.27   37.30
  -3  -4   6  296.17   36.20
  -3   4   6  275.07   34.40
   3   4  -6  215.08   36.20
  -3   4   6  276.27   37.00
  -3   4   6  275.97   24.60
   3   4  -6  208.18   37.20
  -2  -4   6  173.48   31.90
   2  -4  -6  139.79   36.40
  -2  -4   6  177.28   29.30
   2   4  -6  193.18   34.00
  -2   4   6  108.09   21.90
  -2   4   6   89.09   23.60
   2   4  -6  193.88   27.00
  -1  -4   6 4041.70  236.18
  -1  -4   6 4198.18  236.98
   1  -4  -6 4033.90  244.28
  -1  -4   6 3894.21  239.48
   1   4  -6 4076.39  240.68
   1   4  -6 4053.29  239.48
  -1   4   6 4313.67  238.78
   0  -4   6  440.06   31.80
   0  -4   6  416.66   46.50
   0  -4   6  466.55   33.30
   0   4  -6  456.65   48.70
   0   4   6  266.87   40.70
   1  -4   6 3316.47  198.58
  -1  -4  -6 3569.64  209.08
   1  -4   6 3362.46  207.38
   1  -4   6 3339.57  198.88
   1   4   6 3673.53  200.88
   1   4   6 3697.13  209.18
  -1   4  -6 3326.77  203.98
   2  -4   6  441.86   54.39
  -2  -4  -6  353.46   46.40
  -2   4  -6  460.25   44.10
   2   4   6  333.77   50.99
   2   4   6  326.47   37.20
   3  -4   6  705.83   68.89
  -3  -4  -6  614.34   64.69
  -3  -4  -6  773.12   54.89
   3   4   6  763.22   66.79
  -3   4  -6  684.63   58.99
   3   4   6  757.72   55.99
   4  -4   6   12.90   34.20
  -4  -4  -6   -7.10   21.90
  -4  -4  -6   -5.40   20.30
  -4  -4  -6   21.90   19.80
  -4   4  -6   10.10   24.60
   4   4   6   10.00   24.60
   4   4   6  -24.60   33.50
  -5  -4  -6  789.42   69.69
  -5  -4  -6  886.31   65.69
   5  -4   6  789.52   85.89
  -5  -4  -6  865.61   62.59
   5   4   6  880.41   81.99
  -5   4  -6  807.52   69.79
   5   4   6  925.71   70.59
  -6  -4  -6  255.67   42.60
  -6  -4  -6  159.38   32.10
   6  -4   6  214.88   50.99
  -6  -4  -6  119.09   36.40
   6   4   6  177.48   46.50
   6   4   6  147.99   36.60
  -6   4  -6  191.68   35.00
  -7  -4  -6 1300.97  100.19
  -7  -4  -6 1325.77   89.99
   7  -4   6 1246.48  119.79
  -7  -4  -6 1267.77   93.19
   7   4   6 1237.88  109.89
   7   4   6 1376.66  101.39
  -7   4  -6 1205.68   98.09
   8  -4   6   81.89   63.39
  -8  -4  -6   95.89   45.50
  -8  -4  -6  121.39   38.50
  -8  -4  -6  117.89   34.40
   8   4   6   92.99   55.79
  -8   4  -6   66.49   40.60
   8   4   6   41.00   44.50
  -9  -4  -6  504.95   80.59
   9  -4   6  541.35  114.69
  -9   4  -6  372.96   76.09
   9   4   6  483.25   81.49
  10  -4   6  -24.80   76.49
 -10  -4  -6   59.29   52.99
 -10   4  -6   -2.70   47.10
  10   4   6  -49.40   50.29
  10  -5  -6    4.80   70.19
 -10  -5   6   24.10   51.99
 -10  -5   6   -1.30   47.30
 -10   5   6   51.29   45.50
 -10   5   6  -29.70   48.20
  10   5  -6   -7.60   47.10
  -9  -5   6   93.89   49.70
  -9  -5   6  104.29   47.00
   9  -5  -6   42.90   68.69
   9   5  -6   91.59   43.40
  -9   5   6   45.60   46.00
  -9   5   6   51.19   41.90
  -8  -5   6  797.12   82.29
  -8  -5   6  713.53   86.69
   8  -5  -6  847.32  107.49
  -8   5   6  778.22   84.89
  -8   5   6  897.41   81.29
   8   5  -6  791.82   79.79
  -8   5   6  801.12   69.79
  -7  -5   6  887.61   74.89
   7  -5  -6  699.83   97.69
  -7  -5   6  919.21   79.69
  -7   5   6  690.93   76.49
  -7   5   6  617.84   61.69
  -7   5   6  760.92   73.79
   7   5  -6  848.82   73.09
   6  -5  -6  920.91   94.49
  -6  -5   6  775.52   75.79
  -6  -5   6  744.73   73.29
  -6   5   6  900.91   64.69
  -6   5   6  924.91   74.69
  -6   5   6  980.20   72.59
   6   5  -6  882.51   73.89
   5  -5  -6  526.25   70.99
  -5  -5   6  582.34   53.99
  -5  -5   6  543.05   56.29
   5   5  -6  557.44   55.49
  -5   5   6  527.95   56.79
  -5   5   6  539.05   44.50
   5   5  -6  557.44   45.30
  -5   5   6  440.36   53.59
  -4  -5   6    9.90   24.20
  -4  -5   6   28.20   22.80
   4  -5  -6   57.49   38.20
  -4   5   6   59.39   22.50
   4   5  -6   53.89   24.50
  -4   5   6   40.00   24.70
   4   5  -6   18.00   21.10
  -4   5   6   60.29   15.30
   3  -5  -6   49.90   36.70
  -3  -5   6   51.19   20.50
  -3  -5   6   48.90   22.80
   3   5  -6   59.49   19.70
  -3   5   6   47.10   20.30
  -3   5   6   40.40   12.40
  -3   5   6   26.60   22.20
   3   5  -6   41.90   23.20
  -2  -5   6  572.84   45.80
   2  -5  -6  526.25   63.09
  -2  -5   6  515.25   44.40
  -2   5   6  549.15   45.30
   2   5  -6  503.65   45.20
   2   5  -6  546.35   52.89
  -2   5   6  567.54   46.40
   1  -5  -6  829.32   78.09
  -1  -5   6  971.60   68.19
  -1  -5   6 1003.50   62.19
  -1  -5   6 1034.00   63.69
  -1   5   6  859.21   67.49
   1   5  -6 1059.89   73.59
   0  -5   6 3769.92  224.58
   0  -5  -6 3961.90  233.28
   0  -5   6 3721.43  229.88
   0  -5   6 3674.13  223.98
   0   5  -6 3793.72  230.48
   0   5   6 4134.39  223.48
   0   5   6 4167.18  228.58
   1  -5   6 1385.86   80.39
   1  -5   6 1437.06   94.89
  -1  -5  -6 1255.67   95.59
   1  -5   6 1438.86   80.99
  -1   5  -6 1484.55   90.49
   1   5   6 1236.38   83.59
  -2  -5  -6  480.75   51.59
   2  -5   6  428.06   58.29
  -2   5  -6  407.56   47.80
   2   5   6  495.95   41.10
   2   5   6  514.85   57.89
  -3  -5  -6  147.59   31.90
   3  -5   6  172.98   37.00
   3   5   6  145.39   25.80
  -3   5  -6  161.78   28.00
   3   5   6  123.19   34.90
  -4  -5  -6  -20.30   24.00
  -4  -5  -6   70.29   35.70
   4  -5   6   10.60   36.20
  -4  -5  -6   -8.10   22.70
   4   5   6   24.70   35.60
  -4   5  -6   30.40   26.80
   4   5   6   13.20   25.80
  -5  -5  -6  286.27   50.69
  -5  -5  -6  502.85   52.59
   5  -5   6  434.86   72.69
  -5  -5  -6  390.66   49.60
  -5   5  -6  423.66   55.39
   5   5   6  447.66   69.49
   5   5   6  391.86   54.49
  -6  -5  -6  654.33   59.49
  -6  -5  -6  501.05   63.19
   6  -5   6  472.95   84.89
  -6  -5  -6  644.04   61.39
  -6   5  -6  450.45   63.69
   6   5   6  553.34   78.09
   6   5   6  541.65   64.59
  -7  -5  -6  390.46   68.89
   7  -5   6  521.55   97.39
  -7  -5  -6  610.74   62.99
  -7  -5  -6  616.94   64.99
  -7   5  -6  560.54   68.59
   7   5   6  522.45   70.69
   7   5   6  440.86   84.09
  -8  -5  -6  895.61   91.39
  -8  -5  -6 1025.90   83.69
   8  -5   6  867.31  120.79
  -8  -5  -6 1152.78   89.19
  -8   5  -6  786.22   89.49
   8   5   6  868.11   92.49
   9  -5   6  226.38   81.89
  -9  -5  -6  582.04   96.09
  -9  -5  -6  532.65   71.69
  -9  -5  -6  208.28   55.29
  -9   5  -6  250.07   52.89
   9   5   6  164.28   53.99
 -10  -5  -6   93.49   57.09
  10  -5   6   77.09   80.99
 -10   5  -6   31.80   51.49
  10   5   6   82.99   54.79
 -10  -6   6  -60.89   51.79
  10  -6  -6   10.10   72.49
 -10  -6   6   38.60   50.29
 -10   6   6    9.80   45.50
 -10   6   6  -12.80   49.10
  10   6  -6   62.39   47.80
   9  -6  -6  123.79   74.09
  -9  -6   6  170.38   49.80
  -9  -6   6  183.08   54.39
  -9   6   6  221.68   47.20
  -9   6   6  208.48   51.59
   9   6  -6   89.69   43.80
   8  -6  -6  860.81  113.29
  -8  -6   6  984.90   93.19
  -8  -6   6 1004.60   91.09
  -8   6   6  944.11   87.49
  -8   6   6  805.02   89.79
  -8   6   6  833.82   88.09
   8   6  -6 1032.90   87.19
   7  -6  -6  388.96   91.49
  -7  -6   6  368.96   64.99
  -7  -6   6  246.18   48.20
  -7   6   6  374.86   48.20
  -7   6   6  354.86   58.69
  -7   6   6  376.46   65.69
   7   6  -6  306.97   61.29
  -6  -6   6 1034.60   83.09
   6  -6  -6 1039.20  101.89
  -6  -6   6 1041.90   86.79
  -6   6   6 1031.80   81.49
  -6   6   6 1032.40   84.29
  -6   6   6  984.90   72.79
   6   6  -6 1146.39   83.69
  -5  -6   6  149.69   34.20
   5  -6  -6  252.27   64.09
  -5  -6   6  157.48   31.30
  -5   6   6  291.07   47.70
   5   6  -6  162.98   31.80
  -5   6   6  227.38   44.00
  -5   6   6  243.28   33.60
  -4  -6   6   82.79   25.00
   4  -6  -6   17.30   36.20
  -4  -6   6  106.59   27.90
  -4   6   6   84.39   24.40
  -4   6   6   55.79   26.30
   4   6  -6  116.89   28.30
  -4   6   6   63.79   16.60
  -3  -6   6  -25.30   23.10
   3  -6  -6   26.10   36.40
  -3  -6   6   -9.00   20.30
   3   6  -6   -4.70   24.60
  -3   6   6   11.60   22.60
   3   6  -6   20.30   17.30
  -3   6   6   -7.90   12.70
  -3   6   6   28.80   21.20
  -2  -6   6  683.43   52.39
  -2  -6   6  616.74   48.90
  -2  -6   6  719.33   50.59
   2  -6  -6  560.84   69.49
  -2   6   6  712.23   46.20
   2   6  -6  677.33   60.99
   2   6  -6  617.24   49.40
  -2   6   6  642.54   53.29
  -1  -6   6  518.05   42.20
  -1  -6   6  495.55   44.60
   1  -6  -6  670.73   64.19
  -1  -6   6  469.35   49.10
  -1   6   6  693.93   49.99
   1   6  -6  492.65   57.99
   0  -6   6 3278.37  191.08
   0  -6   6 3290.77  184.98
   0  -6   6 3247.58  184.38
   0  -6  -6 2866.91  194.38
   0   6   6 3054.19  183.98
   0   6  -6 3328.77  192.68
   1  -6   6  765.72   53.69
   1  -6   6  853.01   70.89
  -1  -6  -6 1048.80   72.49
   1  -6   6  737.73   52.79
  -1   6  -6  866.91   67.89
   1   6   6  994.40   57.09
   2  -6   6  870.41   75.09
  -2  -6  -6  810.02   68.69
  -2   6  -6  847.92   65.79
   2   6   6  837.72   59.39
  -3  -6  -6  177.48   48.30
   3  -6   6  262.37   59.49
   3   6   6  247.18   38.70
   3   6   6  235.48   53.29
  -3   6  -6  173.18   31.20
  -4  -6  -6  107.99   36.70
  -4  -6  -6   30.80   27.20
   4  -6   6   34.90   42.00
  -4  -6  -6   46.20   29.90
  -4   6  -6   72.89   30.00
   4   6   6   76.59   37.30
   4   6   6   45.90   27.40
  -5  -6  -6  148.49   45.40
  -5  -6  -6   70.39   33.40
   5  -6   6   69.69   48.20
  -5  -6  -6   93.29   30.60
   5   6   6   54.09   42.10
  -5   6  -6   61.89   32.80
   5   6   6   65.29   32.60
   6  -6   6  779.12  100.29
  -6  -6  -6  846.02   72.29
  -6  -6  -6  751.62   76.79
  -6  -6  -6  794.12   74.09
  -6   6  -6  899.41   77.89
   6   6   6  818.52   76.29
   6   6   6  794.02   87.49
  -7  -6  -6  696.63   70.09
  -7  -6  -6  465.45   70.79
   7  -6   6  329.67   76.49
  -7  -6  -6  584.04   67.79
   7   6   6  511.75   71.19
   7   6   6  478.05   83.69
  -7   6  -6  480.35   70.29
  -8  -6  -6  977.10   82.99
  -8  -6  -6  706.43   86.99
   8  -6   6  730.33  121.19
  -8  -6  -6 1123.19   91.99
  -8   6  -6  757.52   85.89
   8   6   6  765.42   88.29
  -9  -6  -6  403.16   73.49
  -9  -6  -6  144.29   53.99
   9  -6   6   51.09   74.09
  -9  -6  -6  533.75   84.69
   9   6   6  159.58   53.19
  -9   6  -6   43.40   45.30
  10  -6   6  105.49   86.09
 -10  -6  -6  117.99   59.59
 -10   6  -6  133.09   53.29
  10   6   6  131.09   56.49
 -10  -7   6   13.10   50.99
 -10  -7   6   33.40   55.69
  10  -7  -6  -13.90   79.39
 -10   7   6    1.80   45.90
  10   7  -6   -7.00   45.70
 -10   7   6   -8.00   48.40
  -9  -7   6  362.66   55.59
  -9  -7   6  311.27   59.79
   9  -7  -6  313.67   81.09
   9   7  -6  344.77   73.49
  -9   7   6  245.68   53.69
  -9   7   6  307.77   51.79
   8  -7  -6    8.60   64.29
  -8  -7   6  -44.20   41.80
  -8  -7   6    7.80   45.10
  -8   7   6   38.10   40.30
   8   7  -6  -11.90   39.50
  -8   7   6   10.60   41.60
   7  -7  -6 1403.06  127.29
  -7  -7   6 1332.77  104.99
  -7  -7   6 1335.57  108.29
  -7   7   6 1286.47  102.39
   7   7  -6 1386.56  103.49
  -7   7   6 1284.97  100.29
  -7   7   6 1330.07  102.29
  -6  -7   6   60.79   36.60
  -6  -7   6    2.40   32.40
   6  -7  -6   38.00   51.29
  -6   7   6   76.49   33.00
  -6   7   6   62.19   23.70
  -6   7   6   -8.50   33.30
   6   7  -6    0.40   35.00
   5  -7  -6  828.62   87.99
  -5  -7   6  804.02   72.59
  -5  -7   6  852.21   69.69
  -5   7   6  890.31   67.99
  -5   7   6  822.82   70.79
  -5   7   6  828.32   59.59
   5   7  -6  754.22   72.69
  -4  -7   6    8.10   27.40
   4  -7  -6   -2.10   35.10
  -4  -7   6   -6.70   24.90
   4   7  -6    8.20   28.60
  -4   7   6   -4.60   26.30
  -4   7   6   36.50   24.80
  -4   7   6  -18.30   16.30
   3  -7  -6   94.89   41.80
  -3  -7   6   85.49   27.00
  -3  -7   6   68.09   24.80
  -3   7   6  125.29   26.80
  -3   7   6   94.79   17.30
   3   7  -6   53.79   29.50
  -2  -7   6   -1.10   22.30
   2  -7  -6   14.60   33.40
  -2  -7   6   29.50   20.60
  -2  -7   6   -0.20   18.40
   2   7  -6   -6.00   18.10
  -2   7   6  -17.40   19.30
  -2   7   6   24.60   23.90
   2   7  -6   25.30   31.10
   1  -7  -6 3105.39  195.18
  -1  -7   6 3012.50  187.38
  -1  -7   6 3217.68  184.78
  -1  -7   6 3285.87  185.98
  -1   7   6 3050.79  188.18
   1   7  -6 3173.08  192.38
  -1   7   6 3199.28  183.18
   0  -7  -6  293.07   55.29
   0  -7   6  160.98   40.90
   0  -7   6  126.59   21.20
   0  -7   6  117.89   19.10
   0   7  -6  155.68   35.20
   1  -7   6 2275.57  135.99
  -1  -7  -6 2334.07  147.99
   1  -7   6 2323.67  136.69
   1  -7   6 2328.27  148.39
   1   7   6 2331.07  138.59
  -1   7  -6 2410.66  146.19
   2  -7   6   -2.50   10.40
  -2  -7  -6   38.70   28.10
   2  -7   6  -28.30   35.10
   2  -7   6   13.10   11.80
   2   7   6  -13.20   20.60
  -2   7  -6    9.70   26.70
  -3  -7  -6  267.27   41.90
   3  -7   6  287.77   65.79
  -3   7  -6  302.17   50.69
   3   7   6  328.77   57.19
   3   7   6  277.27   41.90
   4  -7   6   32.80   42.90
  -4  -7  -6   38.70   37.70
  -4  -7  -6   34.30   29.70
  -4  -7  -6   57.19   33.80
   4   7   6   37.80   27.70
   4   7   6   35.80   37.80
  -4   7  -6   19.50   30.70
  -5  -7  -6  442.26   64.49
   5  -7   6  488.15   83.69
  -5  -7  -6  453.45   70.79
  -5  -7  -6  512.15   59.89
   5   7   6  414.36   57.29
   5   7   6  440.36   67.99
  -5   7  -6  428.06   62.69
  -6  -7  -6   66.89   50.59
  -6  -7  -6   25.50   36.40
  -6  -7  -6   85.09   41.20
   6  -7   6   17.90   57.29
   6   7   6   16.60   37.60
  -6   7  -6    5.00   37.70
   6   7   6    0.70   45.70
  -7  -7  -6 1791.92  135.49
  -7  -7  -6 2120.69  138.39
  -7  -7  -6 2023.00  134.29
   7  -7   6 1996.00  162.78
   7   7   6 1867.11  136.29
  -7   7  -6 1972.40  137.09
  -8  -7  -6  472.65   76.19
  -8  -7  -6  110.79   47.90
   8  -7   6   80.99   69.79
  -8  -7  -6  397.76   79.19
   8   7   6   97.69   49.60
  -8   7  -6   88.49   47.20
  -9  -7  -6  519.65   81.39
  -9  -7  -6  645.64   90.79
  -9  -7  -6  397.56   80.69
   9  -7   6  360.86   88.99
  -9   7  -6  310.17   58.89
   9   7   6  310.87   60.19
  10  -7   6   56.09   86.29
 -10  -7  -6   46.70   56.09
 -10   7  -6  -26.10   59.79
 -10  -8   6   99.99   70.39
 -10  -8   6  100.69   71.19
  10  -8  -6   49.10   84.19
 -10   8   6   44.30   46.30
  10   8  -6   22.60   51.29
 -10   8   6   17.30   48.50
   9  -8  -6  -46.80   74.49
  -9  -8   6  -16.30   52.99
  -9  -8   6   59.19   49.50
  -9   8   6   -7.30   41.90
  -9   8   6   46.20   45.50
   9   8  -6    5.80   45.40
  -8  -8   6  699.43   88.39
  -8  -8   6  696.43   83.29
   8  -8  -6  695.83  110.39
  -8   8   6  668.93   80.49
  -8   8   6  596.54   80.19
   8   8  -6  597.94   81.29
  -7  -8   6  185.08   48.80
   7  -8  -6   87.49   61.49
  -7  -8   6  196.88   44.70
  -7   8   6   68.79   38.60
  -7   8   6  137.39   43.30
   7   8  -6  136.59   42.80
  -6  -8   6  877.51   85.19
  -6  -8   6  883.41   79.59
   6  -8  -6  945.41  104.49
  -6   8   6  976.00   83.19
   6   8  -6  876.31   83.39
  -6   8   6  849.32   77.79
   5  -8  -6  210.28   56.69
  -5  -8   6  332.07   57.99
  -5  -8   6  225.28   37.10
  -5   8   6  214.48   38.40
  -5   8   6  219.68   36.70
  -5   8   6  162.68   34.30
   5   8  -6  354.46   57.69
  -4  -8   6  206.78   36.70
  -4  -8   6  212.88   33.60
   4  -8  -6  173.18   45.20
  -4   8   6  205.18   34.20
  -4   8   6  208.28   31.90
   4   8  -6  201.18   37.60
   3  -8  -6  -36.20   39.00
  -3  -8   6  -40.40   24.00
  -3  -8   6    4.10   26.80
   3   8  -6   15.30   32.60
  -3   8   6    2.60   26.80
  -3   8   6  -15.10   19.60
  -2  -8   6  819.92   61.49
   2  -8  -6  880.71   87.69
  -2  -8   6  929.41   65.99
[truncated: 412,038 more chars]
